# Supplementary material for: DNA methylation as a pharmacodynamic marker of glucocorticoid response and glioma survival
Source: Nat Commun. 2022 Sep 20;13:5505. doi: 10.1038/s41467-022-33215-x (PMC9486797; doi:10.1038/s41467-022-33215-x)
Supplement: Supplementary file 4 — Supplementary Data 1 [file 41467_2022_33215_MOESM4_ESM.xlsx]

## Sheet: Supp_Data_1
Supplementary Data 1. List of 2621 CellDMC neutrophil CpG loci
cpg	chr	pos	strand	Name	AddressA	AddressB	ProbeSeqA	ProbeSeqB	Type	NextBase	Color	Probe_rs	Probe_maf	CpG_rs	CpG_maf	SBE_rs	SBE_maf	Islands_Name	Relation_to_Island	Forward_Sequence	SourceSeq	UCSC_RefGene_Name	UCSC_RefGene_Accession	UCSC_RefGene_Group	Phantom4_Enhancers	Phantom5_Enhancers	DMR	X450k_Enhancer	HMM_Island	Regulatory_Feature_Name	Regulatory_Feature_Group	GencodeBasicV12_NAME	GencodeBasicV12_Accession	GencodeBasicV12_Group	GencodeCompV12_NAME	GencodeCompV12_Accession	GencodeCompV12_Group	DNase_Hypersensitivity_NAME	DNase_Hypersensitivity_Evidence_Count	OpenChromatin_NAME	OpenChromatin_Evidence_Count	TFBS_NAME	TFBS_Evidence_Count	Methyl27_Loci	Methyl450_Loci	Random_Loci
cg00023231	chr7	156688215	+	cg00023231	67740210		AAAAATCCTAATAAAAAATCCTCCTTTCAAAATACATTCAAAAACCRACC		II			NA	NA	NA	NA	NA	NA	chr7:156685008-156686179	S_Shelf	TGCAGAAATTCAGAGCCTAGTGACCTGGACCAGGGTGGAGGCAGCAGAGGAGGTGAGAGG[CG]GTCGGTTTCTGAATGCATTTTGAAAGGAGGATTTCCTATCAGGATTTCCTATCACATGGG	GAAATCCTGATAGGAAATCCTCCTTTCAAAATGCATTCAGAAACCGACCG																	chr7:156687965-156688575	3
cg00030296	chr17	75318732	-	cg00030296	22637117		TCCTATCCCTACTAAATAACCTTAAACAAACCACTTAACAACTCTAAACC		II			NA	NA	NA	NA	NA	NA		OpenSea	AGTGACTTCCTTCCTGTCCCTGCTGGGTGGCCTTGAGCAAGCCACTTGGCAGCTCTGGGC[CG]CAGTTCCGTCATCTGCAAGGTGAGGGGTGGGAGCGGCACGGCCCCTAGGCAGCGCCCCCA	CGGCCCAGAGCTGCCAAGTGGCTTGCTCAAGGCCACCCAGCAGGGACAGG	SEPT9;SEPT9;SEPT9	NM_001113492;NM_001113491;NM_006640	5'UTR;Body;Body		chr17:75318595-75318595		TRUE	17:72830176-72830483			SEPT9;SEPT9	ENST00000397613.4;ENST00000449803.2	5'UTR;5'UTR	SEPT9;SEPT9	ENST00000397613.4;ENST00000449803.2	5'UTR;5'UTR	chr17:75317680-75320255	3						TRUE
cg00036976	chr16	85343281	+	cg00036976	8699895		AAATACCAACTCAAACAACAACTAAAAATAAATCATTAACCCCAAATAAC		II			NA	NA	NA	NA	NA	NA		OpenSea	GATCTGGCCGGGAGCAGCTTCCACAGTGCCAGGACCTGTCCACCTCTCCTGCTCTGCAGA[CG]CCATTTGGGGCTAATGATCCATTCTCAGCTGCTGTCTGAGCTGGCATTCAGTGCTGTCGC	CGCCATTTGGGGCTAATGATCCATTCTCAGCTGCTGTCTGAGCTGGCATT								16:83900693-83901152									chr16:85343145-85343910	3						TRUE
cg00052684	chr6	35694245	-	cg00052684	29802210		CTATCCCCCCAACCTTAAATATTAAAAATAATACATATAAAATACCTAAC		II			NA	NA	rs76917354	0.032986	NA	NA	chr6:35695725-35696156	N_Shore	GCCTCCCAATCCTATCCCCCCAACCTTAAATATTAGAGATAATGCATGTGAAGTGCCTAG[CG]TGGAGGTTGTTTTGTGGTGATGTCAAGCAGAATGAGTCACGTCCACCCCTCCCATCTCCT	CGCTAGGCACTTCACATGCATTATCTCTAATATTTAAGGTTGGGGGGATA	FKBP5	NM_001145775	5'UTR				TRUE		6:35694147-35694393	Unclassified_Cell_type_specific	FKBP5;FKBP5	ENST00000337746.3;ENST00000536438.1	5'UTR;5'UTR	FKBP5;FKBP5	ENST00000337746.3;ENST00000536438.1	5'UTR;5'UTR	chr6:35693900-35695135	3						TRUE
cg00066854	chr10	113987376	+	cg00066854	25739255		AAAATAAAAAACAACTACTCAATACRTATCTTCAACTCATACCCTCTTTC		II			rs117901113	0.056858	NA	NA	NA	NA		OpenSea	TGAGTAACTTCTCCCTCATCATGCTGGTTCCCATCCCTGAAGAAGATGGGCCAAGACAGG[CG]AAAGAGGGCATGAGCTGAAGACACGCACTGAGCAGTTGCCTCTCATCTTGCTGTGAGTGG	AGATGAGAGGCAACTGCTCAGTGCGTGTCTTCAGCTCATGCCCTCTTTCG				low-CpG:113977362-113977430													chr10:113987200-113987750	3						TRUE
cg00067427	chr16	30706827	+	cg00067427	69752255		TCTAACACCTAAAAACAATTAAACTTATAACCTCTTATTTATACACAAAC		II			NA	NA	NA	NA	NA	NA	chr16:30709274-30710364	N_Shelf	ACAGGGCCAGATAGGAAACAGGCAGAGGAAATGCTGGTTAGGAGAACATGCTCGTTGACA[CG]CTTGTGTATAAACAAGAGGTCACAAGTTTAACTGCCTTTAGGTGCCAGATATGACAAATG	CGCTTGTGTATAAACAAGAGGTCACAAGTTTAACTGCCTTTAGGTGCCAG																	chr16:30706660-30706910	3
cg00078782	chr3	42142753	+	cg00078782	15651248		TAAACAAAATATTTCACAACTCTATAACTTCAAACTAAACCACATAATTC		II			NA	NA	NA	NA	NA	NA		OpenSea	ACCACGCCACACAGGCATGCTTAGAGCCTCCCACTGGACATGGAGTTATGCCGGCCACAG[CG]AATCATGTGGCCCAGCCTGAAGTCACAGAGTTGTGAAATATTTTGCCCATATTGGGCAAA	GGGCAAAATATTTCACAACTCTGTGACTTCAGGCTGGGCCACATGATTCG	TRAK1;TRAK1	NM_001265608;NM_001042646	Body;Body								TRAK1	ENST00000487159.1	5'UTR	TRAK1;TRAK1	ENST00000487159.1;ENST00000484786.1	5'UTR;5'UTR	chr3:42142565-42143035	3
cg00098559	chr20	30125434	+	cg00098559	15740532		AATAACTAAAACTATAACAACATCCCTAACAACTACTTCTTAATCTTTTC		II			NA	NA	NA	NA	NA	NA		OpenSea	TAACATGTGACCATTGACTGGAGCATTGTGACAGAATATTTCTCAAGTTTCACCTAACGA[CG]AAAAGACCAAGAAGCAGCTGTCAGGGATGCTGTCATAGCTTCAGCCATCACTGCAGGAGG	ATGGCTGAAGCTATGACAGCATCCCTGACAGCTGCTTCTTGGTCTTTTCG	HM13;HM13;HM13;HM13	NM_178582;NM_178580;NM_030789;NM_178581	Body;Body;Body;Body								HM13	ENST00000492709.1	TSS1500	HM13;HM13;HM13;HM13;HM13;HM13	ENST00000469126.1;ENST00000492709.1;ENST00000498035.1;ENST00000496438.1;ENST00000460225.1;ENST00000466766.1	TSS1500;TSS1500;5'UTR;5'UTR;5'UTR;5'UTR	chr20:30125380-30125595	3
cg00107970	chr1	156119457	-	cg00107970	42759870	87623422	AAATTAAACTACAATCCAACTATATCACCCCAACATATACACAATTCCCA	AAATTAAACTACGATCCAACTATATCGCCCCGACATATACACAATTCCCG	I	A	Red	rs41265013	0.016102	NA	NA	NA	NA		OpenSea	TGAATTTGCATGGGGTTGGGCTGCGGTCCAGCTGTGTCGCCCCGGCATATACACAGTTCC[CG]GGGTAGAGGGAAACCCAGAGGAACTGGTTGTAAAGAGGAATGGGCCCCAGCTGACCCCCT	GGGTTGGGCTGCGGTCCAGCTGTGTCGCCCCGGCATATACACAGTTCCCG									1:156119143-156119849	Unclassified_Cell_type_specific	SEMA4A	ENST00000355014.2	TSS1500	SEMA4A;SEMA4A;SEMA4A;SEMA4A	ENST00000355014.2;ENST00000485575.1;ENST00000414683.1;ENST00000435124.1	TSS1500;TSS1500;TSS200;5'UTR	chr1:156119145-156119515	3						TRUE
cg00113247	chr5	148789115	+	cg00113247	5739963		CTACAAATACATAAACTAAATTCAAATCCCCTTCACCACTTTTTAATTAC		II			NA	NA	NA	NA	NA	NA		OpenSea	GCATCATTCCATCACCCTCACTTTCTAGAGAAGGAAACCACTGCAGATTACCCAATGTCA[CG]CAATTAAAAAGTGGTGAAGGGGATTTGAACCTAGTCTATGCATCTGCAGAACGCACACTC	CGCAATTAAAAAGTGGTGAAGGGGATTTGAACCTAGTCTATGCATCTGCA	MIR143HG;MIR143HG	NR_105060;NR_105059	Body;Body				TRUE				AC131025.8;MIR143HG	ENST00000518014.1;ENST00000505254.1	5'UTR;5'UTR	AC131025.8;MIR143HG;MIR143HG;MIR143HG;MIR143HG;MIR143HG;MIR143HG;MIR143HG;MIR143HG	ENST00000518014.1;ENST00000512096.1;ENST00000523269.1;ENST00000505254.1;ENST00000519898.1;ENST00000522358.1;ENST00000505340.1;ENST00000524265.1;ENST00000509909.1	5'UTR;5'UTR;5'UTR;5'UTR;5'UTR;5'UTR;5'UTR;5'UTR;5'UTR	chr5:148788780-148789170	3
cg00121045	chr16	1416053	-	cg00121045	77716250	35627903	TTTAAAAAAAATACCTTAAAACCATCAATAAAACTAAATAAATAACAACA	TTTAAAAAAAATACCTTAAAACCGTCGATAAAACTAAATAAATAACAACG	I	T	Red	rs74697119	0.018298	NA	NA	NA	NA	chr16:1414417-1414851	S_Shore	GCATTTAAGGTTTTTGAGGAAAATACCTTGAAACCGTCGGTAGGACTAGATAGGTGACAA[CG]TGTGACAGGAAAGGCTGTCAGGCCAAGCGCAGGCGGGGCTCCCAGCCTCATGATAACGTG	TTTGAGGAAAATACCTTGAAACCGTCGGTAGGACTAGATAGGTGACAACG	UNKL	NM_023076	3'UTR					16:1355932-1356300			UNKL;UNKL;UNKL;UNKL;UNKL	ENST00000391893.2;ENST00000248104.7;ENST00000397464.1;ENST00000508903.2;ENST00000402641.2	3'UTR;3'UTR;3'UTR;3'UTR;3'UTR	UNKL;UNKL;UNKL;UNKL;UNKL;UNKL;UNKL	ENST00000391893.2;ENST00000248104.7;ENST00000562537.1;ENST00000397464.1;ENST00000508903.2;ENST00000402641.2;ENST00000562537.1	3'UTR;3'UTR;3'UTR;3'UTR;3'UTR;3'UTR;1stExon	chr16:1416005-1416190	3						TRUE
cg00128168	chr7	158863255	-	cg00128168	68776953		TTCATTCTATCCAAAACATTCATAAACRCTTAATAAAATACAAACAACAC		II			NA	NA	NA	NA	NA	NA		OpenSea	GGTTAGTTTAATTCATTCTATCCAGGACATTCATGGACGCTTAATAGGATGCAGACAGCA[CG]TCAGGCGTTGTGGGAAGCACGGCCGCTACTGACAGAAGGGCCCCACAAGTCACTCGGCCT	CGTGCTGTCTGCATCCTATTAAGCGTCCATGAATGTCCTGGATAGAATGA	VIPR2;VIPR2;VIPR2;VIPR2	NR_130758;NM_001308259;NM_001304522;NM_003382	Body;Body;Body;Body														chr7:158863165-158863810	3
cg00128590	chr9	101003021	+	cg00128590	8639583		AACRAACTTCCCATTCCCAAAAATATATACTAAAACTTAAAAAACCTTTC		II			NA	NA	NA	NA	NA	NA		OpenSea	GTCTGATAAGCAGTCACCCCTGGGGTGTGGGAAAGCACAGAAACCACAACTTTAGGGCAG[CG]AAAGGCCTTCTAAGCCCTAGCACACATCTCTGGGAATGGGAAGCTCGCTACCTTCTGAAA	GCGAGCTTCCCATTCCCAGAGATGTGTGCTAGGGCTTAGAAGGCCTTTCG	TBC1D2;TBC1D2;TBC1D2	NR_051978;NM_018421;NM_001267571	Body;Body;Body								TBC1D2	ENST00000342112.5	5'UTR	TBC1D2;TBC1D2	ENST00000465784.1;ENST00000342112.5	3'UTR;5'UTR	chr9:101002800-101003030	3
cg00129234	chr3	99766639	-	cg00129234	61756981		TCTTAACCTCTACTTCCTCTTTTAACTAACAAAACATTCAATAACTATAC		II			NA	NA	NA	NA	NA	NA		OpenSea	CATTTCACCTCTCTTAGCCTCTGCTTCCTCTTTTAACTGACAGGGCATTCAGTGGCTGTG[CG]TCTGGGCCTCACTGCTCTCCCCAGAAGGCATTTGAAAAAAAAAAGGAAGGCATTTTTGGT	CGCACAGCCACTGAATGCCCTGTCAGTTAAAAGAGGAAGCAGAGGCTAAG	FILIP1L;FILIP1L;CMSS1	NM_001042459;NM_182909;NM_032359	5'UTR;5'UTR;Body								FILIP1L	ENST00000354552.3	5'UTR	FILIP1L;C3orf26	ENST00000354552.3;ENST00000463526.1	5'UTR;5'UTR	chr3:99766240-99767015	3
cg00133727	chr19	38524956	-	cg00133727	2718182		AATAATAAACATTAATAAATACTAACTCTATACCAAACCCTACCRTAAAC		II			NA	NA	NA	NA	NA	NA		OpenSea	GGAAAAGCAGTAATAATGAACATTAATGGGTGCTGACTCTGTGCCAAGCCCTGCCGTAAG[CG]CCTCACGTGCATGATCTCATTCAGTTCTTGTAACTACCCTAAGACGTCACTGCTGTGATA	ATAATGAACATTAATGGGTGCTGACTCTGTGCCAAGCCCTGCCGTAAGCG	SIPA1L3	NM_015073	5'UTR		chr19:38524876-38524876		TRUE				SIPA1L3;SIPA1L3	ENST00000222345.5;ENST00000476317.1	5'UTR;5'UTR	SIPA1L3;SIPA1L3	ENST00000222345.5;ENST00000476317.1	5'UTR;5'UTR	chr19:38524840-38525175	3
cg00135546	chr21	43316469	+	cg00135546	67733145		AAACAATAAAAAACCTTACCAAATATCCTACACAATAACRTCCTATATAC		II			rs17766637	0.05538	NA	NA	NA	NA		OpenSea	TGCAAGAGCAACATCAGAGTGGACGTGGGTAAGGGTTCTGAGCCATCTACAGACACCACA[CG]CACACAGGACGCCACTGTGCAGGATATTTGGCAAGGTTTCTTACTGTTCCAAGTTTTTTT	CGCACACAGGACGCCACTGTGCAGGATATTTGGCAAGGTTTCTTACTGTT	C2CD2;C2CD2	NM_199050;NM_015500	Body;Body						21:43315837-43316481	Gene_Associated_Cell_type_specific	AP001619.1	ENST00000400449.1	TSS1500	AP001619.1;C2CD2;C2CD2;TMPRSS3	ENST00000400449.1;ENST00000482186.1;ENST00000482084.1;ENST00000553129.1	TSS1500;3'UTR;3'UTR;3'UTR	chr21:43316320-43316670	3
cg00148618	chr1	159819894	-	cg00148618	69665844		ACCAAAACATCCCTAAAACAAAATTATTCAAACAAAAACTTCCTTCCCTC		II			NA	NA	NA	NA	NA	NA		OpenSea	GAACAAAAAACACCAAGGCATCCCTGAAGCAAAATTGTTCAAACAGAAACTTCCTTCCCT[CG]TTCTCCTGGGGTGGTAAGTACAGTGACGACTGTGATCTCAGCATTGGATTTAGGAAATCT	CGAGGGAAGGAAGTTTCTGTTTGAACAATTTTGCTTCAGGGATGCCTTGG	C1orf204	NM_001134233	Body		chr1:159819832-159819832						C1orf204	ENST00000491974.1	3'UTR	C1orf204	ENST00000491974.1	3'UTR	chr1:159819700-159820070	3
cg00187403	chr12	90234391	+	cg00187403	76634254		RTATATTCCATCTTCTCTTTAAACTCAAAAACCCCACCAACTATTTATAC		II			NA	NA	NA	NA	NA	NA		OpenSea	AGGGATGTCAGGTGTATAAGGGAAGGTGTTGCAAGACAACCAAATAATGCTTTGTTTGGA[CG]TATAAATAGCTGGTGGGGTTTTTGAGTTCAAAGAGAAGATGGAATACACGGTTTTTGTGT	TGTATTCCATCTTCTCTTTGAACTCAAAAACCCCACCAGCTATTTATACG					chr12:90234297-90234297		TRUE										chr12:90234360-90234610	3
cg00188748	chr9	130564509	+	cg00188748	74750979		AAAAATCAATCTAATAAAAAACAACCCTTCAAATAATTAATAAAATTTCC		II			NA	NA	NA	NA	NA	NA	chr9:130564863-130565566	N_Shore	AAACAATTTCTCATAAATATTTTCTCCCAATGCTGGGAAGAGGGAGAGGGGAAGGAGGTA[CG]GAAACTCCATCAATCATTTGAAGGGCTGCCTTTTATCAGACTGATTTTCCGTAGTGGGTT	CGGAAACTCCATCAATCATTTGAAGGGCTGCCTTTTATCAGACTGATTTT	FPGS;FPGS	NM_001018078;NM_004957	TSS1500;TSS1500		chr9:130564311-130564311						FPGS;FPGS;FPGS;FPGS;FPGS	ENST00000373247.2;ENST00000393706.2;ENST00000373228.1;ENST00000460181.1;ENST00000373225.3	TSS1500;TSS1500;TSS1500;TSS1500;TSS1500	FPGS;FPGS;FPGS;FPGS;FPGS;FPGS;FPGS;FPGS;FPGS;FPGS;FPGS;FPGS;FPGS;FPGS	ENST00000423577.1;ENST00000479147.1;ENST00000479375.1;ENST00000373247.2;ENST00000393706.2;ENST00000488307.1;ENST00000373228.1;ENST00000481552.1;ENST00000460181.1;ENST00000475765.1;ENST00000496586.1;ENST00000373225.3;ENST00000431857.1;ENST00000469468.1	TSS1500;5'UTR;5'UTR;TSS1500;TSS1500;TSS1500;TSS1500;TSS1500;TSS1500;TSS1500;TSS1500;TSS1500;TSS1500;TSS1500	chr9:130564320-130564895	3						TRUE
cg00201375	chr17	21256838	-	cg00201375	5677218		TACAACACRAATAAACCTCACAACATCATATTAAATAAAAACAACCAAAC		II			NA	NA	NA	NA	NA	NA		OpenSea	CTGGTCTATGTTGCAACACGGATGAGCCTCACAGCATCATGTTGAGTGAAAGCAGCCAGG[CG]CAAGAGCGTGCATGCAGGATTTCATTCACAGGAAACACCAGTGGACAACTATTCTCAAAT	CGCCTGGCTGCTTTCACTCAACATGATGCTGTGAGGCTCATCCGTGTTGC																	chr17:21256660-21256915	3
cg00208768	chr17	73265381	+	cg00208768	38747535		AAAAATTTATCTTCAACTAATAATTAACAACACCCATCATATATCAAACC		II			NA	NA	NA	NA	NA	NA	chr17:73266340-73268052	N_Shore	TATACTACACACATGCAAACCCCCAACAAGAGAGGGCCACATAGGGCCTCCCAACAGGCT[CG]GCTTGACACATGATGGGTGTTGCTAATTATTAGTTGAAGACAAACCTCTGTACTGCGTGT	CGGCTTGACACATGATGGGTGTTGCTAATTATTAGTTGAAGACAAACCTC	MIF4GD;MIF4GD;MIF4GD;MIF4GD	NM_001242501;NM_001242500;NM_020679;NM_001242498	Body;Body;Body;Body														chr17:73265105-73265415	3
cg00229231	chr1	40861911	+	cg00229231	81652351		TTAATTTATCTATTAAACRACACCCACTATTAAAAAAACCTTCCTTATAC		II			NA	NA	NA	NA	NA	NA		OpenSea	GGGGGAGTAAAAAGCAGCACCAGGATATCAAAATGGTAGGAAGAGAGATTAATGGGACTC[CG]TATAAGGAAGGCCTCTCTAATAGTGGGTGCCGTCTAATAGACAAACCAACTACCTTTTGA	TGGTTTGTCTATTAGACGGCACCCACTATTAGAGAGGCCTTCCTTATACG	SMAP2;SMAP2;SMAP2;SMAP2	NM_022733;NM_001198978;NM_001198979;NM_001198980	Body;Body;Body;TSS1500								SMAP2	ENST00000539317.1	TSS1500	SMAP2	ENST00000539317.1	TSS1500	chr1:40861880-40862050	3
cg00239751	chr1	2082848	-	cg00239751	65801575		TAAATATCRTAATCTCTACAACCTTCTCATATATAACCAACCACTAATAC		II			rs34944978	0.063412	NA	NA	NA	NA	chr1:2082314-2082529	S_Shore	AAAGGTGAAGATGGGTATCGTGGTCTCTGCAACCTTCTCATGTATGGCCAACCACTGATA[CG]TTGCCTTCCAGCAGACTGCGGTTGAGTTTTAGGATGTCATCACCCTTGTTAGGAAATCTC	GGGTATCGTGGTCTCTGCAACCTTCTCATGTATGGCCAACCACTGATACG	PRKCZ;PRKCZ;PRKCZ;PRKCZ	NM_002744;NM_001242874;NM_001033581;NM_001033582	Body;Body;Body;Body		chr1:2082729-2082729						PRKCZ	ENST00000479263.1	5'UTR	PRKCZ;PRKCZ	ENST00000503672.1;ENST00000479263.1	5'UTR;5'UTR	chr1:2082760-2083055	3
cg00243880	chr7	101775880	-	cg00243880	72629206		ATATTTCRTCACTCCTTTATAAACCCTCCTATCTAATTCATATTAATTCC		II			rs73187816	0.167123	NA	NA	NA	NA		OpenSea	AGAAACTGAGGGTATTTCGTCACTCCTTTGTGAGCCCTCCTGTCTAATTCATGTTAGTTC[CG]CCTTCTTGCAACATTGTACATTCCCAACTTCATCACCACTCTCACTACCGTCATTTTAAT	TATTTCGTCACTCCTTTGTGAGCCCTCCTGTCTAATTCATGTTAGTTCCG	CUX1;CUX1;CUX1;CUX1;CUX1;CUX1;CUX1	NM_001202543;NM_001202545;NM_001913;NM_001202544;NM_001202546;NM_181500;NM_181552	Body;Body;Body;Body;Body;Body;Body		chr7:101775527-101775527												chr7:101775700-101775950	3
cg00268004	chr9	139268214	+	cg00268004	6679358		AAAAAAACTAAAAACAACTTTCCTCTAAAAAACAACRAACTTCCACTTCC		II			NA	NA	NA	NA	NA	NA	chr9:139265191-139265890	S_Shelf	GGACAGTCCCTGGTGACCTGCTTTCTGATTCGCCCAGCCCAGGAGGCCCCAAGAGGCAGA[CG]GAAGTGGAAGTCCGCTGCCCTCCAGAGGAAAGCTGCTCCCAGCCCTCCCAGCCTGGCCGG	CGGAAGTGGAAGTCCGCTGCCCTCCAGAGGAAAGCTGCTCCCAGCCCTCC	CARD9;CARD9	NM_052813;NM_052814	TSS200;TSS200						9:139267114-139268284	Unclassified	CARD9	ENST00000371732.5	TSS200	CARD9;CARD9;CARD9;CARD9	ENST00000481053.1;ENST00000556340.1;ENST00000489932.2;ENST00000371734.3	TSS200;TSS200;TSS200;TSS200	chr9:139268020-139268275	3
cg00285072	chr17	41080953	-	cg00285072	91779327		TTACTTTACTCTCTACCAAACRTCACTTTATAATTATTTAAATCATATCC		II			NA	NA	NA	NA	NA	NA		OpenSea	AAGCACCCCTTTTACTTTGCTCTCTACCAAACGTCACTTTGTGATTATTTGGATCATGTC[CG]TCTTCCCCACTAGACTAGGCCCCATGAGTGCAGCTCCATGCCTGCTTTGCTCACTCTTGC	CGGACATGATCCAAATAATCACAAAGTGACGTTTGGTAGAGAGCAAAGTA							TRUE										chr17:41080700-41080995	3
cg00290637	chr12	54807846	-	cg00290637	96668448		AAAAATTTACAAAACTTATAAAACCCACAAACCAAAAACATATCCATTCC		II			NA	NA	NA	NA	NA	NA		OpenSea	GTTGCAAGACAGAGAGTTTACAAAGCTTGTAAAGCCCACAAGCCAGGGGCATATCCATTC[CG]GCTGTGCGATGGTTCAGGATACCTGGCATGCAGGCAAGGGACACAGACCTAGGCCTCCTT	AGAGTTTACAAAGCTTGTAAAGCCCACAAGCCAGGGGCATATCCATTCCG	ITGA5;LOC102724050;LOC102724050	NM_002205;NR_120487;NR_120486	Body;Body;Body								ITGA5;RP11-753H16.5	ENST00000547744.1;ENST00000552785.1	TSS1500;5'UTR	ITGA5;RP11-753H16.3;RP11-753H16.5	ENST00000547744.1;ENST00000550474.1;ENST00000552785.1	TSS1500;5'UTR;5'UTR					chr12:54804574-54808772	6
cg00291213	chr21	36398056	+	cg00291213	84623164		CTCAAATTAACTAACTTTCCTATTAAACAATTCCTCACAACAATCACTCC		II			NA	NA	NA	NA	NA	NA	chr21:36398960-36399259	N_Shore	TGAGACAGAGGAAGAAAAGCTCATAGGAATGGGAAGACAGCCTCTCAGATGAGAGGTGTG[CG]GAGTGATTGCTGTGAGGAATTGCTCAATAGGAAAGTTAGCCAACCTGAGGACGTTTCTAG	TCAGGTTGGCTAACTTTCCTATTGAGCAATTCCTCACAGCAATCACTCCG	RUNX1	NM_001754	Body								RUNX1;RUNX1;RUNX1	ENST00000431176.1;ENST00000486278.2;ENST00000399245.2	5'UTR;5'UTR;5'UTR	RUNX1;RUNX1;RUNX1;RUNX1;RUNX1	ENST00000482318.1;ENST00000431176.1;ENST00000486278.2;ENST00000399245.2;ENST00000475045.1	3'UTR;5'UTR;5'UTR;5'UTR;3'UTR	chr21:36398000-36398395	3						TRUE
cg00317012	chr7	50316321	-	cg00317012	28727141		CTCTCTTTTACACTTCATTTACTCTATACTTCTAAATTTATACAACTCAC		II			NA	NA	NA	NA	NA	NA		OpenSea	TGGCTCAATTACTCTCTTTTACACTTCATTTACTCTGTGCTTCTAAATTTATACAGCTCA[CG]AATGGGCCCCACCTCCCCTGGAATATTGCCCATCAGACTCCATATCTTAAAACACCACAC	CGTGAGCTGTATAAATTTAGAAGCACAGAGTAAATGAAGTGTAAAAGAGA											AC020743.4	ENST00000440351.1	TSS1500	AC020743.4	ENST00000440351.1	TSS1500	chr7:50316120-50316390	3
cg00344494	chr1	19798914	-	cg00344494	22773876		CTAATAACCTATCRATTATATAAACAAACAACAAACTATAACCTCTACTC		II			NA	NA	NA	NA	NA	NA		OpenSea	TGGGGCATGAACTAATAACCTGTCGGTTATGTAGGCAGGCAGCAGACTGTGGCCTCTGCT[CG]TCCCTGGCCGCAGGTGTAACACAGCCAGGGCAAGGAACCAGCTGGTCCTGAGTGTGAACA	TAATAACCTGTCGGTTATGTAGGCAGGCAGCAGACTGTGGCCTCTGCTCG	CAPZB;CAPZB;CAPZB;CAPZB	NM_001282162;NM_004930;NM_001206540;NM_001206541	Body;Body;Body;5'UTR								CAPZB;CAPZB	ENST00000482808.1;ENST00000264203.3	3'UTR;5'UTR	CAPZB;CAPZB;CAPZB;CAPZB	ENST00000459967.1;ENST00000482808.1;ENST00000413711.1;ENST00000264203.3	3'UTR;3'UTR;5'UTR;5'UTR	chr1:19798665-19799175	3
cg00349233	chr8	130695977	+	cg00349233	13766258		ACAATACCRAAAAAACRTCTATTACTCTTAATAATAAATAACAATTCTCC		II			NA	NA	NA	NA	NA	NA		OpenSea	ACTGCGGGTTCTGGCCAAATTGTAATTGTGACAGCATCCTGCCCAGGACTTACCCGACAG[CG]GAGAACTGTCACTCATTACCAAGAGCAACAGACGTTCTTTCGGCATTGTCCTGGCCCTCT	CAATGCCGAAAGAACGTCTGTTGCTCTTGGTAATGAGTGACAGTTCTCCG											RP11-419K12.1	ENST00000522667.1	TSS200	RP11-419K12.1	ENST00000522667.1	TSS200	chr8:130695840-130696210	3
cg00358010	chr1	221338314	+	cg00358010	29605255		ACACAAAACCTTACAAAAAACACTAAAAACTTAAATTATACCACAAAAAC		II			NA	NA	NA	NA	NA	NA		OpenSea	TGTTTCACTTGTAAGGAGGTCCTTATTTCCTGTGCTTTGGTCTCTCCAACTAGATGGTAA[CG]TCCTTGTGGCACAATCCAAGCTTCTAGTGCTTCCTGTAAGGTTCTGTGCCCAGTGGGCAG	CGTCCTTGTGGCACAATCCAAGCTTCTAGTGCTTCCTGTAAGGTTCTGTG																	chr1:221338300-221338590	3
cg00360343	chr21	30590362	-	cg00360343	36628297		ATTATTATTCTCCCCTCATAATTCAATTCAAATACCTTCTTCTCTTTAAC		II			NA	NA	NA	NA	NA	NA		OpenSea	CTATGTTGAATGTTGTTATTCTCCCCTCATGATTCAGTTCAAATGCCTTCTTCTCTTTAA[CG]CCTTTGTCAACATCCCACTTCCTCCAGTCTCCCCAGTGCTCTGCTCATAATTCTCCTATC	TTGTTATTCTCCCCTCATGATTCAGTTCAAATGCCTTCTTCTCTTTAACG	LINC00189	NR_027072	Body		chr21:30590117-30590117						LINC00189	ENST00000420364.1	5'UTR	LINC00189;LINC00189;LINC00189;BACH1;BACH1	ENST00000545936.1;ENST00000420364.1;ENST00000431661.1;ENST00000548219.1;ENST00000547141.1	5'UTR;5'UTR;5'UTR;5'UTR;5'UTR	chr21:30590160-30590435	3
cg00400869	chr19	1177518	+	cg00400869	52726198		TTTACTATTACCTAACCCAAACTATAAAATATATTTTATACCRAAACACC		II			NA	NA	NA	NA	NA	NA	chr19:1173240-1174343	S_Shelf	TCATTTCCTCCCACACTGGACCATCCACACAACTTTTGAGGATCAGTGGAAATGAAAACA[CG]GTGCCCCGGCACAAAACATATTTCATAGCTTGGGTTAGGCAACAGCAAAGCATCACGCTG	CGGTGCCCCGGCACAAAACATATTTCATAGCTTGGGTTAGGCAACAGCAA									19:1177503-1177592	Unclassified_Cell_type_specific							chr19:1177340-1177710	3
cg00405670	chr6	142622429	-	cg00405670	68675120		AACATTAAAAAACAAACAACTAACTTTCCCCAACAAACAACTAAATTTAC		II			NA	NA	NA	NA	NA	NA	chr6:142622583-142623453	N_Shore	TACTTTACAGGAGCATTGGAGAGCAGGCAGCTAACTTTCCCCAACAAGCAGCTGGATTTA[CG]TTGGCAAATCAATCCCTCTCAATAAAATGTTATGTGACCATCTTCCCAGCCCCCCGTTAA	GCATTGGAGAGCAGGCAGCTAACTTTCCCCAACAAGCAGCTGGATTTACG	ADGRG6;ADGRG6;ADGRG6;ADGRG6	NM_198569;NM_001032394;NM_001032395;NM_020455	TSS1500;TSS1500;TSS1500;TSS1500								GPR126;GPR126;GPR126;GPR126	ENST00000230173.6;ENST00000367608.2;ENST00000296932.8;ENST00000545477.1	TSS1500;TSS1500;TSS1500;TSS1500	GPR126;GPR126;GPR126;GPR126;GPR126;GPR126	ENST00000230173.6;ENST00000367608.2;ENST00000296932.8;ENST00000415128.2;ENST00000541199.1;ENST00000435011.2	TSS1500;TSS1500;TSS1500;TSS1500;TSS1500;TSS1500	chr6:142621745-142623495	3
cg00409104	chr17	8762014	+	cg00409104	10630142		ATAAAAAATCAAACAATAACAACCACTCAATATAAAATAAAACTACCCTC		II			NA	NA	NA	NA	NA	NA		OpenSea	GGAAGCTCATTGTATGCACCGTGCCATAAAACGGTGGCGATGGCAGGAGCTATCAGTAGG[CG]AGGGTAGCCCTATCCTACATTGAGTGGCTGTTACTGTTTGACTTCTCATGTATGATTCCT	TGAGAAGTCAAACAGTAACAGCCACTCAATGTAGGATAGGGCTACCCTCG	PIK3R6	NM_001010855	5'UTR				TRUE		17:8761932-8762095	Unclassified_Cell_type_specific	PIK3R6	ENST00000452122.1	3'UTR	PIK3R6;PIK3R6	ENST00000452122.1;ENST00000311434.9	3'UTR;3'UTR	chr17:8761985-8762335	3						TRUE
cg00411595	chr9	136339349	-	cg00411595	44785989		AACTCAAACCAACAACTCAATACAATACTAAATAACCTAACACCTACAAC		II			NA	NA	NA	NA	NA	NA	chr9:136340048-136340263	N_Shore	GGCATTGCAGGGGCTCAGGCCAGCAGCTCAGTGCAGTACTGAGTGGCCTGGCACCTGCAG[CG]TGCTGGGCATCTATACTGTCCGAGCCTATGGGGCTCCTGGGCAGGGACACATCTGCTCTG	CGCTGCAGGTGCCAGGCCACTCAGTACTGCACTGAGCTGCTGGCCTGAGC	SLC2A6;SLC2A6	NM_001145099;NM_017585	Body;Body								SLC2A6	ENST00000485978.1	3'UTR	SLC2A6	ENST00000485978.1	3'UTR	chr9:136339260-136339650	3						TRUE
cg00444239	chr8	82060207	+	cg00444239	76740257		AAACTACCTCCAAACTTACTATCATATACTAAAAAAACAAACRATAACTC		II			NA	NA	NA	NA	NA	NA		OpenSea	GCTCACATACCAGAAAGTGGCCAAGGAAGGCCTTTGACCACAAATGCTGGGGTCATCTCA[CG]AGCTACCGTTTGCCTTCTCAGCACATGACAGCAAGTTTGGAGGCAGCCTGGTGAGCAGCC	CGAGCTACCGTTTGCCTTCTCAGCACATGACAGCAAGTTTGGAGGCAGCC																	chr8:82060120-82060290	3
cg00449812	chr16	3137690	-	cg00449812	1649226	6803402	AAACTATCTCTAACCTAAAACCCCAACTCTAAAAAACCACCCATAACTCA	AAACTATCTCTAACCTAAAACCCCAACTCTAAAAAACCGCCCATAACTCG	I	A	Red	NA	NA	NA	NA	NA	NA	chr16:3139033-3140536	N_Shore	TTTATCCTGGAAGGACTGTCTCTGGCCTGAGACCCCAGCTCTGAGGGGCCGCCCATGGCT[CG]ACCCTGGTCCCGCCTCTCCTTACCCCGGGCCACATGCTGGGATCTACCCTCTGCCACTGC	GGACTGTCTCTGGCCTGAGACCCCAGCTCTGAGGGGCCGCCCATGGCTCG							TRUE		16:3136851-3138022	Unclassified	RP11-473M20.9;RP11-473M20.9	ENST00000574387.1;ENST00000571404.1	TSS1500;TSS1500	RP11-473M20.9;RP11-473M20.9	ENST00000574387.1;ENST00000571404.1	TSS1500;TSS1500	chr16:3136545-3137755	3						TRUE
cg00471371	chr18	74114728	+	cg00471371	64665954		CAACTACCAATATAAAAACACRAAAAACATCAACTCAAACTAATAAAAAC		II			rs73975413	0.024245	NA	NA	NA	NA	chr18:74114551-74114791	Island	GGTCTGACTCTCACGTGATTTCTCCTCTCTGAACTAGAAGCGAGCTCCATCGGGCCGCTG[CG]CTTCTATCAGCTTGAGCTGATGCCCTCCGTGTTCCCACACTGGCAGCTGCCGTCTGCGCT	AGCTGCCAGTGTGGGAACACGGAGGGCATCAGCTCAAGCTGATAGAAGCG	ZNF516	NM_014643	Body		chr18:74114511-74114511			18:72243493-72243779			ZNF516	ENST00000524431.2	3'UTR	ZNF516	ENST00000524431.2	3'UTR	chr18:74114405-74115055	3						TRUE
cg00482119	chr15	63783392	-	cg00482119	63779182		TATAATTTCTCCAATACCRACAACTAAACCTAATACAAAATAAATATTCC		II			NA	NA	NA	NA	NA	NA		OpenSea	ACCCTTCTTGGTGTGATTTCTCCAGTGCCGACAACTGAACCTGGTACAGAGTAAGTGTTC[CG]TTAAAGAGCTCTTGACTGAGTGAATGAATTTCCCCTGAGAGTTTCATCAATCCTTTCTAC	CGGAACACTTACTCTGTACCAGGTTCAGTTGTCGGCACTGGAGAAATCAC					chr15:63783298-63783298												chr15:63783360-63783630	3
cg00486143	chr7	127774154	+	cg00486143	54713564		TAAAATATAAACCTAAAATACCCTTCCTTCCTTTTTCACTAAAAAACATC		II			NA	NA	NA	NA	NA	NA	chr7:127775629-127776442	N_Shore	GTCTCTGCCAGGGGCTCTGTCTAGGCGGCTGTGAGAGTGAAGAAATCCTCTTCCAACCGA[CG]ATGTTCCTCAGTGAAAAAGGAAGGAAGGGCATTCCAGGTCTATATTTTATCATTTAAAAA	AAAATATAGACCTGGAATGCCCTTCCTTCCTTTTTCACTGAGGAACATCG																	chr7:127773845-127774335	3						TRUE
cg00492348	chr4	681130	+	cg00492348	76699176		RAAACCTAAATCTAACTACTATATCCRAAAATATAACCTAAAACTCAATC		II			NA	NA	NA	NA	NA	NA	chr4:682724-683079	N_Shore	TCACCGGGGCTCACTCCGGGAGGCAGGAGGCCGTGTCACTCAAGGTCAACTTCCATGAGT[CG]ACTGAGCTCCAGGCCACACCCTCGGACACAGCAGCCAGACCCAGGCTCCGCCCGGACAAG	CGACTGAGCTCCAGGCCACACCCTCGGACACAGCAGCCAGACCCAGGCTC	MFSD7;MFSD7;MFSD7	NM_032219;NM_001294341;NM_001294342	Body;Body;Body				TRUE	4:670995-671453			MFSD7;MFSD7	ENST00000513740.1;ENST00000503156.1	3'UTR;TSS200	MFSD7;MFSD7;MFSD7	ENST00000513740.1;ENST00000507165.1;ENST00000503156.1	3'UTR;5'UTR;TSS200	chr4:681020-681275	3
cg00493366	chr13	49234988	-	cg00493366	84682566		TTAAATCTCAAAAATAAACTCTCAATAATACTTCCCTATTCTAAAAAACC		II			NA	NA	NA	NA	NA	NA		OpenSea	GAGTTGTCAGCTTGGGTCTCAAGAGTAAACTCTCAGTGATACTTCCCTGTTCTGGAGGGC[CG]TGTTAATTCAGCACTCTGAGGCCTCTGGGATTTTGAGGAACAAATGTGTTGCAGAATCCT	CGGCCCTCCAGAACAGGGAAGTATCACTGAGAGTTTACTCTTGAGACCCA	CYSLTR2;CYSLTR2;CYSLTR2;CYSLTR2;CYSLTR2;CYSLTR2;CYSLTR2;CYSLTR2	NM_001308468;NM_001308469;NM_001308470;NM_001308467;NM_001308465;NM_001308471;NM_001308476;NM_020377	5'UTR;5'UTR;5'UTR;5'UTR;5'UTR;5'UTR;5'UTR;5'UTR														chr13:49234880-49235150	3
cg00503800	chr19	10840295	+	cg00503800	2744261		RCTCTACTTACRTAATTCAAATTTAAAAAAATCRACATTCCACRAACAAC		II			NA	NA	NA	NA	NA	NA		OpenSea	CCGGCCCGCTGAGTGCCCCCTGCGGACCGGAAAGGACCAGTAGGCACGTGAGAGTTAGGA[CG]CTGCCCGTGGAATGCCGACTTTTCTAAATTTGAATTACGCAAGTAGAGCGTGGAGACAGT	CGCTGCCCGTGGAATGCCGACTTTTCTAAATTTGAATTACGCAAGTAGAG	DNM2;DNM2;DNM2;DNM2;DNM2	NM_001005362;NM_001005360;NM_004945;NM_001190716;NM_001005361	Body;Body;Body;Body;Body														chr19:10840025-10840470	3
cg00524584	chr3	14185508	+	cg00524584	83644869		AACATCACAACCAATATATAACAATCTTTAACTCAAAACTCAAATCTCCC		II			NA	NA	NA	NA	NA	NA		OpenSea	GCTAGAAAAAGTGGAAGGGGCAGCAGTGTGCTCCACTGCCAGAGGCATCCTGAGTTGACA[CG]GGAGACCTGAGTTCTGAGCCAAAGATTGCTACATACTGGCTGTGATGTTGGGTAAATCAA	CGGGAGACCTGAGTTCTGAGCCAAAGATTGCTACATACTGGCTGTGATGT											AC093495.4;AC093495.4	ENST00000428681.1;ENST00000420253.1	TSS1500;TSS1500	AC093495.4;AC093495.4	ENST00000428681.1;ENST00000420253.1	TSS1500;TSS1500	chr3:14185300-14185970	3
cg00527659	chr14	23446061	-	cg00527659	23664119		TTAAACCTAAACTTTATACTTTTCCTCCTAACTACTATCTATCCTTCCCC		II			NA	NA	NA	NA	NA	NA	chr14:23449886-23452174	N_Shelf	GCATAATATATTTAAACCTGGACTTTGTGCTTTTCCTCCTAACTGCTGTCTGTCCTTCCC[CG]CACAAAAATTCCATCTGATGCAATTCCAATTTGCTTTGGCTTCATTCCAGCCAACTTCCC	CGGGGAAGGACAGACAGCAGTTAGGAGGAAAAGCACAAAGTCCAGGTTTA	AJUBA;AJUBA;AJUBA	NM_198086;NM_032876;NM_198086	1stExon;Body;5'UTR								AJUBA;RP11-298I3.5;AJUBA	ENST00000397388.3;ENST00000555074.1;ENST00000397388.3	1stExon;5'UTR;5'UTR	AJUBA;AJUBA;AJUBA;RP11-298I3.5;AJUBA;AJUBA	ENST00000397388.3;ENST00000553911.1;ENST00000553592.1;ENST00000555074.1;ENST00000397388.3;ENST00000556731.1	1stExon;TSS200;TSS200;5'UTR;5'UTR;5'UTR	chr14:23445965-23446555	3
cg00530564	chr12	125036429	+	cg00530564	76654476		ACCACAATTAATTTCTCCCRACTAAATCTCCCATATAAACTCTTAAAACC		II			NA	NA	NA	NA	NA	NA	chr12:125039119-125039344	N_Shelf	GCAGCAGCATGTGCCCTGCTGTTCTGAGAATCCGGAACACCCGCCCCTTGGGAAAGGCCG[CG]GCTCCAAGAGCCCACATGGGAGACCCAGCCGGGAGAAATCAACTGTGGCTTGTCATGAGA	CCACAGTTGATTTCTCCCGGCTGGGTCTCCCATGTGGGCTCTTGGAGCCG														NCOR2;NCOR2	ENST00000542565.1;ENST00000458234.1	3'UTR;5'UTR	chr12:125036220-125036610	3						TRUE
cg00584323	chr1	33463340	-	cg00584323	34612839		TTAACTCCAAACCTCCCTTACTAACCAAATAACCTAAAACAAATCATCTC		II			NA	NA	NA	NA	NA	NA		OpenSea	AGATCAGAGTTTTGGCTCCAGACCTCCCTTACTGGCCAGATGACCTGAAACAAGTCATCT[CG]TACTTGGTAACACTCTTCCTGTGCTGCTTCAGGAAGCTGGTTCTCTAGAACCTCATGTTC	CGAGATGACTTGTTTCAGGTCATCTGGCCAGTAAGGGAGGTCTGGAGCCA					chr1:33463131-33463131						RP1-117O3.2	ENST00000427524.1	5'UTR	RP1-117O3.2	ENST00000427524.1	5'UTR	chr1:33462960-33463490	3
cg00600325	chr10	99617842	-	cg00600325	62618226		TACTAAAATCTACCTCTAATAAACCATATACTCTATCTTTATCACTTTAC		II			NA	NA	rs58942044	0.016453	rs58942044	0.016453		OpenSea	ACCTCCATTCTTGCTGAAATCTGCCTCTAGTAGACCATGTGCTCTATCTTTGTCACTTTG[CG]CAAGCTTCTCTTTTTGCCTGGGTTGCCTTTTCCTCCCTCTCCACACTCTCTGCCTGCCCC	GCTGAAATCTGCCTCTAGTAGACCATGTGCTCTATCTTTGTCACTTTGCG	GOLGA7B	NM_001010917	Body														chr10:99617760-99618175	3
cg00625110	chr16	53741731	-	cg00625110	4636189		AAACTCAATAATTAATAACATATTTACAAAATCRTATAACTATCACCACC		II			NA	NA	NA	NA	NA	NA	chr16:53737617-53738235	S_Shelf	TTTTCAGTGTAGGACTCAATGGTTGGTAGCATATTTGCAGAGTCGTGTAACTGTCACCAC[CG]TCTTATTTTAGAACAGTTCCATTCCAGAAGAAACTTTGTATTCATTTGCAGTTATTTCTC	CGGTGGTGACAGTTACACGACTCTGCAAATATGCTACCAACCATTGAGTC	FTO	NM_001080432	Body								FTO	ENST00000394647.3	5'UTR	FTO;FTO	ENST00000570395.1;ENST00000394647.3	5'UTR;5'UTR	chr16:53741680-53741895	3						TRUE
cg00637104	chr20	1785303	-	cg00637104	87689893		TAAACTAAAACCTACACAATAAAAAAAACTAACCATACAAAAAACTAAAC		II			NA	NA	NA	NA	NA	NA	chr20:1783824-1784552	S_Shore	GTGCAAGAGAGTAAGCTGAGGCCTGCACAGTGAGAGGAACTAGCCATGCAAAGAGCTGGG[CG]TGTCCAGCAGAGAAAACAGCAAGGGCAAAGGCCTTGAGGTGGGAGAGTAGATGTGGGGTT	CGCCCAGCTCTTTGCATGGCTAGTTCCTCTCACTGTGCAGGCCTCAGCTT							TRUE				RP5-968J1.1	ENST00000447206.1	3'UTR	RP5-968J1.1	ENST00000447206.1	3'UTR	chr20:1785125-1785495	3						TRUE
cg00674311	chr10	352348	-	cg00674311	22741972		AACTAACTTTCACAATAATAATCTTCCTCTATAAACCRTCTTTCTTATAC		II			NA	NA	NA	NA	NA	NA		OpenSea	CCCTGTTCGACAACTGACTTTCACAATGGTGGTCTTCCTCTGTAGGCCGTCTTTCTTGTG[CG]TGTGCACATTCATATTCTCTCTCAAGGAAATTGCATGTGCATACCAATAAGCTAACCTTC	CGCACAAGAAAGACGGCCTACAGAGGAAGACCACCATTGTGAAAGTCAGT	DIP2C	NM_014974	Body																chr10:352007-353765	6
cg00674809	chr8	59050602	+	cg00674809	9672586		CCTTACTCATTACRCAATACAAAATCTACCCAATAAAAACTAATAAAACC		II			NA	NA	NA	NA	NA	NA		OpenSea	GAAGAAGAAGCATCATTTTCCCCTTTACTTGCTCCAGCTCCTCTCCTGCTCCTTATCAGA[CG]GCTCTACCAGCCTCTACTGGGCAGACCCTGCATTGCGTAATGAGCAAGGGACGGACAGAG	CGGCTCTACCAGCCTCTACTGGGCAGACCCTGCATTGCGTAATGAGCAAG	FAM110B	NM_147189	5'UTR								FAM110B;FAM110B	ENST00000361488.3;ENST00000520369.1	5'UTR;5'UTR	FAM110B;FAM110B;FAM110B;FAM110B;FAM110B;FAM110B	ENST00000523486.1;ENST00000521413.1;ENST00000519262.1;ENST00000361488.3;ENST00000520369.1;ENST00000522059.1	5'UTR;5'UTR;5'UTR;5'UTR;5'UTR;5'UTR	chr8:59050440-59050735	3
cg00685976	chr1	153363727	+	cg00685976	87633481		CTACTTTTTCCTTCTAAACACTATTACCCAACAAATACCTTCCTCTTTCC		II			NA	NA	NA	NA	NA	NA		OpenSea	CCAGGTGAATGTGGCAATCACTGTGCAGAATGAAAATTTTGGGTGGGGAGGTAGGAGAAG[CG]GAAAGAGGAAGGCATTTGCTGGGCAATAGTGCCCAGAAGGAAAAAGCAGGTAGGGGGGCT	TGCTTTTTCCTTCTGGGCACTATTGCCCAGCAAATGCCTTCCTCTTTCCG	S100A8	NM_002964	TSS200								S100A8;S100A8;S100A8	ENST00000477801.1;ENST00000368732.1;ENST00000368733.3	TSS200;TSS1500;TSS200	S100A8;S100A8;S100A8	ENST00000477801.1;ENST00000368732.1;ENST00000368733.3	TSS200;TSS1500;TSS200	chr1:153363505-153363875	3
cg00699986	chr20	25057444	-	cg00699986	11627914		ATTTAAAATAACACAATAATTAACATTAAACCCACTTTCCCCTAAACTAC		II			NA	NA	NA	NA	NA	NA	chr20:25058288-25058726	N_Shore	CCAGCAAAGGTGTTTAGGATGACACAGTGATTGGCATTGGGCCCACTTTCCCCTAGGCTG[CG]GTCTCGCAGATGCCAGTAAGTGCCCTCCCCCACCTGTTTGTGCAATTTCAGATGAGCCAG	CGCAGCCTAGGGGAAAGTGGGCCCAATGCCAATCACTGTGTCATCCTAAA	VSX1	NM_014588	Body						20:25057237-25058086	Unclassified				VSX1	ENST00000557285.1	3'UTR	chr20:25057305-25057995	3						TRUE
cg00736299	chr16	4730465	+	cg00736299	1770987	10807172	AAACCAAAAAACTCAACCCAAAAAACTCAAACCCACAAAATAAAAAAACA	AAACCAAAAAACTCAACCCAAAAAACTCGAACCCGCAAAATAAAAAAACG	I	A	Red	NA	NA	NA	NA	NA	NA	chr16:4730262-4730487	Island	ACTAACGTCGCTGCTGCGTTTTGCAATCGCGCCCCGCGCATGCTTCTTGGCCCCGTGTCC[CG]CTCCTTTACCCTGCGGGTTCGAGCTCCTTGGGCTGAGCTTTTTGGTTTCCTTGGGCTTCC	AAACCAAAAAGCTCAGCCCAAGGAGCTCGAACCCGCAGGGTAAAGGAGCG	MGRN1;MGRN1;MGRN1;MGRN1	NM_015246;NM_001142291;NM_001142290;NM_001142289	Body;Body;Body;Body				TRUE	16:4670056-4670912									chr16:4729625-4730515	3						TRUE
cg00745181	chr12	99012919	+	cg00745181	4792497		AAATATAATTTTACAATCACTTCTTAATTTCCTTCCTATTTATAACTACC		II			NA	NA	NA	NA	NA	NA		OpenSea	AAATGTGTTTTTTGGTAGAGAAGTGAGTTTGCGAAATGTTCCTGTGGGTATGACATTAAG[CG]GTAGCCACAAATAGGAAGGAAACCAAGAAGTGATTGCAAAATCACATTTTATTTTTAAGG	CGGTAGCCACAAATAGGAAGGAAACCAAGAAGTGATTGCAAAATCACATT	IKBIP;IKBIP	NM_201612;NM_201613	Body;Body								IKBIP	ENST00000420861.1	5'UTR	IKBIP	ENST00000420861.1	5'UTR	chr12:99012860-99013055	3
cg00764772	chr5	156921552	+	cg00764772	23600573		CCCAAAACTACACCTTTACRTCAATCAATTAAAATCAATCATCTATTCTC		II			NA	NA	NA	NA	NA	NA		OpenSea	GCCACCCACACCCTCCTCTGACTTCCTCAGAGCTGAAAAGTGCATTGTCAAACAGGGGGC[CG]AGAATAGATGACTGACTTCAACTGATTGACGTAAAGGTGCAGCTCTGGGGCCAGTCACAC	CCAGAGCTGCACCTTTACGTCAATCAGTTGAAGTCAGTCATCTATTCTCG	ADAM19	NM_033274	Body											ADAM19	ENST00000517951.1	3'UTR	chr5:156921465-156921875	3
cg00787695	chr8	134469341	-	cg00787695	78793537		TTTTCTAATTAAACATCAAAAACTAAAATCAACAATCRCTATCCTCTCCC		II			NA	NA	NA	NA	NA	NA		OpenSea	GGAAAAGTGGTTTTTCTGATTAAACATCAGGAACTAGAGTCAACAATCGCTGTCCTCTCC[CG]TGCCTGTCACGCTCCACTCCCCACCCAGCTGCAATGTGGCCTTGATTTTCTCATCAGTAA	CGGGAGAGGACAGCGATTGTTGACTCTAGTTCCTGATGTTTAATCAGAAA	ST3GAL1;ST3GAL1	NM_173344;NM_003033	3'UTR;3'UTR				TRUE				ST3GAL1;ST3GAL1	ENST00000399640.2;ENST00000521180.1	3'UTR;3'UTR	ST3GAL1;ST3GAL1	ENST00000399640.2;ENST00000521180.1	3'UTR;3'UTR	chr8:134468760-134469435	3
cg00790756	chr20	47476986	+	cg00790756	43710108		AATATACAATTCAAACRCRTTAAATACATCCACATTATTATACAACCTTC		II			NA	NA	NA	NA	NA	NA		OpenSea	GTTTAATGGGCATGGAGTTCGGCTTTGCAAGATGAAAAGAATTCTGGAGCTGGACGGTGG[CG]AAGGTTGCACAACAATGTGGATGTACTTAACGCGTCTGAACTGTACATTTAGAAATAGTT	ATGTACAGTTCAGACGCGTTAAGTACATCCACATTGTTGTGCAACCTTCG																			chr20:47476726-47477244	4	chr20:47476816-47478686	5
cg00812557	chr4	38073835	+	cg00812557	92702927		AAAACATAAAATCAAAACATTCCCAAACCCTACCTCTCTATCATACAAAC		II			NA	NA	NA	NA	NA	NA		OpenSea	ATTAGGCACAAGTGCAAGCCCTCAGAAAACTATGTACACCTAGAGAGAGAGAGAGACACA[CG]TCTGTATGACAGAGAGGCAGGGTTTGGGAATGTTCTGATTTCATGTTTTGAATTGGTGTG	AAACATGAAATCAGAACATTCCCAAACCCTGCCTCTCTGTCATACAGACG	TBC1D1	NM_015173	Body				TRUE		4:38073593-38073842	Gene_Associated_Cell_type_specific	TBC1D1	ENST00000454732.2	5'UTR	TBC1D1	ENST00000454732.2	5'UTR	chr4:38073545-38074010	3						TRUE
cg00817529	chr16	28629596	-	cg00817529	5683954		TAAAATCTCACTATATTACRCAAACTAATCTAAAACTACTAAACTCTACC		II			NA	NA	NA	NA	NA	NA		OpenSea	TTTTGTAGAGATGGGGTCTCACTGTGTTGCGCAGGCTGGTCTGAAACTGCTGAGCTCTAC[CG]ATCCTCTTGCCTCAGCCTCCCAAAATGCTGGGATTACAAGTGTGAGCCGGCTACTTCCCG	CGGTAGAGCTCAGCAGTTTCAGACCAGCCTGCGCAACACAGTGAGACCCC	SULT1A1	NM_177536	Body								SULT1A1	ENST00000395609.1	5'UTR	SULT1A1	ENST00000395609.1	5'UTR					chr16:28629144-28629626	5
cg00828556	chr3	196351986	-	cg00828556	64671881	95678290	TCTAAAAAATAAAATTATCAACATACAATAATAATAACTAACACCTACCA	TCTAAAAAATAAAATTATCGACATACAATAATAATAACTAACGCCTACCG	I	A	Red	NA	NA	NA	NA	NA	NA		OpenSea	ACTTCTCCACTCTCTGGAAGATGAAATTGTCGGCATGCAATAATAATAGCTGACGCCTAC[CG]AGTTCTTTCTGTGCCAAAGGCGCCTTTACCATGAGGAAGCGGAGGCACGGAGATGCTGAG	CGGTAGGCGTCAGCTATTATTATTGCATGCCGACAATTTCATCTTCCAGA					chr3:196351868-196351868			3:197836315-197836542																TRUE
cg00832661	chr2	231530291	-	cg00832661	44769196		ACCTCAAAAACACCRCAAAAACTAACAAAAAAACCATAATCTTCCTAAAC		II			NA	NA	NA	NA	NA	NA		OpenSea	AATATTATTTGACCTCAAGAACACCGCAGGAACTGGCAGGGGGACCATGATCTTCCTGAA[CG]CTCTGCATGAGATGACTTGGCAGATCCCACGGACTTGCCTTCTTAAAACCACCCTGGAGG	CCTCAAGAACACCGCAGGAACTGGCAGGGGGACCATGATCTTCCTGAACG																	chr2:231529845-231530350	3
cg00863246	chr12	2393671	+	cg00863246	57755237		ATAAACTCTCTCCCTAAAAAATTAACAACATAAAAACRAACAATATACCC		II			NA	NA	NA	NA	NA	NA		OpenSea	GGGGCTGGGGGAGGAGGGTGCAGAACAGGACCCAGGCGCAGCACAGAACAGCCCTCCAGG[CG]GGCATACTGCCCGCTTCTATGCTGTCAACTCTTTAGGGAGAGAGCTCACTGTTCTGTCTG	CGGGCATACTGCCCGCTTCTATGCTGTCAACTCTTTAGGGAGAGAGCTCA	CACNA1C-IT3;CACNA1C;CACNA1C;CACNA1C;CACNA1C;CACNA1C;CACNA1C;CACNA1C;CACNA1C;CACNA1C;CACNA1C;CACNA1C;CACNA1C;CACNA1C;CACNA1C;CACNA1C;CACNA1C;CACNA1C;CACNA1C;CACNA1C;CACNA1C;CACNA1C;CACNA1C;CACNA1C	NR_046769;NM_001167625;NM_001129841;NM_001129842;NM_001129832;NM_001167623;NM_001129835;NM_001129843;NM_001129827;NM_000719;NM_001129829;NM_001129840;NM_001129838;NM_001129836;NM_001129834;NM_001167624;NM_199460;NM_001129837;NM_001129844;NM_001129831;NM_001129830;NM_001129846;NM_001129833;NM_001129839	Body;Body;Body;Body;Body;Body;Body;Body;Body;Body;Body;Body;Body;Body;Body;Body;Body;Body;Body;Body;Body;Body;Body;Body				TRUE		12:2393560-2395015	Unclassified_Cell_type_specific	CACNA1C-IT3	ENST00000542680.1	5'UTR	CACNA1C-IT3	ENST00000542680.1	5'UTR	chr12:2393440-2393715	3
cg00865549	chr9	71459620	-	cg00865549	19803289		TCTAACACCAACTTTTATAACCTAAACAACAACCAAAACAATTTAATAAC		II			rs9776840	0.389762	NA	NA	NA	NA		OpenSea	TTGTTGGTAGCTCTGACACCAACTTTTATGACCTGGGCAACAACCAAAACAATTTAATAA[CG]CTCTCTCAGAGTTCAAGAGAAAAGGACTAAACAGAAATAAGCAGCAGCCCAGCCTCTACC	CTGACACCAACTTTTATGACCTGGGCAACAACCAAAACAATTTAATAACG	PIP5K1B;PIP5K1B	NM_003558;NM_001278253	Body;Body								RP11-203L2.4;PIP5K1B	ENST00000442103.1;ENST00000419747.2	TSS1500;5'UTR	RP11-203L2.4;PIP5K1B	ENST00000442103.1;ENST00000419747.2	TSS1500;5'UTR	chr9:71459605-71459815	3
cg00892324	chr7	2565575	-	cg00892324	91806344		ACTTCCTATATTCCACTTCCCTCTAAATTTCAAAAAACAACTATATTTAC		II			NA	NA	NA	NA	NA	NA	chr7:2565872-2566114	N_Shore	ACTGCCCACTTACTTCCTATATTCCACTTCCCTCTGGGTTTCAGAGGGCAGCTGTGTTTA[CG]GCGGCTGCCCCCAAGCCTGACCTGCTCAGAGCAGCCAGGGGGGCGATGAGCACCCCAGGC	CTTCCTATATTCCACTTCCCTCTGGGTTTCAGAGGGCAGCTGTGTTTACG	LFNG;LFNG;LFNG;LFNG	NM_001166355;NM_001040167;NM_001040168;NM_002304	Body;Body;Body;Body											LFNG	ENST00000493850.1	5'UTR	chr7:2565440-2565950	3						TRUE
cg00893008	chr17	39802313	+	cg00893008	92614108	53662234	AAATAAAACATACCCCATAAAAAAAAATTACTATATTTCCATAAACTCCA	AAATAAAACGTACCCCATAAAAAAAAATTACTATATTTCCGTAAACTCCG	I	C	Grn	NA	NA	NA	NA	NA	NA	chr17:39804740-39804998	N_Shelf	TGAGCTGAGTAACTGGGTGGGTGATGATGTCACTGACTAGGATAGGGAAGCTAGGACAAG[CG]GAGTTCACGGAAACACAGCAATTCCCCTCTATGGGGCACGTCTCACCCTATGTGGTTACA	CGGAGTTCACGGAAACACAGCAATTCCCCTCTATGGGGCACGTCTCACCC					chr17:39802138-39802138												chr17:39802100-39802375	3
cg00895196	chr6	22147182	+	cg00895196	96651597	14748936	CAAACTAAATCCCTAAAAACAACCTAAACTAAATACACACAACCAAAACA	CAAACTAAATCCCTAAAAACAACCTAAACTAAATACACGCGACCGAAACG	I	A	Red	NA	NA	NA	NA	NA	NA		OpenSea	GAAGTTAGGAATACCTTACATCCAATGCCCACCCGTGCTCCGCAGGGCAAGGGCAGCCGT[CG]CCTCGGCCGCGTGCACCCAGCTCAGGCTGTTCCCAGGGATTTAGTCTGGGGGGACAACCC	CGCCTCGGCCGCGTGCACCCAGCTCAGGCTGTTCCCAGGGATTTAGTCTG	FLJ22536	NR_015410	Body				TRUE	6:22254847-22255378			RP1-67M12.2	ENST00000566912.1	3'UTR	RP1-67M12.2	ENST00000566912.1	3'UTR	chr6:22146865-22147970	3						TRUE
cg00905101	chr16	1988798	+	cg00905101	80725837		CTAAATACCTCCAAAAAATAAACCCTAAATACAACTAATCTCTAAATAAC		II			NA	NA	NA	NA	NA	NA	chr16:1992668-1993646	N_Shelf	AATTGGGCCTCACAGGGGAGAGTCCAGAGACAGGGCCAGGAAAAGAAGGTGAGGGTGTAA[CG]TCATTCAGAGACCAGCTGCACCCAGGGCTCACCTCCTGGAGGCACCTAGAGTGAGCAGGG	CGTCATTCAGAGACCAGCTGCACCCAGGGCTCACCTCCTGGAGGCACCTA	SEPX1	NM_016332	3'UTR								MSRB1	ENST00000361871.3	3'UTR	MSRB1	ENST00000361871.3	3'UTR					chr16:1988183-1989392	6		TRUE
cg00951279	chr4	184316766	-	cg00951279	23773227		AAAACCTATAAACTAAAAATAAACTTCRAAAAACAACAACCACTCAACCC		II			NA	NA	NA	NA	NA	NA	chr4:184319564-184320198	N_Shelf	ACAGGACCAGTAGAGCCTGTAAACTGAAGATAAGCTTCGGGGGGCAGCAGCCACTCAGCC[CG]CACCTGCCAATTTTTGCCATTCAGGCTGGGGGTGCAGTGACGCAAGATCTTCCGATTTTT	CGGGCTGAGTGGCTGCTGCCCCCCGAAGCTTATCTTCAGTTTACAGGCTC																	chr4:184316640-184316830	3
cg00951869	chr14	24805349	+	cg00951869	9681962		TAATCATAACRAAAAATAAAACACCTTCCAAACTTACCTCCAAAAATTAC		II			NA	NA	NA	NA	NA	NA	chr14:24803678-24804353	S_Shore	CAGGCCAGACTGCCCTAGAAGGAAGTCAGGGGCCTCAAGGGGTGGCACTCTTCCTTAACT[CG]TAACTCTTGGAGGCAAGCTTGGAAGGTGCTTTATTTCCCGCTATGATTATACCAACCCTG	AATCATAGCGGGAAATAAAGCACCTTCCAAGCTTGCCTCCAAGAGTTACG	ADCY4;RIPK3	NM_139247;NM_006871	TSS1500;3'UTR								ADCY4;ADCY4;RIPK3	ENST00000418030.2;ENST00000310677.4;ENST00000216274.5	TSS1500;TSS1500;3'UTR	ADCY4;ADCY4;ADCY4;RIPK3	ENST00000418030.2;ENST00000557056.1;ENST00000557099.2;ENST00000216274.5	TSS1500;TSS1500;TSS1500;3'UTR	chr14:24804905-24805390	3						TRUE
cg00956064	chr2	70174730	+	cg00956064	65767963		CACTATAATTCCRCATAACAATATCCTCTTATTCTCTACAAAAATAAATC		II			rs4853177	0.291181	NA	NA	NA	NA		OpenSea	GCCTTGGCTTTTACTCAACATCTTTCCTATTTTAGTATTTGTAATTTTGGAAGTTACTTC[CG]ATCCACCTTTGTAGAGAACAAGAGGATACTGCCATGCGGAATCACAGTGTAAAATAAAAA	ACTGTGATTCCGCATGGCAGTATCCTCTTGTTCTCTACAAAGGTGGATCG																	chr2:70174700-70175175	3
cg00965578	chr22	36560801	-	cg00965578	58618269		CAAAATATCATTTTAAACATAACAACTTCTAATTTCAATCTCACAACTTC		II			NA	NA	NA	NA	NA	NA		OpenSea	CAGACCCACACCAGAATATCATTTTAAACATAACAACTTCTGGTTTCAGTCTCACAACTT[CG]GGCAAAATCATTGCAAAAAACTGCAGCTCCCCATAATTTCACAATATTGGTTGGGATCCC	AGAATATCATTTTAAACATAACAACTTCTGGTTTCAGTCTCACAACTTCG	APOL3;APOL3;APOL3;APOL3	NM_145641;NM_145642;NM_145641;NM_145642	5'UTR;1stExon;1stExon;5'UTR								APOL3;APOL3;APOL3	ENST00000424878.2;ENST00000361710.2;ENST00000424878.2	1stExon;1stExon;5'UTR	APOL3;APOL3;APOL3	ENST00000424878.2;ENST00000361710.2;ENST00000424878.2	1stExon;1stExon;5'UTR	chr22:36560685-36560990	3						TRUE
cg00966662	chr11	69259631	+	cg00966662	3698507		ATAACCTAAAAAAATAACCRAAAAAATTTAAACAACTACAAAACCTACCC		II			NA	NA	NA	NA	NA	NA	chr11:69258149-69258544	S_Shore	AAAACACAACACACACACACACACACACACACACACACAAATGTGGCTGGAGAGAGTGGA[CG]GGCAGGCTCTGCAGCTGTTCAAACTTTCTCGGCCACCTTCCCAGGCCATGAGGACTCCCC	CGGGCAGGCTCTGCAGCTGTTCAAACTTTCTCGGCCACCTTCCCAGGCCA							TRUE		11:69256847-69259657	Unclassified	AP000439.2	ENST00000544004.1	TSS200	AP000439.2	ENST00000544004.1	TSS200	chr11:69259180-69259895	3
cg00968301	chr13	43965336	-	cg00968301	19725120		AAAATCAATCATACCRACTACTACTTAACTAAATATATAACTTAAATCCC		II			rs12875944	0.364682	NA	NA	NA	NA		OpenSea	GCCCCTCAGAAGAAATCAATCATGCCGGCTACTACTTGGCTGAATATGTGACTTGGATCC[CG]TAACGTTGCACACTTCTCTTTTTCTTCTAATTTTCTGACTACTCATTTCCTCTCAACCCC	CGGGATCCAAGTCACATATTCAGCCAAGTAGTAGCCGGCATGATTGATTT	ENOX1;ENOX1;ENOX1	NM_001127615;NM_001242863;NM_017993	Body;Body;Body														chr13:43965225-43965450	3
cg00974864	chr1	161601053	-	cg00974864	54644847		ACCAATTTCCTTTTCTTAAAACTTCATCTAATTTCTCAATCTAAAATCTC		II			NA	NA	NA	NA	NA	NA		OpenSea	CTCTGTCACCTGCCAGTTTCCTTTTCTTGAAACTTCATCTGATTTCTCAATCTGAAGTCT[CG]CAATGGAGCCCCACCATAGAACAGGAATAGGAAGGAAAGAGCCTGGAGGCAAGGTGGGTG	CCAGTTTCCTTTTCTTGAAACTTCATCTGATTTCTCAATCTGAAGTCTCG	FCGR3B;FCGR3B	NM_000570;NM_000570	5'UTR;1stExon								FCGR3B;FCGR3B;FCGR3B;FCGR3A;FCGR3B	ENST00000294800.3;ENST00000294800.3;ENST00000367964.2;ENST00000540048.1;ENST00000531221.1	1stExon;5'UTR;5'UTR;TSS200;TSS200	FCGR3B;FCGR3B;FCGR3B;FCGR3B;FCGR3B;FCGR3A;FCGR3B;FCGR3B;FCGR3B	ENST00000533780.1;ENST00000294800.3;ENST00000294800.3;ENST00000367964.2;ENST00000534489.1;ENST00000540048.1;ENST00000421702.2;ENST00000531221.1;ENST00000534776.1	TSS1500;1stExon;5'UTR;5'UTR;TSS200;TSS200;TSS200;TSS200;TSS1500							TRUE	TRUE
cg00976121	chr11	44586372	-	cg00976121	58691871		ACAAACTAAAACAACTCAAACCTATAACTCAAAACCTAAAACTAAATCCC		II			NA	NA	NA	NA	NA	NA	chr11:44586602-44587404	N_Shore	GGCCAGTCCAGGCAAGCTGGGGCAGCTCAAGCCTGTGACTCAGGACCTGAGGCTGGATCC[CG]CTCACGCCCGCCTCCATGAGATTCAGAGCCCTCGACTTCCCTTCTCTGAGCCTTAAACTG	CGGGATCCAGCCTCAGGTCCTGAGTCACAGGCTTGAGCTGCCCCAGCTTG	CD82;CD82	NM_002231;NM_001024844	TSS1500;TSS1500						11:44585945-44587858	Promoter_Associated	CD82;CD82	ENST00000227155.4;ENST00000342935.3	TSS1500;TSS1500	CD82;CD82;CD82;CD82;CD82;CD82;CD82;CD82	ENST00000227155.4;ENST00000342935.3;ENST00000532544.1;ENST00000529277.1;ENST00000525210.1;ENST00000525898.1;ENST00000527737.1;ENST00000524704.1	TSS1500;TSS1500;TSS1500;TSS1500;TSS1500;TSS1500;TSS1500;TSS1500	chr11:44586205-44587295	3
cg00980622	chr14	75884845	+	cg00980622	87687541		AAAAAATATAAACTCTAAAACTAAACTACCTCTATATACATCCTATCTCC		II			NA	NA	NA	NA	NA	NA		OpenSea	GATGAAATTGAGCATGTAGAGGTTAAGTAACTTGCCCAAGGCCACACAGCTAGTAAGCAT[CG]GAGACAGGATGCACACAGAGGCAGTCTAGTCCCAGAGTCCACACTCTTTATTTGCCACTG	CGGAGACAGGATGCACACAGAGGCAGTCTAGTCCCAGAGTCCACACTCTT							TRUE										chr14:75884405-75884895	3						TRUE
cg00992048	chr1	1695585	-	cg00992048	85752271		CTATAAACAAAAAACRTAAAAATAACCTATTTCTCCACRACTACCACCAC		II			rs876029	0.242577	NA	NA	NA	NA	chr1:1691767-1692063	S_Shelf	AGGCAGCGACTCTGTAGACAGAAAACGTGGGAGTAGCCTGTTTCTCCACGGCTGCCACCA[CG]TCAGAGGCGCTACAGGCTCTCCCATCTCACTGGGTAAGACAACATGCTTTCTAAGACTAC	CGTGGTGGCAGCCGTGGAGAAACAGGCTACTCCCACGTTTTCTGTCTACA	NADK	NM_023018	Body					1:1685240-1685455	1:1695584-1696495	Unclassified_Cell_type_specific	NADK	ENST00000492845.1	3'UTR	NADK;NADK;NADK;NADK	ENST00000492845.1;ENST00000492768.1;ENST00000460602.1;ENST00000464373.1	3'UTR;3'UTR;3'UTR;3'UTR	chr1:1695500-1695675	3						TRUE
cg00992745	chr10	102025746	-	cg00992745	90755379		TACAAAAAACCATACCATCTAAATCTCTAAAAATACACTCAAAAATATTC		II			NA	NA	NA	NA	NA	NA	chr10:102027099-102027490	N_Shore	TAGCCTAGGTGTACAGGAAGCCATACCATCTAGGTCTCTGGAAGTACACTCAAAGATGTT[CG]CACAATGACGAAATCGCCTACCAACTCATTTCTCAGAACATAACCCTGCTGTTAAGCAAT	ACAGGAAGCCATACCATCTAGGTCTCTGGAAGTACACTCAAAGATGTTCG	CWF19L1;CWF19L1;CWF19L1;CWF19L1;CWF19L1	NM_018294;NM_001303404;NM_001303407;NM_001303406;NM_001303405	Body;Body;5'UTR;5'UTR;5'UTR											CWF19L1;CWF19L1;CWF19L1;CWF19L1;CWF19L1	ENST00000468709.1;ENST00000482452.1;ENST00000466955.1;ENST00000496796.1;ENST00000473842.1	3'UTR;3'UTR;3'UTR;3'UTR;3'UTR	chr10:102025580-102025995	3
cg00995854	chr1	157802305	-	cg00995854	76739539		TTACACAATAAAACTTCAAACRAATAACTTTTTTAAATCAACCACRCAAC		II			NA	NA	NA	NA	NA	NA		OpenSea	CCCCACATTGATTACACAATGGGGCTTCAGACGGGTGGCTTTTTTGAGTCAGCCACGCAG[CG]GCTGCACTTGCATTTTCTAACCCAAATTGGGAAAGGGCTTCTTCCTTCAATCCTCTGAAG	TACACAATGGGGCTTCAGACGGGTGGCTTTTTTGAGTCAGCCACGCAGCG	CD5L	NM_005894	Body														chr1:157801860-157802315	3						TRUE
cg00998965	chr22	37258491	+	cg00998965	64618863		AAAATACCCAAACCTCAAACAACTACTACTTCCRAAAAATTCRAATTTAC		II			rs4821544	0.338358	NA	NA	NA	NA		OpenSea	TAAGGCTGGCCGACCTGAATTCCTTCCTCCCCTCACATGCTCCTGGGGGACCCAGCCGCA[CG]CAAACTCGAATCTTCCGGAAGCAGCAGCTGTTTGAGGCTTGGGCACTTCCTGCTTTCTGG	CGCAAACTCGAATCTTCCGGAAGCAGCAGCTGTTTGAGGCTTGGGCACTT	NCF4;NCF4	NM_013416;NM_000631	Body;Body		chr22:37258335-37258335				22:37258392-37258682	Promoter_Associated	CTA-833B7.2;CTA-833B7.2	ENST00000330602.2;ENST00000431290.1	3'UTR;3'UTR	CTA-833B7.2;CTA-833B7.2;NCF4	ENST00000330602.2;ENST00000431290.1;ENST00000447071.1	3'UTR;3'UTR;5'UTR	chr22:37257965-37258695	3
cg01017367	chr1	220964424	-	cg01017367	44678867		CCTATAAACAATATAAACAACAATCCTACTATTTCCACTAACAAAAACCC		II			rs1874118	0.026361	NA	NA	NA	NA	chr1:220960016-220960603	S_Shelf	GAACTCCATGCCCTGTGAACAATATAAGCAACAGTCCTGCTATTTCCACTGACAAGAGCC[CG]TTGCCTACCAGATGCCAGGCCCTGTGCTTCCTCCTGCCTTTGAGGTCTTCATGTAAAATA	CGGGCTCTTGTCAGTGGAAATAGCAGGACTGTTGCTTATATTGTTCACAG	2021-03-01	NM_022746	Body											MARC1;MARC1;MARC1	ENST00000407981.2;ENST00000492847.1;ENST00000492847.1	TSS1500;1stExon;5'UTR
cg01022219	chr18	13641735	-	cg01022219	85661896	63754985	ATCCAAACTAACAAAACCACCAATCAACATAAAATACAACAAAAAAAACA	ATCCGAACTAACGAAACCGCCAATCGACGTAAAATACGACAAAAAAAACG	I	A	Red	NA	NA	NA	NA	NA	NA	chr18:13641584-13642415	Island	TGGCGGTTTCCTGTCCGGGCTGGCGGGGCCGCCAGTCGGCGTGGGGTGCGGCAAGGGGAG[CG]GGGCGCTGGGTCAGCCGAGGGCCGGGCCTCGGGGGCGCAGCCGGACTGGACGGCGGCTCC	GTCCGGGCTGGCGGGGCCGCCAGTCGGCGTGGGGTGCGGCAAGGGGAGCG	C18orf1;C18orf1;C18orf1;C18orf1;C18orf1;C18orf1	NM_001003675;NM_181481;NM_181482;NM_004338;NM_001003674;NM_181483	Body;Body;Body;Body;Body;Body					18:13631601-13632706									chr18:13641245-13642875	3						TRUE
cg01026915	chr20	31056841	+	cg01026915	30715593		CTATAAACCCAAAACTATACATATCRCTATTCCACAAAACAAAAAACATC		II			NA	NA	NA	NA	NA	NA		OpenSea	AACGCTGGCTCTGGAGAGACCCAGTCCCTGTGGTCTGGGCAAGTTACTTCCCCTCGGAGA[CG]ATGTTTCCTGCCCTGTGGAACAGCGACATGTATAGCTCTGGGCTCACAGGGTCAGGCTGG	TGTGAGCCCAGAGCTATACATGTCGCTGTTCCACAGGGCAGGAAACATCG	NOL4L;NOL4L	NM_080616;NM_001256798	Body;Body								C20orf112	ENST00000475781.1	3'UTR	C20orf112	ENST00000475781.1	3'UTR	chr20:31056765-31057095	3
cg01048372	chr8	144655484	+	cg01048372	93662351		CCAAAAACCCAAAACCCAAAAAAACCTACACAAACTCTAAAAAAACCACC		II			NA	NA	NA	NA	NA	NA	chr8:144653774-144653976	S_Shore	GACTGGGTGAGCTTGGGGCAGCCCGGAGGTGTGGAGGGGGCAGTGAAGACACCAGAGGAG[CG]GTGGCCCCTCCAGAGCTTGTGCAGGCCCCTCTGGGTCCTGGGTCCTTGGCCAAATCTCAT	CGGTGGCCCCTCCAGAGCTTGTGCAGGCCCCTCTGGGTCCTGGGTCCTTG	C8orf73	NM_001100878	TSS1500						8:144655283-144655530	Promoter_Associated_Cell_type_specific	C8orf73;RP11-661A12.9	ENST00000398882.3;ENST00000531730.1	TSS1500;TSS200	C8orf73;C8orf73;RP11-661A12.9	ENST00000529971.1;ENST00000398882.3;ENST00000531730.1	TSS1500;TSS1500;TSS200	chr8:144654785-144655515	3						TRUE
cg01072227	chr3	43814874	+	cg01072227	46767922		RACAACTACAACAAAATAACTTACAAATTTTACTAACAAAACAAACTCCC		II			NA	NA	NA	NA	NA	NA		OpenSea	GTCCAGCAGCTATGGCATGACAGGCAGTGGCCAGAGGAATTGCTCTCTGCCCCAGCCAGG[CG]GGAGCTTGCTCTGCCAGCAAAACCTGCAAGTCATCCTGCTGTAGCTGCCGGCCTGCAGAG	GCAGCTACAGCAGGATGACTTGCAGGTTTTGCTGGCAGAGCAAGCTCCCG																	chr3:43814640-43815035	3
cg01116480	chr19	16369465	+	cg01116480	86771253		TAATAACTCCCAAAATATCTAACCRCTAATAAACTAAACCRAATACAAAC		II			rs77729052	0.15099	NA	NA	NA	NA		OpenSea	GGGCCCGGCTATCGGCAGGAAACATCTTGGCAGGACAGGAAGCGCGGCATGGGTCAGCCG[CG]CCTGCACCCGGCTCAGCCTATCAGCGGCCAGATATTTTGGGAGCCACTATATAAACCCCA	AGTGGCTCCCAAAATATCTGGCCGCTGATAGGCTGAGCCGGGTGCAGGCG																	chr19:16369265-16369635	3
cg01125548	chr14	101143669	-	cg01125548	2687267		TATTATCTAAAATACAAAATTCCRCTCRAAACTCCAATATCAAAACAAAC		II			NA	NA	NA	NA	NA	NA		OpenSea	GTGTGGAAATTTATTGTCTAGAGTACAGAATTCCGCTCGAGGCTCCAGTGTCAAAACAGA[CG]CTAGGGTGAAGACCCAGCCCAGCCTCCCTCCTCAAGCCTGCTCTGCGCCCACCCTTATCC	ATTGTCTAGAGTACAGAATTCCGCTCGAGGCTCCAGTGTCAAAACAGACG											RP11-566J3.2	ENST00000557546.1	3'UTR	RP11-566J3.2	ENST00000557546.1	3'UTR	chr14:101143545-101145795	3
cg01154505	chr2	112940409	+	cg01154505	92789572	2663574	ATACAACAATAAAAACCCAAAATATTCACACAAACATACATACAAAACCA	ATACAACGATAAAAACCCGAAATATTCACGCAAACGTACATACAAAACCG	I	A	Red	NA	NA	NA	NA	NA	NA	chr2:112939287-112939563	S_Shore	TGAGCACTTCTGTCTGCAGACGTGAACGAGTGTGAGCTCTACGGGCAGGAGGGGCGCCCC[CG]GCTCTGCATGCACGCCTGCGTGAACACCCCGGGCTCTTACCGTTGCACCTGCCCCGGTGG	GTGCAACGGTAAGAGCCCGGGGTGTTCACGCAGGCGTGCATGCAGAGCCG	FBLN7;FBLN7	NM_153214;NM_001128165	Body;Body				TRUE		2:112938965-112940681	Unclassified_Cell_type_specific							chr2:112939665-112940595	3						TRUE
cg01160805	chr14	24783270	+	cg01160805	32735904		TTCTCACAACCTACTATTCAATTCCACTTTAAACACACAAAATTAAAACC		II			NA	NA	NA	NA	NA	NA	chr14:24785147-24785869	N_Shore	GCATGAGGCATCACTGTTCCTGCTCCCTCACTCCTGCTCCTCATGCTCAGCCTGCCAGCT[CG]GCCTCAACTTTGTGTGTCTAAAGTGGAACTGAATAGTAGGCTGTGAGAAGATAGGAAAGA	CGGCCTCAACTTTGTGTGTCTAAAGTGGAACTGAATAGTAGGCTGTGAGA	LTB4R;LTB4R;LTB4R	NM_001143919;NM_181657;NM_181657	5'UTR;1stExon;5'UTR								LTB4R;LTB4R;LTB4R;LTB4R	ENST00000345363.3;ENST00000396782.2;ENST00000396789.4;ENST00000396789.4	5'UTR;TSS1500;1stExon;5'UTR	LTB4R;LTB4R;LTB4R;LTB4R;LTB4R;LTB4R	ENST00000553481.1;ENST00000345363.3;ENST00000396782.2;ENST00000396789.4;ENST00000396789.4;ENST00000556141.1	5'UTR;5'UTR;TSS1500;1stExon;5'UTR;5'UTR	chr14:24783265-24783555	3
cg01173821	chr9	132337640	+	cg01173821	55747893		CATATATCTATATCCTAATTTCCTCTTCTTATAAAAACATCAACTATATC		II			NA	NA	NA	NA	NA	NA		OpenSea	AAGTAAGGGTTTAAAAGAGGTGATTAAGTTAAAATGAGGTCATCAGGGTGCACCCCAGTC[CG]ACATAGCTGATGTCCTTATAAGAAGAGGAAATTAGGACACAGACATATGCCATGTGAAGA	ATATGTCTGTGTCCTAATTTCCTCTTCTTATAAGGACATCAGCTATGTCG											RP11-492E3.2	ENST00000443993.1	TSS200	RP11-492E3.2	ENST00000443993.1	TSS200	chr9:132337560-132337775	3
cg01179618	chr8	126245303	+	cg01179618	23655543		CTAAACAAACTTCAAAATAATCTACCACRCTTCAAATTCCTTACTTTTCC		II			rs55843815	0.062214	NA	NA	NA	NA		OpenSea	TTCTGGAGGCTTAGTTACGCAATTGCCGGCTCTGTCATCTTCTACAGGGATGTGACCTTA[CG]GAAAAGTAAGGAATCTGAAGCGTGGCAGATCACTTTGAAGCTTGCCCAGTTTTTGCATGT	CGGAAAAGTAAGGAATCTGAAGCGTGGCAGATCACTTTGAAGCTTGCCCA	NSMCE2	NM_173685	Body		chr8:126245115-126245115												chr8:126245105-126245350	3
cg01182836	chr8	59476604	-	cg01182836	64770170		TCTACATACTTATAAAACTACTCCTAACAAAAATCTAACTAAAATAATAC		II			NA	NA	NA	NA	NA	NA		OpenSea	TGGGGTGAGCTTCTGCATGCTTGTGAAACTACTCCTGGCAGGAGTCTGGCTAGAGTAGTA[CG]TTGGAACCATGAAGAGAAAAGCTCTTCCTCCTACAGTGTACCTCCAGTTGCCTCTACTGA	CTGCATGCTTGTGAAACTACTCCTGGCAGGAGTCTGGCTAGAGTAGTACG	SDCBP;SDCBP;SDCBP;SDCBP;SDCBP	NM_001007068;NM_001007067;NM_001007070;NM_001007069;NM_005625	5'UTR;5'UTR;5'UTR;5'UTR;5'UTR				TRUE				SDCBP;SDCBP;SDCBP;SDCBP;SDCBP;SDCBP;SDCBP	ENST00000447267.2;ENST00000522243.1;ENST00000422546.2;ENST00000447182.2;ENST00000413219.2;ENST00000424270.2;ENST00000520168.1	TSS1500;5'UTR;5'UTR;5'UTR;5'UTR;5'UTR;5'UTR	SDCBP;SDCBP;SDCBP;SDCBP;SDCBP;SDCBP;SDCBP;SDCBP;SDCBP	ENST00000447267.2;ENST00000522243.1;ENST00000422546.2;ENST00000447182.2;ENST00000413219.2;ENST00000424270.2;ENST00000520168.1;ENST00000519115.1;ENST00000522843.1	TSS1500;5'UTR;5'UTR;5'UTR;5'UTR;5'UTR;5'UTR;5'UTR;5'UTR	chr8:59476380-59476690	3
cg01187156	chr19	55383415	-	cg01187156	98779455		TTCCTAAAATTCAACAATTAATAAATATCTCTCTCCCAATAAAAAACCAC		II			NA	NA	NA	NA	NA	NA		OpenSea	GGCCACTGAAGTTCCTGAAATTCAACAATTAGTAAGTATCTCTCTCCCAATAGAAAGCCA[CG]TCATTTGTAAACCATAACAATAGCTTTTGTTTTTTTGAGACACAGTCTCGCTCTGTGTTG	CGTGGCTTTCTATTGGGAGAGAGATACTTACTAATTGTTGAATTTCAGGA					chr19:55383279-55383279												chr19:55383080-55383490	3
cg01216876	chr15	99416807	+	cg01216876	77656204		ACACTTTATATTAAATTAACCAAAAACTTAAAAAAATCACATCCCAATCC		II			NA	NA	NA	NA	NA	NA		OpenSea	CTGTGCCTCTGCTCCTGTGTGCACCATAAAACTTGAAAGTGAGCCAGAATTTGAAAATAT[CG]GATTGGGATGTGATTTCTTTAAGCCTCTGGCTAATTTAATATAAAGTGTTTACACTTCAT	CGGATTGGGATGTGATTTCTTTAAGCCTCTGGCTAATTTAATATAAAGTG	IGF1R;IGF1R	NM_000875;NM_001291858	Body;Body				TRUE							IGF1R;IGF1R;IGF1R;IGF1R;IGF1R	ENST00000557873.1;ENST00000560186.1;ENST00000560277.1;ENST00000559925.1;ENST00000557938.1	TSS200;5'UTR;5'UTR;5'UTR;5'UTR	chr15:99416645-99417395	3
cg01226748	chr12	133277966	-	cg01226748	19656104		CCACTACAATTCATCAACATCAACTACRTCCCTCTAAAAATAAAAACCAC		II			NA	NA	NA	NA	NA	NA		OpenSea	GGGTGTGGACGCCACTACAGTTCATCAACATCAACTACGTCCCTCTGAAGGTGAGGGCCA[CG]GGGCTCAGCCTCTGCTAACATTACTTTGTCAGCCTTTTCCTTCCTTCCTTCCTTCCTCTT	CACTACAGTTCATCAACATCAACTACGTCCCTCTGAAGGTGAGGGCCACG	PXMP2	NM_018663	Body								PXMP2	ENST00000317479.3	ExonBnd	PXMP2;PXMP2	ENST00000454379.2;ENST00000317479.3	5'UTR;ExonBnd								TRUE
cg01229658	chr15	70924395	-	cg01229658	31692884		TACACTCAAAATATATTTATAAACTAAATATATATCCAAAACTACCRCTC		II			NA	NA	NA	NA	NA	NA		OpenSea	AAACATAACCATACACTCAGAATGTGTTTGTGGACTAGGTATGTGTCCAGAGCTGCCGCT[CG]CCCCTTCTATTTTGGACACCTGAGACCTTGCACATTAGGTATGGGCAGGGCCACCTGGAA	ACACTCAGAATGTGTTTGTGGACTAGGTATGTGTCCAGAGCTGCCGCTCG							TRUE												chr15:70924206-70925237	6				TRUE
cg01238175	chr8	116462301	+	cg01238175	65690876		ACACAACCTCATAACTCTACACAAAATATAACTATATATAATTACATCAC		II			NA	NA	NA	NA	NA	NA		OpenSea	ACTTGGAAGAGGAAAAAAGTGAGGGAATTTCTTGCATAAACAAATTAGAGTATATAGGAA[CG]TGATGCAACTACACACAGTCACATCCTGTGCAGAGCCATGAGGCTGTGTGTAACGGAGAA	CGTGATGCAACTACACACAGTCACATCCTGTGCAGAGCCATGAGGCTGTG	TRPS1;TRPS1;TRPS1	NM_001282903;NM_014112;NM_001282902	Body;Body;Body				TRUE							TRPS1	ENST00000517323.1	3'UTR	chr8:116462180-116462435	3
cg01248878	chr17	58155376	+	cg01248878	3770267		CATCTCAAACTAAACAATTCCTAAAAATAAAATTCATTAACTCCAAACAC		II			NA	NA	NA	NA	NA	NA	chr17:58156010-58156427	N_Shore	GTGTGACTTGGTGGATGATGCATGTGTGTTGGAAGGTGGGATGGACTGGGGACGGGAATG[CG]TGTTTGGAGCTAATGAATTTCATCTTTAGGAACTGTCTAGTTTGAGATGCCTGTGCAAGC	ATCTCAAACTAGACAGTTCCTAAAGATGAAATTCATTAGCTCCAAACACG	HEATR6	NM_022070	Body			RDMR			17:58155190-58156589	Promoter_Associated	HEATR6	ENST00000393017.4	5'UTR	HEATR6	ENST00000393017.4	5'UTR	chr17:58155065-58155915	3						TRUE
cg01250398	chr19	45443100	-	cg01250398	86758919		ATACATTCACACTATTATACAACCATCCCCACTATTTACAAAATATCTTC		II			rs73045696	0.412785	NA	NA	NA	NA		OpenSea	AGTGGCATTAAGTACATTCACACTGTTGTGCAACCATCCCCACTATTTGCAGGATGTCTT[CG]TCATCCCAAACAGAAACTCTGGGTGTTTTCAATCTGCTGATGATTGCTACAGAGGAATTC	TACATTCACACTGTTGTGCAACCATCCCCACTATTTGCAGGATGTCTTCG																	chr19:45442980-45443235	3
cg01268832	chr9	132537833	+	cg01268832	76674970		TCCAATAACAATTAATACATCCTTATAACCAAAATCATACCTAACAAAAC		II			rs4837412	0.426072	NA	NA	NA	NA		OpenSea	GCTGGATTTTCCCTGGCACAGAGAGCATAGCACCGACCCAGACAAGCCCTTTGCCACATG[CG]TCCTGCCAGGCATGATTCTGGCCACAAGGATGCATCAACTGCCACTGGAGCTGTGGGTGT	CCAGTGGCAGTTGATGCATCCTTGTGGCCAGAATCATGCCTGGCAGGACG					chr9:132537814-132537814												chr9:132537545-132538095	3
cg01268901	chr12	1744957	+	cg01268901	2738445		ATAATAACAAAAAATTACACTCATAATTCAACCRACAAAACCCRATCTAC		II			NA	NA	NA	NA	NA	NA	chr12:1748755-1749063	N_Shelf	CCCTGAGAGGCTCTTTGGCCATCTTACCATCCCCAGTGCTCCTTGTCACATTCTGAGCCC[CG]TAGACCGGGTCCTGTCGGCTGAATCATGAGTGTAACTTCCTGCCATCATTTCGGTTTTTC	TGATGGCAGGAAGTTACACTCATGATTCAGCCGACAGGACCCGGTCTACG	WNT5B;WNT5B	NM_030775;NM_032642	Body;Body		chr12:1744932-1744932				12:1743316-1745074	Unclassified							chr12:1744585-1745315	3						TRUE
cg01290568	chr2	113593859	+	cg01290568	97640869		CATAACTACCATACACTAAATACTAAAAAAAATCACACATAAACRTAACC		II			NA	NA	NA	NA	NA	NA		OpenSea	TCTGCCATGGCTGCTTCAGACACCTGTGTAAAAAGGAGAAAATGAGTGACTTCCCCATGA[CG]GCTACGTTCATGTGTGATTTCTCTCAGCATCCAGTGCATGGCAGTCATGCAAAGAAATGA	CGGCTACGTTCATGTGTGATTTCTCTCAGCATCCAGTGCATGGCAGTCAT	IL1B	NM_000576	5'UTR				TRUE				IL1B;IL1B;IL1B	ENST00000491056.1;ENST00000263341.2;ENST00000491056.1	1stExon;5'UTR;3'UTR	IL1B;IL1B;IL1B;IL1B;IL1B;IL1B;IL1B;IL1B;IL1B	ENST00000496280.1;ENST00000477398.1;ENST00000432018.1;ENST00000491056.1;ENST00000432018.1;ENST00000416750.1;ENST00000418817.1;ENST00000263341.2;ENST00000491056.1	3'UTR;3'UTR;1stExon;1stExon;5'UTR;5'UTR;5'UTR;5'UTR;3'UTR					chr2:113592796-113594789	6		TRUE
cg01297684	chr12	56069634	+	cg01297684	91674494		AACCAAAATAACACRAACAAATAACTCAAAAATTATAACTTTAAACRAAC		II			NA	NA	NA	NA	NA	NA		OpenSea	CTCAAGCAGTCATTTCCTCTCGGCCTCCCAAAGTACTTGGATTACAGGCACGAGCCACCA[CG]CCCGCCCAAAGTCATAATTCTTGAGTCATCTGCTCGTGTTATCTTGGTTTCCTCACCTTC	CGCCCGCCCAAAGTCATAATTCTTGAGTCATCTGCTCGTGTTATCTTGGT					chr12:56069411-56069411												chr12:56069520-56069730	3
cg01299229	chr17	4639738	+	cg01299229	44713977		CCCTAATCTTCTAATTTCCCAATTCATAACACCCACTTATCTCRTAATTC		II			NA	NA	NA	NA	NA	NA	chr17:4642038-4643410	N_Shelf	CTGAAGGCCAGAAGAGGAAGGCAGATGACAGACGGAAAAGGTAGGGGACAAGGAAGTGAG[CG]AACCACGAGACAAGTGGGTGTCATGAACTGGGAAATCAGAAGACCAGGGTTGGATTCCAA	CCTGGTCTTCTGATTTCCCAGTTCATGACACCCACTTGTCTCGTGGTTCG	CXCL16;CXCL16	NM_001100812;NM_022059	Body;Body								CXCL16	ENST00000576153.1	TSS200	CXCL16;CXCL16	ENST00000575168.1;ENST00000576153.1	3'UTR;TSS200	chr17:4639580-4639810	3
cg01306540	chr14	103432476	+	cg01306540	38802886		TACAATAATACAAAAAACTTCTATATAACCAATTCCCCAATTTAAAAAAC		II			NA	NA	NA	NA	NA	NA	chr14:103430534-103430787	S_Shore	GCTAAACGAATGAATGCTGTCGAGAGAAGCCATGATGATCTGAGAGCTGGCAAATGTTGG[CG]TTCCTTAAATTGGGGAACTGGTTACACAGAAGTCTCTTGCATCACTGTAATTCCCTAAAT	ACAGTGATGCAAGAGACTTCTGTGTAACCAGTTCCCCAATTTAAGGAACG	CDC42BPB	NM_006035	Body								CDC42BPB	ENST00000541396.1	TSS1500	CDC42BPB	ENST00000541396.1	TSS1500	chr14:103432420-103432795	3
cg01309511	chr10	125799171	+	cg01309511	79775900		ATACTATTAAAATACCTACCTATATCTTAACATCACCTCTATACTAAAAC		II			NA	NA	NA	NA	NA	NA		OpenSea	CCAGCCAGTTTCACATTTCATCATGGTCCTCACGAGTGAAGGATGTAAATGGCAAACACA[CG]TCCCAGCACAGAGGTGATGCCAAGACACAGGCAGGCATTCCAACAGCACAGACTCTCTCA	CGTCCCAGCACAGAGGTGATGCCAAGACACAGGCAGGCATTCCAACAGCA	CHST15;CHST15;CHST15;CHST15	NM_001270764;NM_015892;NM_001270765;NM_014863	Body;Body;Body;Body											CHST15	ENST00000476765.1	TSS1500	chr10:125799020-125799490	3
cg01346501	chr17	38254714	-	cg01346501	98605391		AAATAAACCCAACTCCTTAAAAAATAATTACACAACAAATCAACTCCCCC		II			rs2269457	0.000228	NA	NA	NA	NA	chr17:38255274-38255896	N_Shore	AAGGTTGGTCAGGGTGAACCCAGCTCCTTGGAAAATAGTTGCACAACAGATCAGCTCCCC[CG]GTTTCAGGGCTGAGGTGGGGGATGGAATCATTAGTTGGCAGTAAATGAAGTTGACCTAGT	CGGGGGAGCTGATCTGTTGTGCAACTATTTTCCAAGGAGCTGGGTTCACC	NR1D1	NM_021724	Body				TRUE										chr17:38254385-38254935	3						TRUE
cg01366670	chr16	89004378	+	cg01366670	41756934		AAAAAATCRTTATTACTAAAAACCCTCCAAAAACCACTAAAACATTACCC		II			NA	NA	NA	NA	NA	NA	chr16:89006334-89008600	N_Shore	ACATCGGTTGCCTGGACGTGGATTTCTATGAACACTGGATGCCATGTCTGTGATAATAGC[CG]GGCAATGTTCCAGTGGCTTCTGGAGGGTCTTTAGCAACAACGACCTCCCTCCCCTGCACA	CGGGCAATGTTCCAGTGGCTTCTGGAGGGTCTTTAGCAACAACGACCTCC	CBFA2T3;CBFA2T3	NM_175931;NM_005187	5'UTR;Body						16:89004189-89004385	Unclassified_Cell_type_specific	RP11-830F9.7;CBFA2T3;CBFA2T3	ENST00000564646.1;ENST00000327483.5;ENST00000360302.2	1stExon;5'UTR;5'UTR	RP11-830F9.7;RP11-830F9.7;CBFA2T3;CBFA2T3;CBFA2T3;CBFA2T3;CBFA2T3;CBFA2T3	ENST00000564646.1;ENST00000561980.1;ENST00000327483.5;ENST00000564416.1;ENST00000569464.1;ENST00000569443.1;ENST00000570046.1;ENST00000360302.2	1stExon;TSS1500;5'UTR;5'UTR;5'UTR;5'UTR;5'UTR;5'UTR			chr16:89001408-89010464	6				TRUE
cg01380308	chr10	73032462	-	cg01380308	70644979		TTACTATATAATATTACATTAATCACTTCCCCTCTCTAATCCRATAAAAC		II			NA	NA	rs76008862	0.017361	rs76008862	0.017361		OpenSea	TGGCTGTTAATTTGCTGTGTGGTGTTGCATTAGTCACTTCCCCTCTCTGATCCGGTAGAA[CG]CGGGGCTCCAAGGGCTCCAGGCTCTCTGAACGTTGACTTTCTGTGTCTGGTCTACGTGGG	TGCTGTGTGGTGTTGCATTAGTCACTTCCCCTCTCTGATCCGGTAGAACG	UNC5B;UNC5B	NM_170744;NM_001244889	Body;Body														chr10:73031945-73032535	3
cg01391631	chr5	75477137	-	cg01391631	89640424		TAACTAATTCCATACCRCAACAACAAAACTAAATCATTACAATAAAATCC		II			NA	NA	NA	NA	NA	NA		OpenSea	CATGTTGTCTATGGCTGGTTCCATGCCGCAGCAGCAGAGCTGAGTCATTGCAGTAGAGTC[CG]TATGGCCCACAGAGTCTGAGGTATTTACTATCTGGCCTTTTACAGAAAGTCTGCCAGTCC	CGGACTCTACTGCAATGACTCAGCTCTGCTGCTGCGGCATGGAACCAGCC	SV2C;SV2C	NM_014979;NM_001297716	Body;Body														chr5:75476960-75477535	3
cg01402255	chr1	153800699	-	cg01402255	37809575		CTCAAAATTTACCAAATCCTTCCTTTTAAACAATACCAACATTTTCAAAC		II			NA	NA	NA	NA	NA	NA		OpenSea	TCATGTGGCACCTCAAGATTTGCCAAATCCTTCCTTTTGAGCAATGCCAACATTTTCAGA[CG]TTCCATGGCCTCATGCCCCTCCATTTTGAGTCGCTTTGCCAGGACATCATCTCGCTCATC	CGTCTGAAAATGTTGGCATTGCTCAAAAGGAAGGATTTGGCAAATCTTGA	GATAD2B	NM_020699	Body																				TRUE	TRUE
cg01404893	chr16	89043547	+	cg01404893	95630113		AAAAAACCRCRCAAAACAAAACCCCAAATAATTCCTATCAAAAAAATAAC		II			NA	NA	NA	NA	NA	NA		OpenSea	GGTGAGGCAGCCAGCTGTGTCCCCGTGATAATGCCGGGGCCGGAGGCCTGCAGCTGCGCC[CG]CCACTTCCCTGACAGGAACCATCTGGGGCCCTGCCCTGCGCGGCCTTCCCTCGGGCCATT	GAAGGCCGCGCAGGGCAGGGCCCCAGATGGTTCCTGTCAGGGAAGTGGCG	CBFA2T3	NM_005187	TSS200						16:89043183-89043717	Unclassified	CBFA2T3;CBFA2T3;CBFA2T3	ENST00000268679.4;ENST00000268679.4;ENST00000448839.1	1stExon;5'UTR;TSS200	CBFA2T3;CBFA2T3;CBFA2T3;CBFA2T3	ENST00000268679.4;ENST00000268679.4;ENST00000448839.1;ENST00000563640.1	1stExon;5'UTR;TSS200;TSS200	chr16:89041760-89043715	3						TRUE
cg01411400	chr17	57929235	+	cg01411400	94620354		AAAATACAACCRCTACTATCTAAACTAACACTACTAAAATCTTAAACTCC		II			NA	NA	NA	NA	NA	NA		OpenSea	GAGATCATCTGTCTTTATAAGGAGAAAAGTTTGGCAATGTGATTTCCTGTATGTTTCTAC[CG]GAGTCCAAGATTCCAGCAGTGCTAGCCTAGACAGCAGCGGCTGCATCCTAGAACCCAGAG	CGGAGTCCAAGATTCCAGCAGTGCTAGCCTAGACAGCAGCGGCTGCATCC					chr17:57929068-57929068		TRUE										chr17:57929085-57929650	3
cg01418934	chr1	184775699	-	cg01418934	3775925		AACAAAAATAATTCAAATATCTTATTCTCTACACCTTTACCTATATTCCC		II			NA	NA	NA	NA	NA	NA		OpenSea	ATGGGTCAGAAAGCAGAAGTAGTTCAGGTATCTTATTCTCTGCACCTTTGCCTGTGTTCC[CG]TCACCAGGGTCCAGTATTACGAAAGAGACTTCTGCTAAACTGTTGCCCAATTTTGTTCCT	CGGGAACACAGGCAAAGGTGCAGAGAATAAGATACCTGAACTACTTCTGC	FAM129A	NM_052966	Body						1:184774220-184775860	Gene_Associated	FAM129A	ENST00000487074.1	3'UTR	FAM129A;FAM129A	ENST00000417056.1;ENST00000487074.1	TSS1500;3'UTR	chr1:184775585-184775790	3
cg01431057	chr1	153362927	-	cg01431057	78696902		TACTAAAAACACTCRATCTCTAACAATTTCTTCAAATCATCCCTATAAAC		II			NA	NA	NA	NA	NA	NA		OpenSea	TCACCCTGATATACTGAGGACACTCGGTCTCTAGCAATTTCTTCAGGTCATCCCTGTAGA[CG]GCATGGAAATTCCCCTTTATCAGGGAGTACTTGTGGTAGACGTCGATGATAGAGTTCAAG	ACTGAGGACACTCGGTCTCTAGCAATTTCTTCAGGTCATCCCTGTAGACG	S100A8	NM_002964	Body								S100A8;S100A8	ENST00000477801.1;ENST00000477801.1	3'UTR;1stExon	S100A8;S100A8	ENST00000477801.1;ENST00000477801.1	3'UTR;1stExon					chr1:153358659-153364198	6		TRUE
cg01463146	chr17	7341479	-	cg01463146	75810910	59754134	TAAAACATACAACCTTACCTCAACTTTACCTACTTATAAAACACAATCCA	TAAAACGTACGACCTTACCTCGACTTTACCTACTTATAAAACACAATCCG	I	C	Grn	NA	NA	NA	NA	NA	NA	chr17:7339808-7340896	S_Shore	TCCTCTGAAGGCTGAGACGTGCGGCCTTGCCTCGGCTTTGCCTGCTTGTAAGACACAGTC[CG]CACTCTCTACCTCCAAGGAACCCCGGGGTTCCTCCTGCCCGGCTTCACCCTCCTATTTCC	CGGACTGTGTCTTACAAGCAGGCAAAGCCGAGGCAAGGCCGCACGTCTCA	FGF11;FGF11	NM_004112;NR_130156	TSS1500;TSS200				TRUE	17:7281915-7282554	17:7341359-7341945	Unclassified	FGF11;RP11-104H15.9;FGF11;FGF11;RP11-104H15.7	ENST00000293829.4;ENST00000570444.1;ENST00000575331.1;ENST00000575235.1;ENST00000575310.1	TSS1500;TSS1500;TSS1500;TSS200;5'UTR	FGF11;RP11-104H15.9;FGF11;FGF11;RP11-104H15.7	ENST00000293829.4;ENST00000570444.1;ENST00000575331.1;ENST00000575235.1;ENST00000575310.1	TSS1500;TSS1500;TSS1500;TSS200;5'UTR	chr17:7341105-7341995	3
cg01465769	chr3	53226412	+	cg01465769	84706895		CAAATTCACACACAATTCACAAAAAAAATACCATAAAAACCCRACCAAAC		II			NA	NA	NA	NA	NA	NA	chr3:53229990-53230204	N_Shelf	TGGGACTGTGGTGACTTCTGCTGCTGGCCCCGCCCCTGCCCCCAGAGCGTCCTTGGCTGC[CG]TCTGGCCGGGCTCTCATGGTACTTCCTCTGTGAACTGTGTGTGAATCTGCTTTTCCTCTG	AGATTCACACACAGTTCACAGAGGAAGTACCATGAGAGCCCGGCCAGACG	PRKCD;PRKCD	NM_212539;NM_006254	3'UTR;3'UTR								PRKCD;PRKCD	ENST00000330452.3;ENST00000394729.2	3'UTR;3'UTR	PRKCD;PRKCD	ENST00000330452.3;ENST00000394729.2	3'UTR;3'UTR	chr3:53226160-53226495	3						TRUE
cg01469583	chr2	113380344	-	cg01469583	35723892		AATTACACACRTCAAATACTTTACACATTACCTAATAAATACCATTCACC		II			NA	NA	NA	NA	NA	NA		OpenSea	AGATGTGATAAGATTACACACGTCAAGTGCTTTACACATTGCCTAATAAGTACCATTCAC[CG]TTTCTTCTGCAGAGTGTAAAGAGGAAGATAAATTATCTATTACTATTTAGCAGTATTTTA	CGGTGAATGGTACTTATTAGGCAATGTGTAAAGCACTTGACGTGTGTAAT					chr2:113380153-113380153												chr2:113379925-113380390	3
cg01485408	chr3	39297485	+	cg01485408	35623109		AACCCTATCTCTAAAACTAATAAACCTAAACTTAAAAATTAAACATCCAC		II			NA	NA	NA	NA	NA	NA		OpenSea	TTTTCTGAGTAATAAGGCCTGAGGCAGTTAAGTAATTTCCAAAGACCAACACTCTCAGAG[CG]TGGATGTCTAACCTTCAAGTTCAGGCTCATCAGCTTCAGAGACAGGGTCTGAGGAGGGGC	ACCCTGTCTCTGAAGCTGATGAGCCTGAACTTGAAGGTTAGACATCCACG									3:39297092-39297537	Unclassified_Cell_type_specific							chr3:39297105-39297615	3
cg01511844	chr1	15550792	+	cg01511844	24802943		AAACTACAAAACAACAAATCTATCTCTTTCTATAAAAAACTATTTCCTCC		II			NA	NA	NA	NA	NA	NA		OpenSea	GTAGCCACATGCACAGAGAAAGCCAGTCCTGCAGGAAGAGATGGAGGAAGCAGAAGGGCA[CG]GAGGAAACAGCCCTCCACAGAAAGAGACAGATTTGCTGCTTTGTAGTTCCTGGTTGGGGA	CGGAGGAAACAGCCCTCCACAGAAAGAGACAGATTTGCTGCTTTGTAGTT																			chr1:15550462-15551166	5	chr1:15550772-15551271	4
cg01526089	chr17	3819390	+	cg01526089	98691358		AAAAAATAAACRTTATCTTCCRACTAATCCAACTAATAATCCTAATCTAC		II			NA	NA	NA	NA	NA	NA		OpenSea	GGACAGGCCCGGGGTAGGGGCTGGTGCAGGCAGCGGGAGGCGCCCGGACTCACCCGATGA[CG]TAGACCAGGACCACCAGCTGGATCAGTCGGAAGATAACGCCCACCTTCTTATTACGCACC	GAAGGTGGGCGTTATCTTCCGACTGATCCAGCTGGTGGTCCTGGTCTACG	P2RX1	NM_002558	1stExon					17:3766045-3766239			P2RX1	ENST00000225538.3	1stExon	P2RX1;P2RX1;P2RX1;P2RX1	ENST00000572418.1;ENST00000571637.1;ENST00000225538.3;ENST00000572418.1	1stExon;1stExon;1stExon;3'UTR	chr17:3819300-3819495	3					TRUE	TRUE
cg01527562	chr8	8966732	-	cg01527562	75672368		TCTATCCAAATTCATTTAATTAACTAAACAAACACATCAACTATACACCC		II			rs7008804	0.042694	NA	NA	NA	NA		OpenSea	GAGAAAGCAGCTCTGTCCAGATTCATTTGATTAACTAGACAGGCACATCAACTATACACC[CG]TTCATTGCATTGCAGTATCCTGAAACTCAGGGGCACTTGAAGGGGAAGAGGAAGTAGCTC	CGGGTGTATAGTTGATGTGCCTGTCTAGTTAATCAAATGAATCTGGACAG							TRUE							ERI1	ENST00000518663.1	5'UTR	chr8:8966480-8966850	3						TRUE
cg01543184	chr17	79881543	+	cg01543184	96773241	30633278	TATTAACCAAACTAAAAACTACAACTCTCATAAAACACTATTAACTAACA	TATTAACCAAACTAAAAACTACGACTCTCGTAAAACGCTATTAACTAACG	I	A	Red	NA	NA	NA	NA	NA	NA	chr17:79880449-79880872	S_Shore	CGAGTCACGCTGACTCAGCACATTGCCTCTGCCTCCCCGCCGCGCCCGCACTCCCTGGCC[CG]CCAGCCAACAGCGCCCCACGAGAGCCGCAGCCCCCAGCCTGGCCAATAGCAGGTGAGGGC	TATTGGCCAGGCTGGGGGCTGCGGCTCTCGTGGGGCGCTGTTGGCTGGCG	MAFG;MAFG	NM_002359;NM_032711	5'UTR;TSS200						17:79881504-79881549	Unclassified_Cell_type_specific	MAFG;MAFG	ENST00000357736.4;ENST00000392366.3	5'UTR;TSS200	MAFG;MAFG;MAFG	ENST00000574686.1;ENST00000357736.4;ENST00000392366.3	5'UTR;5'UTR;TSS200	chr17:79880660-79881595	3						TRUE
cg01546697	chr12	109553622	-	cg01546697	95696527		CCCAACAACAATTTCCATTTAAACCATTTTACACAAATCCCRTACTCAAC		II			NA	NA	NA	NA	NA	NA		OpenSea	GCTGCACCAGCCCCAGCAGCAATTTCCATTTAAACCATTTTGCACAGATCCCGTGCTCAG[CG]CTCTCGCCAGTTTCTCCACTTGCTGTTTAGTAAGGCCATCATTGTTGGCAGGAAGTGGGT	CCAGCAGCAATTTCCATTTAAACCATTTTGCACAGATCCCGTGCTCAGCG					chr12:109553563-109553563						ACACB	ENST00000338432.7	TSS1500	ACACB;RP11-443D10.3	ENST00000338432.7;ENST00000545731.1	TSS1500;5'UTR	chr12:109553600-109554390	3
cg01550012	chr1	234781889	+	cg01550012	78620136		CCAAAATCTCAATTATTACRTCATCAATATATTTCTTACTCATAATACAC		II			rs12731031	0.306646	NA	NA	NA	NA		OpenSea	TCAGCTGCATCCTGGGATGAGAAAACACATGGGACAGAGCCATAGCAGACTCATAGCCTA[CG]TGTATCATGAGCAAGAAATACATTGATGACGTAACAACTGAGATTTTGGGGGATTGTTTG	CGTGTATCATGAGCAAGAAATACATTGATGACGTAACAACTGAGATTTTG	LOC101927787	NR_125944	TSS200								RP4-781K5.4	ENST00000417805.1	TSS200	RP4-781K5.4	ENST00000417805.1	TSS200	chr1:234781660-234782010	3
cg01566692	chr16	18933346	-	cg01566692	44714539		CTACTACTAAACAAATAAAACCAATTACACAATTAATATCCTAAAACCCC		II			NA	NA	NA	NA	NA	NA	chr16:18937030-18938126	N_Shelf	TCAATATAGATCTACTACTAAACAAGTAAGACCAATTACACAATTAATGTCCTAAAACCC[CG]AGTGGAGAAGTAAAATCTACTTGTTTTCTGTTGACTTGAATGCCTTCTCTTCTTTGTTGA	CGGGGTTTTAGGACATTAATTGTGTAATTGGTCTTACTTGTTTAGTAGTA	SMG1	NM_015092	Body											SMG1	ENST00000532700.2	5'UTR								TRUE
cg01589145	chr2	118819072	-	cg01589145	8784179		ACAACTAACTTTACCAATCATTTCTTTCTTACAACTCTACTTTCTTAACC		II			NA	NA	NA	NA	NA	NA		OpenSea	ATTTCTCAGCAACAGCTGACTTTGCCAATCATTTCTTTCTTGCAACTCTGCTTTCTTGGC[CG]TTCACACTACCTTCTCCTCCTCTGCTTTGTCTTCCCCCAGGGAGATTTGGCAATGTCCAG	CGGCCAAGAAAGCAGAGTTGCAAGAAAGAAATGATTGGCAAAGTCAGCTG																	chr2:118818965-118819255	3
cg01594740	chr22	37675532	+	cg01594740	87608332		TCACTATAAACAACAAAAAATTTAACAAAACTAACTTCATCATTTTCTCC		II			NA	NA	NA	NA	NA	NA		OpenSea	CTCATTGCCTGTGCTATTGGTTCCCAGCAAATCTTGCAGCCAAACCTGGACAAGGAGTGA[CG]GAGAAAATGATGAAGTCAGTTCTGCTAAACTCTTTGCTGCTCACAGTGAAAGAGTCCCTC	CGGAGAAAATGATGAAGTCAGTTCTGCTAAACTCTTTGCTGCTCACAGTG																	chr22:37675305-37675770	3
cg01610123	chr5	134770100	+	cg01610123	80796879	64700562	AACCCTCATAAAATTACTACAACAAAAACAAAAACAAAAAATACTTTACA	AACCCTCATAAAATTACTACAACGAAAACAAAAACAAAAAATACTTTACG	I	C	Grn	rs17168308	0.225432	NA	NA	NA	NA		OpenSea	GAAGCAGAAGCTCTCTCTCAAAGGTCGCCCCATCTGGCCCTGGCTCATCACATTCCTCAG[CG]TAAAGCACCCTCTGCCCTTGTTCTCGTTGCAGCAATCCTATGAGGGTTAGGGCTAGGGGG	AACCCTCATAGGATTGCTGCAACGAGAACAAGGGCAGAGGGTGCTTTACG							TRUE										chr5:134769860-134770110	3						TRUE
cg01614760	chr10	101610732	+	cg01614760	13640548		CAATTTCCTATTTTACCCTCAAAATATAAATAATTCCCTTAACCTTATTC		II			NA	NA	NA	NA	NA	NA		OpenSea	AAACTGAGACTTAGAGATGTCAAGTAATCTGGCCAAAATTTTACATCACGCAAATGAAAA[CG]AACAAGGTTAAGGGAACTATTCATATCTTGAGGGCAAAATAGGAAACTGTGTGTTGTAAC	CGAACAAGGTTAAGGGAACTATTCATATCTTGAGGGCAAAATAGGAAACT	ABCC2	NM_000392	Body																		chr10:101607839-101610974	6
cg01616876	chr12	113544928	+	cg01616876	48695197		ACACCCCTTCCTACTACAATATATCTCACRTATAAAAAACTTCCTAAACC		II			NA	NA	NA	NA	NA	NA	chr12:113541697-113542086	S_Shelf	AGAAGCCAGATGTGGCCGGACCACAGGAACTCACCTTCATCCCCATCCACATCCACCAGC[CG]GTCCAGGAAGTCTCTCACACGTGAGACACACTGCAGCAGGAAGGGGTGCAGGGGGGCCAT	CACCCCTTCCTGCTGCAGTGTGTCTCACGTGTGAGAGACTTCCTGGACCG	RASAL1	NM_004658	Body								RASAL1	ENST00000418411.2	3'UTR	RASAL1;RASAL1;RASAL1	ENST00000551051.1;ENST00000546727.1;ENST00000418411.2	3'UTR;3'UTR;3'UTR	chr12:113544605-113544955	3						TRUE
cg01618151	chr6	35707957	-	cg01618151	93698197		ATACTCTATCCCCTAAACCTATATTAATCAAAAATTAATATCATAACCAC		II			NA	NA	NA	NA	NA	NA		OpenSea	ATGTATTTTTTATACTCTATCCCCTGGGCCTGTGTTAATCAGAGGTTGGTGTCATGGCCA[CG]GATAACTTCTCCATTACTCCATAGACAAAATGTAAAACACCACATGTCACTTCCCCCTTT	TACTCTATCCCCTGGGCCTGTGTTAATCAGAGGTTGGTGTCATGGCCACG	C6orf81	NM_145028	Body																chr6:35707460-35708097	3	chr6:35707204-35708407	6		TRUE	TRUE
cg01620379	chr14	21052361	-	cg01620379	40760114		AAACTTTTCTCCAAACTATCATATCATTACAACACTCTTTATCATTACCC		II			NA	NA	NA	NA	NA	NA		OpenSea	GTTTGCTTCTGAAACTTTTCTCCAGACTGTCATGTCATTGCAACACTCTTTGTCATTACC[CG]AACTGTTTCCCTTGGGGTCATTATAATGTAAACTTCTGAATGTCAGTAATGTGGAAGACA	CGGGTAATGACAAAGAGTGTTGCAATGACATGACAGTCTGGAGAAAAGTT	RNASE11	NM_145250	Body														chr14:21052220-21052450	3						TRUE
cg01623438	chr20	57582894	-	cg01623438	13776909		ATTCCACTTAACRCAAACATCAAAAATTATCCAATATAACTTCCAAAAAC		II			NA	NA	NA	NA	NA	NA	chr20:57581902-57582595	S_Shore	CCCAAAGGAAGATTCCACTTGGCGCAGGCATCAGGAGTTATCCAATGTGACTTCCAAAGA[CG]CCTTGAAAAGGTTTTCTGCTAACGAAACTCTTCTTAGTCAAATGAGGAACCAAAAGCAGA	TTCCACTTGGCGCAGGCATCAGGAGTTATCCAATGTGACTTCCAAAGACG	CTSZ	NM_001336	TSS1500						20:57582783-57583151	Promoter_Associated	CTSZ	ENST00000217131.5	TSS1500	CTSZ;CTSZ;CTSZ;CTSZ	ENST00000488395.1;ENST00000472025.1;ENST00000503833.2;ENST00000217131.5	TSS1500;TSS1500;TSS1500;TSS1500	chr20:57582565-57583515	3					TRUE	TRUE
cg01626885	chr15	45937757	+	cg01626885	94635284		TCCCAACTCCAAAACACTCAAACAAACAAAACTAATTATCTCTCATTCAC		II			NA	NA	NA	NA	NA	NA		OpenSea	TGTGGGTTGGCCTTACGCAATCAGCTGAAAGCCTCAGTAGAACAAAAAGGCGAACACTCC[CG]TGAATGAGAGACAATCAGCCCTGCCTGCCTGAGTGTCTTGGAGCTGGGATATCGGATGTT	CCCAGCTCCAAGACACTCAGGCAGGCAGGGCTGATTGTCTCTCATTCACG	SQRDL	NM_021199	5'UTR				TRUE				RP11-96O20.4;SQRDL;SQRDL	ENST00000564080.1;ENST00000568606.1;ENST00000260324.7	5'UTR;5'UTR;5'UTR	SQRDL;RP11-96O20.4;SQRDL;SQRDL;SQRDL;SQRDL;SQRDL	ENST00000561493.1;ENST00000564080.1;ENST00000568606.1;ENST00000565227.1;ENST00000563296.1;ENST00000561735.1;ENST00000260324.7	TSS1500;5'UTR;5'UTR;5'UTR;5'UTR;5'UTR;5'UTR	chr15:45937600-45938195	3						TRUE
cg01627405	chr19	2235127	+	cg01627405	94807254		CAATTCCTAATAATAACCAATATCCTCCAAATTCCTTAACTTATAAAAAC		II			NA	NA	NA	NA	NA	NA	chr19:2235681-2237102	N_Shore	TTGGCGTCTGTGTAGAAGGGGAAATGTGGGCACAGACGTGATGCAAGGAGGACAAGGTGA[CG]CTTCCACAAGCCAAGGAACCTGGAGGATACTGGCCACCACTAGGAACTGGGAGATTCCCC	CGCTTCCACAAGCCAAGGAACCTGGAGGATACTGGCCACCACTAGGAACT	MIR1227;PLEKHJ1	NR_031596;NM_018049	TSS1500;Body								MIR1227	ENST00000408484.1	TSS1500	MIR1227	ENST00000408484.1	TSS1500	chr19:2235060-2236030	3						TRUE
cg01633216	chr4	154001159	+	cg01633216	7789268		TATATTAACAACRCATTCAATTACCATCTAACATAATATAACACACCACC		II			rs4696397	0.320607	NA	NA	NA	NA		OpenSea	AGGTTCTCGTTTCATCATTTCTCCGGTGGCCCAGCAGGCCCAACAGGGACATGTCCGTCA[CG]GTGGTGTGTTACATCATGTCAGATGGCAATTGAATGCGCTGTTAACATAAGCTGACAGGA	CGGTGGTGTGTTACATCATGTCAGATGGCAATTGAATGCGCTGTTAACAT					chr4:154001109-154001109						RP11-285C1.2	ENST00000515232.1	5'UTR	RP11-285C1.2	ENST00000515232.1	5'UTR	chr4:154001120-154001470	3
cg01647834	chr3	72151345	+	cg01647834	58632932		TACRCTCAAATATTTACTTCCATAAAAACCAAATTACCTAATTCAAATCC		II			NA	NA	NA	NA	NA	NA		OpenSea	TGCTGCAGTTTAGGGGAGTGGAGTAATGTTCCTAAGACACAGCTGGCCAGTGGCAGAGTA[CG]GATTTGAACCAGGTAATTTGGTTCCCATGGAAGCAAATATTTGAGCGCATACACTTAATT	CGGATTTGAACCAGGTAATTTGGTTCCCATGGAAGCAAATATTTGAGCGC					chr3:72151192-72151192									RP11-398A8.3;RP11-398A8.3;RP11-398A8.3;RP11-398A8.3	ENST00000462492.1;ENST00000488545.1;ENST00000469218.1;ENST00000481148.1	TSS1500;TSS1500;3'UTR;3'UTR	chr3:72151120-72151570	3
cg01654990	chr18	10006809	-	cg01654990	92621856		AAACACTATTATACTACCATAAACAACAATATTTAATAAACAACAATCCC		II			NA	NA	NA	NA	NA	NA		OpenSea	CGTCAGTCAGGAGACACTATTGTGCTGCCATGGGCAGCAGTGTTTGATAAACAGCAGTCC[CG]CATTTCCCTCCCATCTGTGTACGCAAAAGAATCCATAAATTAGAATTTCATGCCTCATTT	CGGGACTGCTGTTTATCAAACACTGCTGCCCATGGCAGCACAATAGTGTC																	chr18:10006265-10006810	3
cg01657758	chr11	121349740	+	cg01657758	79804438	16793877	TATCAATACAAATTCAAAAACCAAAAAACAAAAAATTACACCAACACACA	TATCGATACAAATTCAAAAACCGAAAAACAAAAAATTACACCAACACACG	I	C	Grn	NA	NA	NA	NA	NA	NA		OpenSea	TGTGTGCACGTGGGTACCCACGTGCGTGCGCATGCTTGTGTGCACGTGGGTACCTGCGTG[CG]TGTGTTGGTGCAACCCTCTGTCCCCCGGCCTCTGAACCTGTACCGATATGGAAAAGAAAA	TATCGGTACAGGTTCAGAGGCCGGGGGACAGAGGGTTGCACCAACACACG	SORL1	NM_003105	Body				TRUE	11:120854562-120854951			SORL1	ENST00000532451.1	5'UTR	SORL1	ENST00000532451.1	5'UTR	chr11:121349565-121349790	3						TRUE
cg01662869	chr16	4730410	-	cg01662869	23630298		CCCTTTTTTTTCTTACTAACAATAAAATAAACRTTACAAACRAAACTAAC		II			NA	NA	NA	NA	NA	NA	chr16:4730262-4730487	Island	CCGTGCCGTTTCCCTTTTTTTTCTTGCTGGCAGTGGAATGGACGTTGCAGGCGGAACTAA[CG]TCGCTGCTGCGTTTTGCAATCGCGCCCCGCGCATGCTTCTTGGCCCCGTGTCCCGCTCCT	CCTTTTTTTTCTTGCTGGCAGTGGAATGGACGTTGCAGGCGGAACTAACG	MGRN1;MGRN1;MGRN1;MGRN1	NM_015246;NM_001142291;NM_001142290;NM_001142289	Body;Body;Body;Body				TRUE	16:4670056-4670912									chr16:4729625-4730515	3						TRUE
cg01673940	chr6	34330898	-	cg01673940	1692250		CTCAAAATATACAATTAACRATTAAACACAACACTCAAACCTACCAAAAC		II			NA	NA	NA	NA	NA	NA		OpenSea	AGTAAAATGTGCTCAGAATATACAGTTAACGATTGAGCACAACACTCAAACCTGCCAGGA[CG]TGGTTTTCCCCTCTACTTTGCTGGGTAACCAAAAGCTATCAGACATTCATAGCTGGTTTA	CGTCCTGGCAGGTTTGAGTGTTGTGCTCAATCGTTAACTGTATATTCTGA	NUDT3;RPS10-NUDT3	NM_006703;NM_001202470	Body;Body														chr6:34330605-34331035	3
cg01681934	chr17	39595906	-	cg01681934	35728294		AAAAATCAACTAACTTACRTAAAATCATACATCTTAAAACCCAATCCAAC		II			rs4796643	0.132616	NA	NA	NA	NA		OpenSea	CTGCAGTTCAGGAAGATCAACTGACTTGCGTAAGATCATGCATCTTGGGACCCAGTCCAA[CG]CTCATGCCATTGCAGGGGCTGTCAGTTACCAAAGATAAGCAATAACCAGGTGCCTGATCG	AAGATCAACTGACTTGCGTAAGATCATGCATCTTGGGACCCAGTCCAACG	KRT38	NM_006771	Body														chr17:39595105-39595995	3
cg01697902	chr14	25046117	+	cg01697902	76786312		TAATTATAATTATCAAAACCTTATTCTTCCTTTTCTTTCTCCAACCRCAC		II			NA	NA	NA	NA	NA	NA		OpenSea	TAATTTCTTTCTAGAAGCTGTCAAGTCAGATTGCGTAGGCACTCTCCTGAGTAGGTGAAG[CG]TGCGGCTGGAGAAAGAAAAGGAAGAACAAGGCTCTGACAATCACAATTACTTTCTTAGGT	AATTGTGATTGTCAGAGCCTTGTTCTTCCTTTTCTTTCTCCAGCCGCACG	CTSG	NM_001911	TSS1500								CTSG	ENST00000216336.2	TSS1500	CTSG;CTSG	ENST00000552252.1;ENST00000216336.2	TSS1500;TSS1500	chr14:25046025-25046250	3						TRUE
cg01701649	chr16	48589954	+	cg01701649	21800294		ATCTATTCCCCCTCTAAACTTATAAAAAATCCAAAACAACAAAATTCATC		II			NA	NA	NA	NA	NA	NA		OpenSea	AGGAGGAGTACCCAGTTCAATTCCACTGGGTCACTATGTAACAAGGAAGGAAATGCAGAC[CG]ATGAATTCTGCTGCCCTGGACTCCTTACAAGTCTAGAGGGGGAACAGATGGAGGTTCTAG	TCTGTTCCCCCTCTAGACTTGTAAGGAGTCCAGGGCAGCAGAATTCATCG	N4BP1	NM_153029	Body				TRUE							N4BP1	ENST00000564124.1	3'UTR								TRUE
cg01702421	chr19	52715638	+	cg01702421	41735107		ATACTAAATACTAACRATTACATCATTCCCATAAAAATTACTTAACCAAC		II			NA	NA	NA	NA	NA	NA		OpenSea	TCCTCCTGCCTTGGTCTTCCAAAGTGTTCAGATTACAGGTATGAGCCACTGTGCCTGGCT[CG]TTGGTTAAGCAATTTTTATGGGAATGATGTAATCGTCAGCACTTAGCATTGACTAGATTT	TGCTAAGTGCTGACGATTACATCATTCCCATAAAAATTGCTTAACCAACG	PPP2R1A;PPP2R1A	NR_033500;NM_014225	Body;Body								PPP2R1A	ENST00000462990.1	5'UTR	PPP2R1A;PPP2R1A;PPP2R1A	ENST00000473820.1;ENST00000462047.1;ENST00000462990.1	TSS1500;TSS200;5'UTR	chr19:52715540-52715755	3
cg01707663	chr12	3732364	-	cg01707663	56652297		TAACAAAACCCTCRCTTCTAAATCRAATAATACTACTAACAAATATAAAC		II			rs114178479	0.032986	NA	NA	NA	NA		OpenSea	GCAGTGCAGTGTGGCAAAGCCCTCGCTTCTAGATCGGGTGGTGCTGCTGACAAGTGTGGG[CG]CCTTTGGGAAAGTCACTTCCTCTTTTTGGATCATAGTTTTTCTTACTTATAAAACAAGAG	CGCCCACACTTGTCAGCAGCACCACCCGATCTAGAAGCGAGGGCTTTGCC	CRACR2A	NM_001144958	Body											EFCAB4B	ENST00000333750.5	3'UTR	chr12:3732225-3732490	3
cg01708765	chr2	38406306	-	cg01708765	86612295		ACCCCTAAATCTATTCATTTCAAAATCATAAATAACCTCTTTTACCAAAC		II			rs114165479	0.018663	NA	NA	NA	NA		OpenSea	CTTCTCTCCATGCCCCTGAATCTGTTCATTTCAAGGTCATGAATAACCTCTTTTGCCAAA[CG]CAGTGGCCACCACTGTGTCTTCATCTTATTCAACTTTCGAAAATATTTGACATAGTTGAT	CCCCTGAATCTGTTCATTTCAAGGTCATGAATAACCTCTTTTGCCAAACG	CYP1B1-AS1	NR_027252	Body						2:38406106-38406455	Unclassified_Cell_type_specific	CYP1B1-AS1	ENST00000413828.2	5'UTR	CYP1B1-AS1	ENST00000413828.2	5'UTR	chr2:38405680-38406575	3
cg01712812	chr6	5133188	+	cg01712812	50688929		ATCCTACAATAACTAATACTACCRTCATACCCRTAAAATCTCAACAATAC		II			NA	NA	NA	NA	NA	NA	chr6:5135172-5135795	N_Shore	GTGCTCATGAGAAGTGAGTCTTGCAAGGAAATGACATTTCCTTCCCAGGGTAGGGAAGCA[CG]CACTGCTGAGATTCTACGGGTATGACGGCAGCACCAGCCACTGCAGGACAAAGATGACTA	CGCACTGCTGAGATTCTACGGGTATGACGGCAGCACCAGCCACTGCAGGA	LOC100129461;LYRM4;LYRM4;LYRM4;LYRM4	NR_126015;NM_001164841;NR_104418;NR_104417;NM_020408	Body;3'UTR;Body;Body;Body				TRUE		6:5133096-5133194	Unclassified_Cell_type_specific	LYRM4;LYRM4	ENST00000458438.2;ENST00000464010.1	TSS200;3'UTR	LYRM4;LYRM4	ENST00000458438.2;ENST00000464010.1	TSS200;3'UTR	chr6:5132945-5133295	3
cg01727625	chr7	35373	-	cg01727625	77676167		CACTCAATTACCTAAATACTTTTTTCACAAAAAAATAACTATACTACTCC		II			rs7457923	0.236503	NA	NA	NA	NA	chr7:31003-31442	S_Shelf	GCTTGCTGAGTCACTCAGTTACCTGAATGCTTTTTTCACAAAGGGATGACTGTGCTGCTC[CG]TCTTCCTTCTTTTTTGTTTGCAAGGCCACAGGGAAATCTGGATCCTCTGGTGAAAAAGCA	CGGAGCAGCACAGTCATCCCTTTGTGAAAAAAGCATTCAGGTAACTGAGT											AC093627.6;AC093627.6;AC093627.6;AC093627.6	ENST00000480075.1;ENST00000469418.1;ENST00000480075.1;ENST00000469418.1	1stExon;1stExon;3'UTR;3'UTR	AC093627.6;AC093627.6;AC093627.6;AC093627.6	ENST00000480075.1;ENST00000469418.1;ENST00000480075.1;ENST00000469418.1	1stExon;1stExon;3'UTR;3'UTR	chr7:35260-35490	3						TRUE
cg01774027	chr19	947712	+	cg01774027	38752821		RCACCCACRAAACRAATATTAATAACACTCTCCAAAAATAACAATAAAAC		II			NA	NA	NA	NA	NA	NA	chr19:947547-947981	Island	GAATCTCGTGATCTGGAAATCCACAGAGAAGCACCTTCACCACGCCAGCTTCCCGGGCCG[CG]CTTCATTGTCATTTCTGGAGAGTGTTATTAATATCCGCCCCGTGGGTGCGGCGCTGTGTA	CACCCACGGGGCGGATATTAATAACACTCTCCAGAAATGACAATGAAGCG	ARID3A	NM_005224	Body		chr19:947564-947564			19:898398-899463	19:947589-948140	Unclassified_Cell_type_specific									chr19:947037-948618	6	chr19:946742-948686	6		TRUE
cg01812644	chr2	136972017	+	cg01812644	66797592		ATACCACACATTATATAATAACATACTCACATAAATATTAACAAATATCC		II			NA	NA	NA	NA	NA	NA		OpenSea	ACTCAAGAGAAGGCTTTGAAGGCACTGAAGAGGGGAAGAGAACAGGGGAAATTCCAGGCA[CG]GACATTTGCTAATACTCATGTGAGTATGTTATTACATAATGTGTGGCACTGGTCTTGCAT	CGGACATTTGCTAATACTCATGTGAGTATGTTATTACATAATGTGTGGCA					chr2:136971782-136971782												chr2:136971885-136972215	3
cg01839401	chr17	1986980	+	cg01839401	43673106		AAACAAACAAAAACAATATTCCCCCATAAACTAAACAAACATTCTATCCC		II			NA	NA	NA	NA	NA	NA		OpenSea	AGAAGGAAAACTCTGCACATTCACTTCCTTGTTCATGAGGTTAACCCAGACTGCAGTGAG[CG]GGACAGAATGCCTGCCTAGCCCATGGGGGAACACTGCCTCTGCCTGCTCTGACTAGGGAT	CGGGACAGAATGCCTGCCTAGCCCATGGGGGAACACTGCCTCTGCCTGCT	SMG6;SMG6;SMG6;SMG6	NM_001282326;NM_001256828;NM_001256827;NM_017575	Body;Body;Body;Body		chr17:1986889-1986889				17:1986865-1987220	Unclassified_Cell_type_specific	SMG6	ENST00000570756.1	TSS1500	SMG6;SMG6;SMG6	ENST00000575338.1;ENST00000576218.1;ENST00000570756.1	3'UTR;TSS1500;TSS1500	chr17:1986900-1987255	3
cg01856754	chr14	94857074	+	cg01856754	85706868		TCTTATATCTACCRAACAATAAACAAAACTCCTTCCTATCCAAACTCCCC		II			NA	NA	NA	NA	NA	NA		OpenSea	GCCCAGTTCCTGCCCACCCAGGAAGTAGACTTCGGGTGGAGGCAGTAGGCTGGGGAGGGG[CG]GGGAGCTTGGACAGGAAGGAGCCTTGCTCATTGCCCGGCAGACACAAGACTGGGCCCTCA	CTTGTGTCTGCCGGGCAATGAGCAAGGCTCCTTCCTGTCCAAGCTCCCCG	SERPINA1;SERPINA1;SERPINA1;SERPINA1;SERPINA1;SERPINA1;SERPINA1;SERPINA1;SERPINA1;SERPINA1	NM_001127706;NM_001127705;NM_001127703;NM_001127702;NM_001127704;NM_001127707;NM_001002236;NM_001002235;NM_001127701;NM_001127700	TSS200;TSS200;TSS200;TSS200;TSS200;TSS200;TSS200;TSS200;TSS200;TSS200								SERPINA1;SERPINA1;SERPINA1;SERPINA1;SERPINA1;SERPINA1	ENST00000555289.1;ENST00000440909.1;ENST00000449399.3;ENST00000404814.4;ENST00000355814.4;ENST00000393088.4	TSS200;TSS200;TSS200;TSS200;TSS200;TSS200	SERPINA1;SERPINA1;SERPINA1;SERPINA1;SERPINA1;SERPINA1;SERPINA1;SERPINA1	ENST00000553327.1;ENST00000556955.1;ENST00000440909.1;ENST00000449399.3;ENST00000404814.4;ENST00000557492.1;ENST00000448921.1;ENST00000393088.4	TSS200;TSS200;TSS200;TSS200;TSS200;TSS200;TSS200;TSS200	chr14:94856465-94857475	3
cg01858712	chr16	12156525	+	cg01858712	31684238		AATTTCCTAAATCTAAACCCAAAAAAAACACATTCACTTCCTAAAAAAAC		II			NA	NA	NA	NA	NA	NA		OpenSea	CTGCCCTCAGAACACCGCTGGGTCAGAGAAGACTTGGCCCAACCTTCTTAGGCGCCTCCT[CG]TTTTCTTAGGAAGTGAATGTGCCTTCTCTGGGCCCAGATTTAGGAAATTATGACTGGAGC	ATTTCCTAAATCTGGGCCCAGAGAAGGCACATTCACTTCCTAAGAAAACG	SNX29	NM_001080530	Body				TRUE										chr16:12156280-12156915	3						TRUE
cg01867930	chr10	32355076	-	cg01867930	14742543		TTTATATATATAATATCCCTAAATCCACAACCTCCCTAATTCAACTTCTC		II			NA	NA	NA	NA	NA	NA		OpenSea	CTCACCCCATCTTTGTGTGTGTGATGTCCCTGAGTCCACAGCCTCCCTGGTTCAACTTCT[CG]AGAGAGTGAGCTTCCTTCTTTCTGTTGTGCTGGGGGAGAGGACAATCTTCTGGCATTTTT	TTGTGTGTGTGATGTCCCTGAGTCCACAGCCTCCCTGGTTCAACTTCTCG																	chr10:32354840-32355135	3
cg01873734	chr6	15067182	-	cg01873734	69701870		AAATCCTAACAACRTATACCTACAATATAATTTCTATTCTCTTTCTCTCC		II			NA	NA	NA	NA	NA	NA		OpenSea	GAATTATTGCTAAATCCTGACAACGTGTGCCTACAGTGTGATTTCTGTTCTCTTTCTCTC[CG]TTCCCCTCTCACTGACCCTTTTCTCTCAACCGCCATGCGCAATGTTTCTGGGAAGTCTGT	CGGAGAGAAAGAGAACAGAAATCACACTGTAGGCACACGTTGTCAGGATT											RP11-146I2.1	ENST00000437648.1	3'UTR	RP11-146I2.1	ENST00000437648.1	3'UTR	chr6:15066920-15067235	3
cg01877450	chr7	97915802	+	cg01877450	33641567		CTAAATTAATAAAATAAATTTCAACCTTCTCAACCRCTCTAATCCTAACC		II			NA	NA	NA	NA	NA	NA		OpenSea	GTCCCTCCCTGGCCGCGTGGCTTATTGCACAAGAATGGGGGAGGGGCGGCTAGAGAGAGC[CG]GTCAGGACCAGAGCGGTTGAGAAGGTTGAAACCCACCTCACCAACTCAGGTGGGCTCTTC	TGAGTTGGTGAGGTGGGTTTCAACCTTCTCAACCGCTCTGGTCCTGACCG	BRI3;BRI3	NM_015379;NM_001159491	Body;Body		chr7:97915595-97915595		TRUE				BRI3	ENST00000473967.1	5'UTR	BRI3;BRI3	ENST00000473967.1;ENST00000456357.2	5'UTR;5'UTR	chr7:97915125-97915855	3						TRUE
cg01879591	chr2	242954430	+	cg01879591	25618954	80792892	CTCACTTTCAACAAAAATTTTTAAAATCATCATTTCTCAACACCCCAACA	CTCACTTTCAACAAAAATTTTTAAAATCATCGTTTCTCAACACCCCGACG	I	A	Red	NA	NA	NA	NA	NA	NA	chr2:242948740-242952837	S_Shore	CCGAAGAGAACTCGGCCTCTGCGAAGGGCTGTGCGGGGAGATGCGGTGGAGAGGAAGAGC[CG]CCGGGGTGTTGAGAAACGATGATTTCAAAAACTTCTGCTGAAAGTGAGGAATGCATAAGA	CGCCGGGGTGTTGAGAAACGATGATTTCAAAAACTTCTGCTGAAAGTGAG								2:242602808-242603122	2:242953769-242954446	Unclassified_Cell_type_specific				AC131097.3	ENST00000415434.1	5'UTR	chr2:242954360-242954535	3						TRUE
cg01891738	chr1	27961772	+	cg01891738	58649573		AAAATCTAAAAACRCCTCCTCRCTACRAAAAACTAACTTAAAACTAAAAC		II			NA	NA	NA	NA	NA	NA	chr1:27961559-27961810	Island	TCGGACTTCTCTTATTGCAGTCACGGCCGGCGGGCGGTGATGGTGGCAGGGAGACAGTCA[CG]CCCTAGCCCCAAGCCAGCTCCCCGCAGCGAGGAGGCGCCCCCAGATCCTAGGCCCACCCG	CGCCCTAGCCCCAAGCCAGCTCCCCGCAGCGAGGAGGCGCCCCCAGATCC	FGR	NM_005248	TSS200					1:27833224-27834384			FGR;FGR;FGR	ENST00000374005.3;ENST00000545953.1;ENST00000374005.3	1stExon;TSS200;5'UTR	FGR;FGR;FGR;FGR	ENST00000374005.3;ENST00000475472.1;ENST00000545953.1;ENST00000374005.3	1stExon;TSS200;TSS200;5'UTR	chr1:27961380-27961815	3
cg01891940	chr14	39816502	+	cg01891940	68753266	19606991	TCCTCCATTAAATAAAAAAAACTAACTACTAAAATTTAACTACTATTCCA	TCCTCCATTAAATAAAAAAAACTAACTACTAAAATTTAACTACTATTCCG	I	A	Red	NA	NA	NA	NA	NA	NA		OpenSea	TAGTTGTGGTCAGAGAGGATTGCATTTCTTGATGATAACAAAGTTCGGGAACATTTATTT[CG]GAACAGTAGCTAAATTTCAGTAGCTAGTCTCTCTTACTTAATGGAGGAATAAGGACGGAA	CGGAACAGTAGCTAAATTTCAGTAGCTAGTCTCTCTTACTTAATGGAGGA	CTAGE5;CTAGE5;CTAGE5;CTAGE5;CTAGE5;CTAGE5;CTAGE5	NM_203354;NM_005930;NM_001247989;NM_203355;NM_203356;NM_001247988;NM_001247990	Body;Body;Body;Body;Body;Body;Body								CTAGE5	ENST00000553383.1	TSS1500	CTAGE5	ENST00000553383.1	TSS1500
cg01895549	chr12	2419010	+	cg01895549	82740933		CTAACTAAAATCCAACTATCTCCTCCACAACATTTACTACTTAATATTTC		II			NA	NA	NA	NA	NA	NA		OpenSea	ATGGCCCCTGCCTTCTGGCGACTTACAGTCCAGGAGGGAAGAAATGAGGAAGTGGAGCAG[CG]AAACACCAAGTAGCAAATGCTGTGGAGGAGACAGCTGGATCCTAGTCAGCCGGGGAACTG	TGACTAGGATCCAGCTGTCTCCTCCACAGCATTTGCTACTTGGTGTTTCG	CACNA1C;CACNA1C;CACNA1C;CACNA1C;CACNA1C;CACNA1C;CACNA1C;CACNA1C;CACNA1C;CACNA1C;CACNA1C;CACNA1C;CACNA1C;CACNA1C;CACNA1C;CACNA1C;CACNA1C;CACNA1C;CACNA1C;CACNA1C;CACNA1C;CACNA1C;CACNA1C	NM_001167625;NM_001129841;NM_001129842;NM_001129832;NM_001167623;NM_001129835;NM_001129843;NM_001129827;NM_000719;NM_001129829;NM_001129840;NM_001129838;NM_001129836;NM_001129834;NM_001167624;NM_199460;NM_001129837;NM_001129844;NM_001129831;NM_001129830;NM_001129846;NM_001129833;NM_001129839	Body;Body;Body;Body;Body;Body;Body;Body;Body;Body;Body;Body;Body;Body;Body;Body;Body;Body;Body;Body;Body;Body;Body														chr12:2418920-2419110	3
cg01905905	chr1	59799399	+	cg01905905	4611280		ATAAATCACAAAAACTTAAATTCAAATCCTAACTCTACCACCATAACTAC		II			NA	NA	NA	NA	NA	NA		OpenSea	GAACCAGCAAAGCAAGAGAGGAGTTGCAATGGCTAGAATTGTGTAACTTGCCTTCAGCCA[CG]TAGCCATGGTGGCAGAGCTAGGATTTGAATTCAAGTCTTTGTGACTCATTGTCATGAGGC	TGAGTCACAAAGACTTGAATTCAAATCCTAGCTCTGCCACCATGGCTACG	FGGY;FGGY;FGGY;FGGY	NM_018291;NM_001244714;NM_001113411;NR_103473	Body;Body;Body;Body								FGGY	ENST00000474476.1	5'UTR	FGGY;FGGY;FGGY	ENST00000474476.1;ENST00000462744.1;ENST00000495718.1	5'UTR;5'UTR;5'UTR	chr1:59799300-59799710	3
cg01910652	chr1	26908004	-	cg01910652	44664835		CCTTAAACAAATTACTTCACTATTCTAACATTTCAACTATCAAACAAAAC		II			NA	NA	NA	NA	NA	NA		OpenSea	CTGCCATGTGACCTTGGGCAAGTTGCTTCACTATTCTGACATTTCAACTGTCAAACAGAG[CG]ATAGTGAGCATTAAAGGAGAGAGTGTTGGCCGGGCATGGTGGCTCATACCTGTATTCCCA	CGCTCTGTTTGACAGTTGAAATGTCAGAATAGTGAAGCAACTTGCCCAAG					chr1:26907862-26907862												chr1:26907845-26908030	3
cg01917598	chr1	150853900	-	cg01917598	32721824		CCACCTTATAATATTTTAAAACCRTTAACTTAACCTTCTTTCTCTTATAC		II			NA	NA	rs77811702	0.010064	rs77811702	0.010064		OpenSea	GCCATTCTTGTCCACCTTGTAATATTTTAGGACCGTTAGCTTAACCTTCTTTCTCTTATG[CG]TATTCTTCTTGGGAGTGGTGTAATACTTCTTCCTTGGCACCACCACAAAGTCTCAGCACA	CGCATAAGAGAAAGAAGGTTAAGCTAACGGTCCTAAAATATTACAAGGTG							TRUE										chr1:150853880-150854090	3
cg01930385	chr3	195619775	-	cg01930385	76773501		ACTCTAACACTAACTAAAAAAAAACCTTTCTAAATCACTACCAAAAAAAC		II			NA	NA	NA	NA	NA	NA	chr3:195622187-195623033	N_Shelf	CCAGCTGAGCAGCTCTGACACTGGCTGAAAAAGGACCTTTCTGAATCACTGCCAAGAGGG[CG]GCAGGAATGGGGGGGACTCTTCCTCCCAGCCACCCGCGCTGGCCCCCCTGCCTCCCCATA	CGCCCTCTTGGCAGTGATTCAGAAAGGTCCTTTTTCAGCCAGTGTCAGAG	TNK2;TNK2;TNK2	NM_001308046;NM_001010938;NM_005781	TSS200;Body;5'UTR								TNK2;TNK2;TNK2;TNK2	ENST00000392400.1;ENST00000428187.1;ENST00000468819.1;ENST00000333602.6	5'UTR;TSS200;3'UTR;5'UTR	TNK2;TNK2;TNK2;TNK2;TNK2;TNK2;TNK2;TNK2;TNK2	ENST00000433111.1;ENST00000392400.1;ENST00000439230.1;ENST00000464041.1;ENST00000428187.1;ENST00000447060.1;ENST00000486523.1;ENST00000468819.1;ENST00000333602.6	5'UTR;5'UTR;5'UTR;TSS200;TSS200;TSS1500;3'UTR;3'UTR;5'UTR	chr3:195619505-195620015	3
cg01943221	chr1	9776133	+	cg01943221	68760142	79663298	CCATAAACAAAACAACCTAAATACCACAAACCACACATAAACTCACCTCA	CCATAAACAAAACAACCTAAATACCGCAAACCACGCATAAACTCACCTCG	I	C	Grn	NA	NA	NA	NA	NA	NA	chr1:9775708-9775997	S_Shore	GCCTGGTACCCTGCGGCTCCCGAACCGGGCCCTTCTGGTCAACGTTAAGTTTGAGGGCAG[CG]AGGTGAGCCCATGCGTGGCCTGCGGCATCCAGGCTGCTCTGTCCATGGGGAGCACTTCCT	CCATGGACAGAGCAGCCTGGATGCCGCAGGCCACGCATGGGCTCACCTCG	PIK3CD	NM_005026	Body				TRUE	1:9698296-9698721			PIK3CD;PIK3CD	ENST00000536656.1;ENST00000469267.1	ExonBnd;5'UTR	PIK3CD;PIK3CD;PIK3CD;PIK3CD	ENST00000481137.1;ENST00000536656.1;ENST00000479223.1;ENST00000469267.1	5'UTR;ExonBnd;TSS200;5'UTR	chr1:9775945-9776395	3						TRUE
cg01976472	chr7	90366	+	cg01976472	84717227		TCCTAAAATTTCACAACTCCTAAAACAAACAACTAAACTAAACCTCACTC		II			NA	NA	NA	NA	NA	NA		OpenSea	CTGTTCTTGCGGGAAGGGAAACTCCACAGGAGAACAGGGCAGCAGGGCCCCAAGGAAGGA[CG]AGTGAGGCCCAGCCCAGCTGCCTGCCCCAGGAGTTGTGAAACTCCAGGATGAATTCAGCA	CCTGGAGTTTCACAACTCCTGGGGCAGGCAGCTGGGCTGGGCCTCACTCG					chr7:90161-90161												chr7:90140-90735	3
cg01980222	chr6	41130917	+	cg01980222	16729871		CCAATCCTAACTATTACTTAATCCCCAAAAACCCAATTCCTATAAACAAC		II			NA	NA	NA	NA	NA	NA		OpenSea	CTTGTGCAAGATCTCGTCTTTCCCTTGAACTGCAGAAAAGAGAGGATCAGGCATGTCAGG[CG]CTGCCCACAGGAACTGGGCTCCTGGGGATTAAGCAATAGTCAGGACTGGGGTCTGGAGGC	CAGTCCTGACTATTGCTTAATCCCCAGGAGCCCAGTTCCTGTGGGCAGCG	TREM2;TREM2	NM_018965;NM_018965	1stExon;5'UTR	low-CpG:41238828-41238944							TREM2;TREM2;TREM2;TREM2;TREM2	ENST00000373122.3;ENST00000338469.3;ENST00000373122.3;ENST00000338469.3;ENST00000373113.3	1stExon;1stExon;5'UTR;5'UTR;TSS200	TREM2;TREM2;TREM2;TREM2;TREM2	ENST00000373122.3;ENST00000338469.3;ENST00000373122.3;ENST00000338469.3;ENST00000373113.3	1stExon;1stExon;5'UTR;5'UTR;TSS200	chr6:41130800-41131115	3					TRUE	TRUE
cg01987202	chr15	40633194	-	cg01987202	57786976		RAAATCATATTATAATTACAAAAAACTCCTCTAAACTCCCAACCAAAAAC		II			NA	NA	NA	NA	NA	NA		OpenSea	GCTCAGCACACGAGATCATGTTGTGATTACAAAAGACTCCTCTGGGCTCCCAGCCAGGAA[CG]TCGGGCCGCCACCCCCACCCTTCCACTCTCAGAGGGCGAGGACCAGGGCACTGGCAGCTG	AGATCATGTTGTGATTACAAAAGACTCCTCTGGGCTCCCAGCCAGGAACG	C15orf52	NM_207380	TSS200								C15orf52;C15orf52;C15orf52	ENST00000397535.1;ENST00000557973.1;ENST00000559313.1	TSS1500;TSS200;TSS200	C15orf52;C15orf52;C15orf52;C15orf52	ENST00000560922.1;ENST00000397535.1;ENST00000557973.1;ENST00000559313.1	TSS1500;TSS1500;TSS200;TSS200	chr15:40633005-40633310	3						TRUE
cg01994208	chr1	9908227	-	cg01994208	79628934		AACTCAAATCACAAACACTTATCAAACTTAATATTATCCTTCCTAACTAC		II			NA	NA	NA	NA	NA	NA		OpenSea	ACCCTGAGCTCAACTCAGGTCACAGACACTTATCAAACTTGGTGTTGTCCTTCCTGGCTG[CG]CCTCCCTGGGAAGGAGGGGCCCCCGCAGCAGCAGAGCCCACGTGATGTGGGGAAATCAGT	ACTCAGGTCACAGACACTTATCAAACTTGGTGTTGTCCTTCCTGGCTGCG											RP11-84A14.5	ENST00000454104.1	TSS200	RP11-84A14.5	ENST00000454104.1	TSS200	chr1:9908105-9908355	3
cg01999566	chr6	30624449	-	cg01999566	53675593		TTACCCAAACTAATCCTCTAAATCTCAAACACTATAATTTCCTCAAACTC		II			NA	NA	NA	NA	NA	NA		OpenSea	GCAACACGACATTGCCCAAGCTGGTCCTCTGGATCTCAGGCACTGTGGTTTCCTCAAGCT[CG]TGCTGATAGGCCCAGGCGGTATACAGGCGGAAGCACTTCCCTGCAGCCACCCGACCTGCC	TGCCCAAGCTGGTCCTCTGGATCTCAGGCACTGTGGTTTCCTCAAGCTCG	DHX16;DHX16	NM_001164239;NM_003587	Body;Body				TRUE										chr6:30624365-30624590	3						TRUE
cg02009717	chr7	65590173	+	cg02009717	12634240		AAACATCAACTTAATCAAATTATCCAATTTCACAACACCAATAATATAAC		II			NA	NA	NA	NA	NA	NA		OpenSea	GATAGATTTGAATTAAACATCTTGGGGCTGGATTGCTCTGAGGGATGTGTCTTTCTCATG[CG]TCACATCATTGGTGCTGTGAAATTGGATAACTTGATTAAGTTGATGTCTGTCTGGTTTCA	GACATCAACTTAATCAAGTTATCCAATTTCACAGCACCAATGATGTGACG	CRCP;CRCP;CRCP;CRCP;CRCP	NR_024548;NM_001142414;NM_001040648;NM_001040647;NM_014478	Body;Body;Body;Body;Body								CRCP;RP5-1132H15.1	ENST00000415001.2;ENST00000435524.1	TSS1500;3'UTR	CRCP;CRCP;RP5-1132H15.1	ENST00000415001.2;ENST00000486848.1;ENST00000435524.1	TSS1500;5'UTR;3'UTR	chr7:65590025-65590330	3
cg02042712	chr16	57702239	-	cg02042712	16707297		ACTCAACAAAACCTAAAACCAAAAAACCAAACAACCACAAAACTCCTAAC		II			rs56288453	0.042543	NA	NA	NA	NA		OpenSea	GGGGCAGGCCAGCTCAGCAGAGCCTGGGGCCAGAGGGCCAGACAGCCACAGAGCTCCTGG[CG]TGGGCAAGGCTGGCCAAGGATGGCGACGCCCAGGGGCCTGGGGGCCCTGCTCCTGCTCCT	CGCCAGGAGCTCTGTGGCTGTCTGGCCCTCTGGCCCCAGGCTCTGCTGAG	GPR97;GPR97	NM_170776;NM_170776	1stExon;5'UTR								GPR97;GPR97;GPR97;GPR97;GPR97;GPR97	ENST00000333493.4;ENST00000333493.4;ENST00000327655.6;ENST00000450388.3;ENST00000327655.6;ENST00000450388.3	5'UTR;1stExon;1stExon;1stExon;5'UTR;5'UTR	GPR97;GPR97;GPR97;GPR97;GPR97;GPR97;GPR97;GPR97;GPR97;GPR97;GPR97;GPR97;GPR97;GPR97	ENST00000333493.4;ENST00000333493.4;ENST00000327655.6;ENST00000568245.1;ENST00000568245.1;ENST00000565579.1;ENST00000450388.3;ENST00000567991.1;ENST00000567991.1;ENST00000565902.1;ENST00000327655.6;ENST00000565579.1;ENST00000450388.3;ENST00000565902.1	5'UTR;1stExon;1stExon;5'UTR;1stExon;1stExon;1stExon;5'UTR;1stExon;1stExon;5'UTR;5'UTR;5'UTR;5'UTR	chr16:57701945-57702455	3						TRUE
cg02050298	chr1	231939233	-	cg02050298	19621273		ACTCAAAATCTCATAAAATCRCTATTAAAACACACTTTAAAACTACAATC		II			NA	NA	NA	NA	NA	NA		OpenSea	GGGTGGCTCTGACTCAGGGTCTCATAAGGTCGCTGTTAAGACACACTTTGGAGCTGCAGT[CG]TCTAAAGGCTTGGCTGGGGCTGAAAGATCTGCTTCCAAACTCATGCATGTGTTGTTAACA	CGACTGCAGCTCCAAAGTGTGTCTTAACAGCGACCTTATGAGACCCTGAG	DISC1;DISC1;DISC1;DISC1;DISC1;DISC1;DISC1;DISC1;DISC1;DISC1;DISC1;DISC1;DISC1;DISC1;DISC1;TSNAX-DISC1;TSNAX-DISC1;TSNAX-DISC1;TSNAX-DISC1;TSNAX-DISC1;TSNAX-DISC1	NM_001164548;NM_001164556;NM_001164545;NM_001164544;NM_001164539;NM_001012959;NM_001164547;NM_001164546;NM_001164542;NM_001164541;NM_001164538;NM_018662;NM_001164540;NM_001012957;NM_001164537;NR_028396;NR_028395;NR_028394;NR_028398;NR_028397;NR_028393	Body;Body;Body;Body;Body;Body;Body;Body;Body;Body;Body;Body;Body;Body;Body;Body;Body;Body;Body;Body;Body								DISC1;DISC1	ENST00000535944.1;ENST00000295051.7	3'UTR;3'UTR	DISC1;DISC1	ENST00000535944.1;ENST00000295051.7	3'UTR;3'UTR	chr1:231939145-231939410	3
cg02052762	chr17	4090525	+	cg02052762	78730261		AAAAATTACAAAATCAATCTATAACACRCATACTTAAAACTCCCAAAAAC		II			NA	NA	NA	NA	NA	NA		OpenSea	GTTCCCAAATTCCATTACGTCATTCTTGCACCACAGGGGTTTTAACAGCTCTCTTGCCCT[CG]CTTCTGGGAGCCTCAAGCATGCGTGTCACAGACTGATTCTGCAATTCCTGTGAAACCTGT	CGCTTCTGGGAGCCTCAAGCATGCGTGTCACAGACTGATTCTGCAATTCC	ANKFY1	NM_016376	Body				TRUE		17:4090418-4090539	Unclassified_Cell_type_specific				ANKFY1;ANKFY1;ANKFY1;ANKFY1	ENST00000573722.1;ENST00000575509.1;ENST00000574736.1;ENST00000572412.1	3'UTR;1stExon;TSS200;3'UTR	chr17:4090420-4090795	3						TRUE
cg02057747	chr14	69408849	-	cg02057747	43728128		TATAAAAACATCACAAACCACCACAAATCACAACAATAATTTACACCCCC		II			NA	NA	rs28488011	0.041058	rs28488011	0.041058		OpenSea	AGTTCAGCAACTGTGGAAGCATCACAAGCCACCACAAGTCACAGCAGTGATTTGCACCCC[CG]GGGTGGGACTGGAGCAGACACTCCCAGGGAGCAGAACTTCCTGCAGGAACCTACGCAACA	CGGGGGTGCAAATCACTGCTGTGACTTGTGGTGGCTTGTGATGCTTCCAC	ACTN1;ACTN1;ACTN1	NM_001130004;NM_001102;NM_001130005	Body;Body;Body				TRUE		14:69407911-69409256	Unclassified_Cell_type_specific	ACTN1	ENST00000376839.3	5'UTR	ACTN1;ACTN1;ACTN1;ACTN1	ENST00000553779.1;ENST00000376839.3;ENST00000553370.1;ENST00000555616.1	5'UTR;5'UTR;5'UTR;5'UTR	chr14:69408580-69408895	3						TRUE
cg02058628	chr1	2164542	+	cg02058628	37752831	20733981	AACACAACACCACCCTATTATCAACCTACACAAAAAACACTTAACTAACA	AACACGACACCACCCTATTATCAACCTACACGAAAAACGCTTAACTAACG	I	T	Red	NA	NA	NA	NA	NA	NA	chr1:2158212-2161173	S_Shelf	GTGGCAGTTGGAGCTGCCGCTTGGCCTGCTGCCTGGGACGCGGCCCCTTGTCCCGCAGAA[CG]TCAGCCAAGCGCTTTCCGTGCAGGCTGATAACAGGGTGGTGCCGTGCTTCCCTTGGGCCG	CGTCAGCCAAGCGCTTTCCGTGCAGGCTGATAACAGGGTGGTGCCGTGCT	SKI	NM_003036	Body					1:2154359-2154508						SKI	ENST00000508416.1	5'UTR	chr1:2163960-2164670	3						TRUE
cg02062384	chr17	2808755	-	cg02062384	82698540		AAAAATTATAAAACCTTACTATAACTTTAACTCCAAACCCAACAACRTCC		II			NA	NA	NA	NA	NA	NA		OpenSea	GGAGAGTGTGGGGAAGTTGTGAGGCCTTGCTGTGGCTTTGGCTCCAGGCCCAGCAGCGTC[CG]TCGCAGTGGGGCTGTGGAGTGTCCTGACACCTCGGAGGAGGTGATGTTCAGTTAAGCACC	CGGACGCTGCTGGGCCTGGAGCCAAAGCCACAGCAAGGCCTCACAACTTC	RAP1GAP2;RAP1GAP2	NM_001100398;NM_015085	Body;Body				TRUE										chr17:2808640-2808975	3
cg02064459	chr5	88119740	-	cg02064459	13806829		AATCTCCTTCTTCAACACTTACACAACTCAATTCCCAAATTCCTACATTC		II			NA	NA	NA	NA	NA	NA		OpenSea	TCCTCCAAACAAATCTCCTTCTTCAGCACTTGCACAGCTCAGTTCCCAAATTCCTGCATT[CG]TTCCTGCTGAACAAAAAAGAAAAATTAAATACCACTCTAACAGCAAGTCAGTTTCATAAG	ATCTCCTTCTTCAGCACTTGCACAGCTCAGTTCCCAAATTCCTGCATTCG	MEF2C;MEF2C;MEF2C;MEF2C;MEF2C;MEF2C;MEF2C;MEF2C;MEF2C;MEF2C;MEF2C;MEF2C;MEF2C;MEF2C	NM_001193349;NM_001193348;NM_001308002;NM_001193349;NM_001193348;NM_001308002;NM_001193350;NM_001193347;NM_002397;NM_001131005;NM_001193350;NM_002397;NM_001193347;NM_001131005	1stExon;1stExon;1stExon;5'UTR;5'UTR;5'UTR;ExonBnd;ExonBnd;ExonBnd;ExonBnd;5'UTR;5'UTR;5'UTR;5'UTR								MEF2C;MEF2C;MEF2C;MEF2C;MEF2C;MEF2C;MEF2C;MEF2C;MEF2C;MEF2C;MEF2C	ENST00000539796.1;ENST00000437473.2;ENST00000340208.5;ENST00000508569.1;ENST00000510942.1;ENST00000514028.1;ENST00000514015.1;ENST00000437473.2;ENST00000504921.2;ENST00000340208.5;ENST00000424173.2	TSS200;ExonBnd;ExonBnd;5'UTR;5'UTR;5'UTR;5'UTR;5'UTR;5'UTR;5'UTR;5'UTR	MEF2C;MEF2C;MEF2C;MEF2C;MEF2C;MEF2C;MEF2C;MEF2C;MEF2C;MEF2C;MEF2C;MEF2C;MEF2C;MEF2C;MEF2C;MEF2C;MEF2C;MEF2C;MEF2C;MEF2C;MEF2C;MEF2C	ENST00000509373.1;ENST00000539796.1;ENST00000509373.1;ENST00000506716.1;ENST00000507984.1;ENST00000437473.2;ENST00000340208.5;ENST00000511086.1;ENST00000508610.1;ENST00000513252.1;ENST00000508569.1;ENST00000510942.1;ENST00000514028.1;ENST00000514015.1;ENST00000503075.1;ENST00000437473.2;ENST00000504921.2;ENST00000502983.1;ENST00000340208.5;ENST00000424173.2;ENST00000515093.1;ENST00000509349.1	1stExon;TSS200;5'UTR;5'UTR;5'UTR;ExonBnd;ExonBnd;3'UTR;5'UTR;5'UTR;5'UTR;5'UTR;5'UTR;5'UTR;5'UTR;5'UTR;5'UTR;5'UTR;5'UTR;5'UTR;3'UTR;3'UTR			chr5:88119555-88120294	6
cg02073304	chr1	33457500	+	cg02073304	26786880		AAACCAAAATACAACTACAATAAAAAACCAACTTAATTACATCAATACTC		II			NA	NA	NA	NA	NA	NA		OpenSea	GTGGGAGATTTGTAGCCCAGGTAGGGGGGTGCCCTTGCCTAACTTGGTGGGGCTAGAACC[CG]AGTACTGATGCAACCAAGCTGGTTTCCTACTGCAGCTGCACTCTGGCTCCCACAGTTTCT	AGCCAGAGTGCAGCTGCAGTAGGAAACCAGCTTGGTTGCATCAGTACTCG							TRUE				RP1-117O3.2	ENST00000427524.1	5'UTR	RP1-117O3.2	ENST00000427524.1	5'UTR	chr1:33457480-33457775	3						TRUE
cg02076124	chr8	52873933	+	cg02076124	6710362		CRCTAACTTAACCTCCTTAACTCACCTTTCCTCTAAAAAAATCCAATCTC		II			NA	NA	NA	NA	NA	NA		OpenSea	ACAGAGTGACAGGGAAGCCAATGAGCTTGGCAAGGCTGGGTGGTGTGATCAAGGCTGGAA[CG]AGACTGGATTTCCTCAGAGGAAAGGTGAGCCAAGGAGGCCAAGTCAGCGTATGTGTAGAC	CGAGACTGGATTTCCTCAGAGGAAAGGTGAGCCAAGGAGGCCAAGTCAGC											RP11-546K22.1	ENST00000521188.1	TSS200	RP11-546K22.1	ENST00000521188.1	TSS200	chr8:52873845-52874095	3
cg02078525	chr16	66400395	+	cg02078525	76673543		AAAACTAAACTAACTACAAATAAACAAACCCTACRATAAACRACTACCTC		II			NA	NA	NA	NA	NA	NA		OpenSea	AAGTGGGGTGCCCCAGGCAGGGTCCAGTGCCAGCCCTCTGTGGAGACAGCCATCCGGGGC[CG]AGGCAGCCGCCCACCGCAGGGCCTGCCTATCTGCAGCCAGCCCAGCCCTCACAAAGGAAC	GGGCTGGGCTGGCTGCAGATAGGCAGGCCCTGCGGTGGGCGGCTGCCTCG	CDH5	NM_001795	TSS200								CDH5;CDH5	ENST00000379531.4;ENST00000341529.3	TSS1500;TSS200	CDH5;CDH5;CDH5	ENST00000379531.4;ENST00000341529.3;ENST00000565334.1	TSS1500;TSS200;TSS200	chr16:66400165-66400715	3						TRUE
cg02082462	chr19	848001	+	cg02082462	11683982		AAAAACTACTTCTATCCAAAAATCCRCCTCRAAAATTTAAAACCAAACTC		II			NA	NA	NA	NA	NA	NA	chr19:847898-848129	Island	GCCGTGTGGAGGCCAAGGGCCGCCCCTGAACCGCCCCTCCCACAGCGCTGGCCGGGACCC[CG]AGCCTGGCTCCAAACCCTCGAGGCGGATCTTTGGACAGAAGCAGCTCTTCCCCGAACACT	AGAGCTGCTTCTGTCCAAAGATCCGCCTCGAGGGTTTGGAGCCAGGCTCG	PRTN3	NM_002777	3'UTR					19:798915-799087			PRTN3;PRTN3	ENST00000234347.3;ENST00000544537.1	3'UTR;3'UTR	PRTN3;PRTN3	ENST00000234347.3;ENST00000544537.1	3'UTR;3'UTR	chr19:847805-848230	3						TRUE
cg02084029	chr19	52154849	+	cg02084029	80719434		CAAAATACTTATATCTATATATTATATCTTCTAAATACAACTTCCTTCCC		II			NA	NA	NA	NA	NA	NA		OpenSea	TCTCTAACCCCATACTCTGATTCATCTACTAGGAGCGGGAACGCAGAAGAGATAAGTGAG[CG]GGAAGGAAGTTGCATTCAGAAGATACAACACATAGACATAAGCACTCTGATTCAATAGAA	CGGGAAGGAAGTTGCATTCAGAAGATACAACACATAGACATAAGCACTCT					chr19:52154810-52154810												chr19:52154560-52155035	3
cg02103152	chr6	14864392	+	cg02103152	73751141		CATCTTTATTCCAAATACTCATTACCTATTTAACTCTCCTACACCATTCC		II			NA	NA	NA	NA	NA	NA		OpenSea	CAGTCTTGGGTATACTGTAAACACAGTCTGCTGAGAAAGCAATGAACCATTGCAGAGAAA[CG]GAATGGTGCAGGAGAGCCAAACAGGCAATGAGTATCTGGAACAAAGATGAGCACAAGGCA	CGGAATGGTGCAGGAGAGCCAAACAGGCAATGAGTATCTGGAACAAAGAT											RP11-146I2.2	ENST00000447179.1	5'UTR	RP11-146I2.2	ENST00000447179.1	5'UTR	chr6:14864225-14864450	3
cg02120356	chr9	97545709	-	cg02120356	15647283		CACATTACCCTAATTAAACAATACTAATACCCAAAACRTCTTACTATCTC		II			NA	NA	NA	NA	NA	NA		OpenSea	GCCTGACCTGGCACATTGCCCTGGTTAGGCAATGCTGGTGCCCAGGGCGTCTTACTGTCT[CG]TTTGTTCTGGTGCCAGTTACAACCCTTGAGCAACTGCGGAGAAGAACTAACAAGAGACAG	CGAGACAGTAAGACGCCCTGGGCACCAGCATTGCCTAACCAGGGCAATGT	C9orf3;C9orf3;C9orf3	NM_001193331;NM_032823;NM_001193329	Body;Body;Body				TRUE		9:97545198-97545847	Unclassified	C9orf3	ENST00000375316.2	5'UTR	C9orf3	ENST00000375316.2	5'UTR	chr9:97545400-97545795	3
cg02121683	chr1	109932583	-	cg02121683	26674548		TAAAACTCTCTCTTTCACAAATAAATCCTTTTACCAAACTCACTACCCAC		II			NA	NA	NA	NA	NA	NA		OpenSea	GCACTATCTGTTAAAACTCTCTCTTTCACAAGTAAGTCCTTTTGCCAAACTCACTACCCA[CG]CCCCTCCTCTCTTTCCATCCCCCACAAAAGAGCTATCTTTTTTTTAACTTCCCTATATGT	AAAACTCTCTCTTTCACAAGTAAGTCCTTTTGCCAAACTCACTACCCACG	SORT1;SORT1	NM_002959;NM_001205228	Body;5'UTR								SORT1;SORT1	ENST00000482236.1;ENST00000538502.1	3'UTR;5'UTR	SORT1;SORT1;SORT1;SORT1	ENST00000493736.1;ENST00000482236.1;ENST00000538502.1;ENST00000471996.1	TSS200;3'UTR;5'UTR;3'UTR	chr1:109932420-109932710	3
cg02138358	chr17	56358318	-	cg02138358	20768110		CCACCTCCACAACTCACCTAATATTATCAACTCCTCTTAACTCAATCTAC		II			NA	NA	NA	NA	NA	NA	chr17:56356374-56357013	S_Shore	TTCCAAGGACCCCACCTCCACAGCTCACCTGATATTGTCAGCTCCTCTTAGCTCAATCTG[CG]CTTTTATGTCCTCTAAGCTGGGGGTGGGGTGAGGTAGAGGAAGGTCTGATCCTGGAGACT	CGCAGATTGAGCTAAGAGGAGCTGACAATATCAGGTGAGCTGTGGAGGTG	MPO	NM_000250	TSS200	low-CpG:53713144-53713331							MPO	ENST00000225275.3	TSS200	MPO	ENST00000225275.3	TSS200	chr17:56357845-56358455	3						TRUE
cg02144770	chr2	175900980	+	cg02144770	63704122		AAAAAATCTTCAAATAAAACCTTACTCAACTTCCTACCTTAAATCTATAC		II			NA	NA	NA	NA	NA	NA		OpenSea	AAGAGGAAAACTATTCTCTCCTAAGAGGAGGGAAGGAGAGAAGATGGGTCTAGATGTCAG[CG]TACAGATCCAAGGCAGGAAGTTGAGCAAGGTCCCATCTGAAGATTCCCCTTTTCTCTGTG	GGGAATCTTCAGATGGGACCTTGCTCAACTTCCTGCCTTGGATCTGTACG																					chr2:175900486-175901812	6
cg02147126	chr19	827715	+	cg02147126	68671882		AAAACAACCCCACTCAATAAAAACACRAAAAATTACCCAAAACCTCCACC		II			NA	NA	NA	NA	NA	NA		OpenSea	GGAAACTGAGGATCAGTGCAGAATGTAGGGGGAGCCCAGGCTGGCCCAGGGAGCAGTTGG[CG]GTGGAGGCCTTGGGCAATTTCCCGTGTTCCCACTGAGTGGGGCTGTCCCTGGGCCTGGGC	GGACAGCCCCACTCAGTGGGAACACGGGAAATTGCCCAAGGCCTCCACCG	AZU1	NM_001700	TSS200								AZU1	ENST00000233997.1	TSS200	AZU1	ENST00000233997.1	TSS200	chr19:827680-827970	3						TRUE
cg02150868	chr5	150637881	-	cg02150868	20665166		CTCCCRTATTATACCTAACATTAAATTATAAACTTTACATACACRCTCTC		II			rs117342134	0.025608	NA	NA	NA	NA		OpenSea	TAGTGAGCCGGCTCCCGTGTTGTGCCTGGCATTGGGTTATGAGCTTTACATACACGCTCT[CG]CCCTTGCAACATCCTGGAGAGGAAGGTAGAAATGCCTCCAGTTAAAAGATGTGGAAATTT	TCCCGTGTTGTGCCTGGCATTGGGTTATGAGCTTTACATACACGCTCTCG	GM2A;GM2A	NM_000405;NM_001167607	Body;Body											GM2A	ENST00000523004.1	TSS1500	chr5:150637300-150637895	3
cg02155997	chr1	110302552	+	cg02155997	74723142		TTACTTTATCTAAAACCTAAAACCTCCTACCTCAAAAAAACCRAAAACAC		II			NA	NA	NA	NA	NA	NA		OpenSea	AAAGCTCAGAGAGGTGGACCACAGGCGTGCTGGGTAGAGAAAAGCAGAAGAGGAAGAAGA[CG]TGTCCTCGGCCCCCTTGAGGTAGGAGGTTCCAGGCTTCAGATAAAGCAACTTTCCAGGGC	CGTGTCCTCGGCCCCCTTGAGGTAGGAGGTTCCAGGCTTCAGATAAAGCA	EPS8L3;EPS8L3;EPS8L3	NM_024526;NM_133181;NM_139053	Body;Body;Body								EPS8L3;RP4-735C1.4	ENST00000494151.1;ENST00000431955.1	TSS1500;5'UTR	EPS8L3;EPS8L3;RP4-735C1.4;RP4-735C1.4	ENST00000472325.1;ENST00000494151.1;ENST00000431955.1;ENST00000429410.1	3'UTR;TSS1500;5'UTR;5'UTR	chr1:110302420-110302610	3
cg02174133	chr12	132352265	-	cg02174133	62694880		CRTAAATTATATAAACCTCTTAAACTACAATAACTTCCTATTTCCTCCAC		II			NA	NA	NA	NA	NA	NA		OpenSea	ATCCAGGGCCACGTGAGTTGTGTAAACCTCTTGAGCTACAGTGGCTTCCTATTTCCTCCA[CG]TTGTGAGTGAACATCAGGGCCAGTTGTCCTGTGATGGAAGCTTGAAGCCATGTGGGCCGG	CGTGGAGGAAATAGGAAGCCACTGTAGCTCAAGAGGTTTACACAACTCAC																	chr12:132352140-132352395	3
cg02180665	chr6	34249791	-	cg02180665	33670907		ACACTTTAAAAACTCTCCAAAACTTAACTTCCRATCTAAAAAAATTCTAC		II			rs74725952	0.014757	NA	NA	NA	NA		OpenSea	TTTTTACTTCAGCACTTTGGAAACTCTCCAAGACTTAACTTCCGATCTGGGGAGGTTCTA[CG]TGGAGCAGACCTATCCCTTCTTATTCCTGTTCCTGGGTGTCTCCATAATCAGCCTCTACC	CACTTTGGAAACTCTCCAAGACTTAACTTCCGATCTGGGGAGGTTCTACG											RP11-513I15.6	ENST00000429998.1	5'UTR	RP11-513I15.6	ENST00000429998.1	5'UTR	chr6:34249700-34250075	3
cg02181036	chr7	30328151	+	cg02181036	63673100		CAAATATCCAAATAACATCAAAACATAAAACCAACACAAAAAACTTCCTC		II			NA	NA	NA	NA	NA	NA	chr7:30323917-30325641	S_Shelf	CTTAAGAGTCTAGCAAGTGGAATTGTTAGTAGTTCTCTCATAATGAATTGCCACATTGAA[CG]AGGAAGTTTTCTGTGTTGGTTTTATGTTTTGATGTCATTTGGACATCTGTTTTGGCTATA	CGAGGAAGTTTTCTGTGTTGGTTTTATGTTTTGATGTCATTTGGACATCT	ZNRF2;MIR550-1	NM_147128;NR_030319	Body;TSS1500								MIR550A1;ZNRF2	ENST00000385037.1;ENST00000459998.1	TSS1500;5'UTR	MIR550A1;ZNRF2	ENST00000385037.1;ENST00000459998.1	TSS1500;5'UTR								TRUE
cg02190078	chr17	41172412	-	cg02190078	34712905		TCAACAATAACATAAACTACAACTACCTCCCRAAAATATTCCTCTTAAAC		II			NA	NA	NA	NA	NA	NA	chr17:41173821-41174436	N_Shore	GTGGGTGGCCTTCAGCAGTAACATGAACTACAACTACCTCCCGAAAATATTCCTCTTAGA[CG]CCTGCTCAAGAGTGGGATCATTTAGAAGTCAGTTTGAGGGTGGGGCCAGAGCTGAATTCA	CAGCAGTAACATGAACTACAACTACCTCCCGAAAATATTCCTCTTAGACG	VAT1	NM_006373	Body								VAT1	ENST00000420567.2	TSS200	VAT1	ENST00000420567.2	TSS200	chr17:41172140-41172470	3
cg02193032	chr1	248903207	+	cg02193032	92749913	5663423	TTACTAATCACCAAACCACCATACTACAAATAAAAAACTAAAAACAAACA	TTACTAATCACCGAACCACCGTACTACAAATAAAAAACTAAAAACAAACG	I	T	Red	NA	NA	NA	NA	NA	NA		OpenSea	ATGTCTGTGAATGCAAAGGAGACAGGAGGGACGCCACTCAGTCCTTTGTCCTTCCACCCA[CG]CCTGCTCTTAGTTCTTCACCTGCAGCACGGTGGCCCGGTGACCAGCAAGAGCTGGTGTGC	CGCCTGCTCTTAGTTCTTCACCTGCAGCACGGTGGCCCGGTGACCAGCAA	LYPD8;LYPD8	NM_001085474;NM_001291283	TSS200;TSS200
cg02193956	chr4	103680201	-	cg02193956	54606193		TTCATACTATAAACAAATTCATTTTCATTAAATATCTATTATAACCAAAC		II			NA	NA	NA	NA	NA	NA	chr4:103681836-103682348	N_Shore	GAGGAAGTTATTTCATACTATGAGCAAATTCATTTTCATTAAGTATCTGTTGTAACCAAA[CG]TTGTTTCTTAGCTTCTTAGCTCTGTAATATGGCACAATAATCTGACTTACTGAAGCCACT	TCATACTATGAGCAAATTCATTTTCATTAAGTATCTGTTGTAACCAAACG	MANBA	NM_005908	Body		chr4:103679962-103679962									MANBA;MANBA	ENST00000514430.1;ENST00000507358.1	3'UTR;3'UTR								TRUE
cg02201962	chr20	36928578	+	cg02201962	20652138		CRCTCTATAACTATAAACTTACTACTTAAACTTACTAAACCTATTTCCTC		II			NA	NA	NA	NA	NA	NA		OpenSea	AGGTGACCTCATGTTAAACCCAGGCAAGACCTGTGCCTGAGGATGGAGCGTGGGGACAAA[CG]AGGAAACAGGTTCAGCAAGTTTAAGCAGCAAGCTCACAGTCACAGAGCGAGGAAGTGGCA	CGAGGAAACAGGTTCAGCAAGTTTAAGCAGCAAGCTCACAGTCACAGAGC							TRUE				CTD-2308N23.2	ENST00000437016.1	3'UTR	CTD-2308N23.2	ENST00000437016.1	3'UTR	chr20:36928325-36928715	3
cg02219601	chr14	35835511	-	cg02219601	35657909		RCTTCTATATCCACCRAATCAACTAAAATCCATACAACTAATAACTTATC		II			NA	NA	NA	NA	NA	NA	chr14:35838239-35838628	N_Shelf	CAGCAGGCGCCGCTTCTGTGTCCACCGAGTCAGCTGGGATCCATGCAGCTGGTGGCTTGT[CG]GTGGCAGGCCAAGGCCTGAGTCATGTCCCCGTCACAGCCTTCAGTGGAGGGCTGACCCAC	CTTCTGTGTCCACCGAGTCAGCTGGGATCCATGCAGCTGGTGGCTTGTCG					chr14:35835253-35835253		TRUE										chr14:35834660-35835915	3						TRUE
cg02223351	chr16	66402367	+	cg02223351	31661963		CAACTTTACAAAAAATATATAACCCCTACTAACTTCCTACCCTCATATCC		II			NA	NA	NA	NA	NA	NA		OpenSea	AAGGGGTTAAGCTGCCCGCCTGCAGCCTCAGCCTGAGCTATTGTGTTGCCAAACAAGGGC[CG]GACATGAGGGCAGGAAGCCAGCAGGGGCCACACATTTTCTGCAAAGTTGGATGATTCACT	AACTTTGCAGAAAATGTGTGGCCCCTGCTGGCTTCCTGCCCTCATGTCCG	CDH5	NM_001795	5'UTR				TRUE				CDH5;CDH5	ENST00000341529.3;ENST00000379531.4	5'UTR;5'UTR	CDH5;CDH5;CDH5	ENST00000341529.3;ENST00000565334.1;ENST00000379531.4	5'UTR;5'UTR;5'UTR	chr16:66402105-66402595	3						TRUE
cg02226192	chr16	89461734	-	cg02226192	74604917		AAAAAAATAAACTAAACTCTTTCCAACTCCRTAATCCTAAAAACAACRTC		II			NA	NA	NA	NA	NA	NA		OpenSea	TGCGTACTGCCAGAGGAATGGGCTGGACTCTTTCCAGCTCCGTAATCCTGGGAGCAGCGT[CG]GTGTGGAAGGAACCCTGACGGCAAGCTGTTACATAAGAGCCCAGTCCTGCACTGCGGGGA	GAGGAATGGGCTGGACTCTTTCCAGCTCCGTAATCCTGGGAGCAGCGTCG	ANKRD11	NM_013275	5'UTR				TRUE	16:87989215-87989423			RP1-168P16.2;ANKRD11;ANKRD11	ENST00000562211.1;ENST00000378330.2;ENST00000301030.4	3'UTR;5'UTR;5'UTR	RP1-168P16.2;ANKRD11;ANKRD11;ANKRD11;ANKRD11;ANKRD11;ANKRD11	ENST00000562211.1;ENST00000562816.1;ENST00000378330.2;ENST00000378332.2;ENST00000301030.4;ENST00000568512.1;ENST00000566973.1	3'UTR;3'UTR;5'UTR;5'UTR;5'UTR;3'UTR;3'UTR	chr16:89461580-89462495	3						TRUE
cg02231211	chr6	14459102	+	cg02231211	69749852		AAACTAACACATTTCCACTTTAAAAAACTCTTTAACAAAATTCCTCTAAC		II			NA	NA	NA	NA	NA	NA		OpenSea	GTGGGAGTACATATCTGCAAGTGGAATTGCTGAGTCAGAAAGTATGCATGTAGTACTCAG[CG]TTAGAGGAACCTTGCCAAAGAGTTTTCCAAAGTGGAAATGTGCCAGTTTACGCTTCCACC	AACTGGCACATTTCCACTTTGGAAAACTCTTTGGCAAGGTTCCTCTAACG																	chr6:14458925-14459190	3
cg02238943	chr11	35367036	-	cg02238943	43689107		AAAATACTAAATAATTTCACTCCCTATTCCATATACAAAACTCACTAAAC		II			rs7930134	0.399486	NA	NA	NA	NA		OpenSea	TCTTTGCAGAGGAAGTGCTGGGTGATTTCACTCCCTGTTCCATGTGCAAGGCTCACTGGG[CG]CCAATAATTGCACCATTCAGAAAGGTCAGCACCGCCACTGTGAGCATCTGACTGTTGGGA	CGCCCAGTGAGCCTTGCACATGGAACAGGGAGTGAAATCACCCAGCACTT	SLC1A2;SLC1A2;SLC1A2	NM_004171;NM_001252652;NM_001195728	Body;5'UTR;5'UTR		chr11:35366888-35366888		TRUE				SLC1A2;SLC1A2	ENST00000395750.1;ENST00000395753.1	5'UTR;5'UTR	SLC1A2;SLC1A2	ENST00000395750.1;ENST00000395753.1	5'UTR;5'UTR	chr11:35366600-35367095	3
cg02240622	chr15	40601467	+	cg02240622	60637147		AAAATTCCCTTAACTCCAACCTCCACTAAACAATTTATTATCTTAATTCC		II			NA	NA	NA	NA	NA	NA		OpenSea	TGTCGCGGCTGGAGGTCTGGTCCAGGGCAGGGTGGAGGGTGAGGGAGGACACTCTTCATG[CG]GAATTAAGATAATAAACTGCCCAGTGGAGGCTGGAGCTAAGGGAATTCCCAGCACAGAAA	GAATTCCCTTAGCTCCAGCCTCCACTGGGCAGTTTATTATCTTAATTCCG	PLCB2	NM_004573	TSS1500								PLCB2;PLCB2;PLCB2;PLCB2	ENST00000456256.2;ENST00000557821.1;ENST00000543785.2;ENST00000260402.3	TSS1500;TSS1500;TSS1500;TSS1500	PLCB2;PLCB2;PLCB2;PLCB2;PLCB2	ENST00000456256.2;ENST00000557821.1;ENST00000543785.2;ENST00000260402.3;ENST00000559634.1	TSS1500;TSS1500;TSS1500;TSS1500;TSS1500			chr15:40600862-40601827	6	chr15:40599599-40601525	6	TRUE	TRUE
cg02254380	chr14	20855929	-	cg02254380	99768208		AAAAAAAACTTACTCACAATCTAACAACTCCCTATAATAAAAAAACCTCC		II			rs111645233	0.026042	NA	NA	NA	NA		OpenSea	TCAGTAGAGAAAGGAAGGGCTTGCTCACAATCTGACAACTCCCTGTGGTAGAGAAACCTC[CG]CCTGAGAAAGAGGAAGCATGCCTTCATGAAGAGAACAAGCGGCACCTCACCAGCTAGAAT	GGAAGGGCTTGCTCACAATCTGACAACTCCCTGTGGTAGAGAAACCTCCG	TEP1	NM_007110	Body						14:20855912-20855984	Gene_Associated_Cell_type_specific							chr14:20855745-20856295	3
cg02263932	chr20	50109099	-	cg02263932	6799456		AACACAAAAACCACAAAAAAAAACTTTTCCTCTCTATACTTCCCTTTTCC		II			NA	NA	NA	NA	NA	NA	chr20:50108795-50109456	Island	AATGCGAACCAAACACAAAAGCCACAGGGGAAAGCTTTTCCTCTCTGTGCTTCCCTTTTC[CG]GCCGAGGAACACCACCAGCCAAGATAAGGGGACTGTGCGGGGCCCTCTGCGCGGCTTCAA	ACACAAAAGCCACAGGGGAAAGCTTTTCCTCTCTGTGCTTCCCTTTTCCG	NFATC2;NFATC2;NFATC2	NM_001136021;NM_173091;NM_012340	Body;Body;Body					20:49542203-49542863									chr20:50108880-50109795	3						TRUE
cg02266621	chr8	130696072	-	cg02266621	55709240		ATTATCCTAACCCTCTCTTAATAAACTAACCCRCRTATTAAAATAAAACC		II			NA	NA	NA	NA	NA	NA		OpenSea	GTTCTTTCGGCATTGTCCTGGCCCTCTCTTGATAGGCTGGCCCGCGTGTTGGGGTGGAAC[CG]TGGCACCACCAGCTCTTTGTGACCCCACCTGTGACTGCAGCCCAACTCCATGACCCCATT	CGGTTCCACCCCAACACGCGGGCCAGCCTATCAAGAGAGGGCCAGGACAA											RP11-419K12.1	ENST00000522667.1	TSS200	RP11-419K12.1	ENST00000522667.1	TSS200	chr8:130695840-130696210	3
cg02279108	chr7	156836773	-	cg02279108	84775157	6601917	AAATCACAAATACAAACATTTACTCAAAATAACTACCAAACTCAAACCCA	AAATCACAAATACAAACGTTTACTCGAAATAACTACCGAACTCAAACCCG	I	A	Red	rs117085579	0.02474	NA	NA	NA	NA	chr7:156832678-156832961	S_Shelf	GGGTTCTGAATTAGGTCACAGATGCAGACGTTTGCTCGAAGTGGCTGCCGAGCTCAGACC[CG]GCGAGATGGTGGCAGGCCTCCACCCACAGCCTCCCTTGGTCACCAGAACCACGGAACCGA	AGGTCACAGATGCAGACGTTTGCTCGAAGTGGCTGCCGAGCTCAGACCCG								7:156529502-156529594									chr7:156836560-156836830	3						TRUE
cg02287214	chr11	64163330	+	cg02287214	53617823		ATTAAACAATTTCCACCAATAAAATTTCAATTCCTAAATCRTAAACTCTC		II			NA	NA	NA	NA	NA	NA		OpenSea	CAAAGATGCAGGCACAACGCACCGGCGACAAGAGGAATGATGTTGCACTTCACCAGGAGA[CG]AGAGTCCACGACCCAGGAATTGAAACTCCACTGGTGGAAATTGCCCAATGAGAGGCAAAC	TTGGGCAATTTCCACCAGTGGAGTTTCAATTCCTGGGTCGTGGACTCTCG							TRUE				AP003774.6	ENST00000457725.1	TSS200	AP003774.6	ENST00000457725.1	TSS200			chr11:64163309-64164184	5
cg02294411	chr17	7461678	-	cg02294411	62723907		AAAAAATCCCRCAATAACCRAAAAACTTAAAACCRCTACTTTATCTCTTC		II			NA	NA	NA	NA	NA	NA	chr17:7464666-7465823	N_Shelf	TGTGTGCTGGGGAGGAATCCCGCAGTGGCCGGGGGGCTTGAGGCCGCTGCTTTGTCTCTT[CG]TCCAGAGCCTTATGTAAGAGCTTTTCTCGGGAAACAGGAAGTCCTGCTTGCCAATTTCAG	AGGAATCCCGCAGTGGCCGGGGGGCTTGAGGCCGCTGCTTTGTCTCTTCG	TNFSF13;TNFSF13;TNFSF13;TNFSF13;TNFSF13;TNFSF13;TNFSF13;TNFSF13;TNFSF13;TNFSF13;TNFSF13;TNFSF13;TNFSF13;TNFSF12-TNFSF13	NM_001198624;NM_001198623;NM_003808;NM_172088;NM_172087;NM_001198622;NM_001198624;NM_001198623;NM_003808;NM_172088;NM_172087;NM_001198622;NR_073490;NM_172089	1stExon;5'UTR;5'UTR;5'UTR;5'UTR;5'UTR;5'UTR;1stExon;1stExon;1stExon;1stExon;1stExon;Body;Body								TNFSF13;TNFSF13;TNFSF13;TNFSF13;TNFSF13;TNFSF13;TNFSF13;TNFSF13	ENST00000338784.4;ENST00000380535.4;ENST00000396545.4;ENST00000349228.4;ENST00000483039.1;ENST00000483039.1;ENST00000396542.1;ENST00000396542.1	TSS1500;TSS1500;TSS1500;TSS200;1stExon;5'UTR;1stExon;5'UTR	TNFSF13;TNFSF13;TNFSF13;TNFSF13;TNFSF13;TNFSF13;TNFSF13;TNFSF13;TNFSF13;TNFSF13;TNFSF13;TNFSF13	ENST00000338784.4;ENST00000380535.4;ENST00000396545.4;ENST00000349228.4;ENST00000483039.1;ENST00000483039.1;ENST00000396542.1;ENST00000396542.1;ENST00000438470.1;ENST00000438470.1;ENST00000436057.1;ENST00000436057.1	TSS1500;TSS1500;TSS1500;TSS200;1stExon;5'UTR;1stExon;5'UTR;1stExon;5'UTR;1stExon;5'UTR	chr17:7461385-7462410	3
cg02334092	chr3	186710762	-	cg02334092	81757545		AATATTTATAAAACAAACTATTTACTAACTTACCTAACACTACCTATCCC		II			NA	NA	NA	NA	NA	NA		OpenSea	CACTGCTGGTCAGTGTTTATGAGGCAAACTGTTTACTAACTTGCCTAACACTGCCTGTCC[CG]TGCAGTTCTTCCTGGATTGACGGCAGCTAGATCCTGTGACAGAGGACAGCTGTTCCCCGC	CGGGACAGGCAGTGTTAGGCAAGTTAGTAAACAGTTTGCCTCATAAACAC	ST6GAL1;ST6GAL1	NM_173216;NM_173217	5'UTR;5'UTR								ST6GAL1;ST6GAL1	ENST00000169298.3;ENST00000457772.2	5'UTR;5'UTR	ST6GAL1;ST6GAL1;ST6GAL1;ST6GAL1;ST6GAL1;ST6GAL1;ST6GAL1;ST6GAL1;ST6GAL1	ENST00000169298.3;ENST00000457772.2;ENST00000455441.1;ENST00000427315.1;ENST00000458216.1;ENST00000430309.1;ENST00000417392.1;ENST00000438590.1;ENST00000448408.1	5'UTR;5'UTR;5'UTR;5'UTR;5'UTR;5'UTR;5'UTR;5'UTR;5'UTR	chr3:186710665-186710915	3
cg02342791	chr15	31508943	-	cg02342791	16758157		AAAACAAAATAACTAATACTAAATACCRTAACCTAACACTAAAAAACRCC		II			rs74013332	0.035682	NA	NA	NA	NA	chr15:31507806-31508352	S_Shore	CAGAACCTCCAGGAGCAGGGTGGCTAATGCTGAGTGCCGTGGCCTGGCACTGGGAAGCGC[CG]GTCCTCAGTCCCTTTCCCTGCTCCTGGGCATCCCAGGCCCCTTGGGGCGTTCTTACACTG	CGGCGCTTCCCAGTGCCAGGCCACGGCACTCAGCATTAGCCACCCTGCTC									15:31507190-31509060	Promoter_Associated	RP11-16E12.1	ENST00000557928.1	5'UTR	RP11-16E12.1;RP11-16E12.1	ENST00000559292.1;ENST00000557928.1	5'UTR;5'UTR	chr15:31508500-31508990	3						TRUE
cg02356631	chr9	130524884	+	cg02356631	17703284	87716138	TAACCCCACTTTAAAAACAAAATAAACATACAAAAAAAATTCTAACAACA	TAACCCCACTTTAAAAACGAAATAAACATACGAAAAAAATTCTAACGACG	I	A	Red	NA	NA	NA	NA	NA	NA		OpenSea	CCTTTGTGCCCCGTCTTCCATTCAGCTCCACGCCCAGTCCACCAGGAAATCCTGCCGCTC[CG]CCGTCAGAATCCTCTCCGCATGTCCACCCCGTCCCCAAAGTGGGGCCACCCTCGTGTCTC	CGCCGTCAGAATCCTCTCCGCATGTCCACCCCGTCCCCAAAGTGGGGCCA	SH2D3C;SH2D3C;SH2D3C;SH2D3C;SH2D3C	NM_001142532;NM_001142531;NM_001252334;NM_005489;NM_170600	TSS200;TSS200;Body;Body;Body				TRUE				SH2D3C;SH2D3C	ENST00000429553.1;ENST00000473535.1	TSS200;3'UTR	SH2D3C;SH2D3C;SH2D3C;SH2D3C;SH2D3C;SH2D3C;SH2D3C	ENST00000464239.1;ENST00000440630.1;ENST00000429553.1;ENST00000488685.1;ENST00000473535.1;ENST00000468969.1;ENST00000471939.1	TSS1500;TSS200;TSS200;TSS1500;3'UTR;3'UTR;3'UTR	chr9:130524225-130525055	3
cg02358076	chr20	5012157	-	cg02358076	17668904		TACACATAATATATAAATTACCACATCTACAAACTAACACTCCCAATTAC		II			NA	NA	NA	NA	NA	NA		OpenSea	TCCCATACTCTTGCACATAGTATGTAAATTACCACATCTACAGACTGGCACTCCCAGTTG[CG]TCTGTCTTACCTAGAGTTTATTTGTCCTTTGCTCTTTTTTCCCTTCCCTCCCTCCTTCCT	CGCAACTGGGAGTGCCAGTCTGTAGATGTGGTAATTTACATACTATGTGC																	chr20:5011960-5012275	3
cg02364450	chr6	30671881	+	cg02364450	41693584		CAAAATAATCAAAACAAAACACTAAAATCTTCCACAATAAAAACTATACC		II			NA	NA	NA	NA	NA	NA		OpenSea	CTCAGGGGAAATAGGCTGGTCTGTGGTGACAGGAGATTGGAATTCAGGGGTGGTAGGAAC[CG]GCATAGCTCTTACTGTGGAAGACCTCAGTGTTTTGCTCTGACCACCCTGAGCTATGGCCT	CGGCATAGCTCTTACTGTGGAAGACCTCAGTGTTTTGCTCTGACCACCCT	MDC1	NM_014641	Body								MDC1;MDC1-AS1	ENST00000435797.1;ENST00000442150.1	3'UTR;5'UTR	MDC1;MDC1;MDC1-AS1	ENST00000489540.1;ENST00000435797.1;ENST00000442150.1	TSS200;3'UTR;5'UTR	chr6:30671720-30671915	3
cg02366189	chr17	17336738	-	cg02366189	24804597		AATATAAAAACAAACTAATACAAACCTCTTATACAATTACACAACATTCC		II			NA	NA	NA	NA	NA	NA		OpenSea	TTCTTCAGAGCAGTGTGAGAACAGACTGATACAGACCTCTTATGCAGTTGCACAACATTC[CG]TTGCGTGGCTGCACTGCATTGCATTTACCCCCTCTCCTGTTGATGGGCAGTTAGGTCATG	CGGAATGTTGTGCAACTGCATAAGAGGTCTGTATCAGTCTGTTCTCACAC																	chr17:17336660-17336895	3
cg02372904	chr10	120894857	+	cg02372904	13682170		ATTTTACTTACCCATTCATCTACTAAAAAACACTAAATTACTTCTACCAC		II			NA	NA	NA	NA	NA	NA		OpenSea	TGGTGCATGACTGTACTCGTATGGAAATATCCATAGCAGTGTTACTCACAGTAGCCAAAA[CG]TGGCAGAAGCAACCCAGTGTCCTTCAGCAGATGAATGGGCAAGCAAAATGTAGTCTTTAT	CGTGGCAGAAGCAACCCAGTGTCCTTCAGCAGATGAATGGGCAAGCAAAA	FAM45A;FAM45B;FAM45A;FAM45A;FAM45A;FAM45A	NR_130122;NR_027141;NM_207009;NM_001303111;NM_001303112;NM_001303113	Body;Body;Body;Body;Body;Body								FAM45A;FAM45A;FAM45A	ENST00000546291.1;ENST00000535029.1;ENST00000489988.1	3'UTR;3'UTR;5'UTR	FAM45A;FAM45A;FAM45A;FAM45A;FAM45A	ENST00000546291.1;ENST00000535029.1;ENST00000489936.1;ENST00000489988.1;ENST00000498549.1	3'UTR;3'UTR;TSS1500;5'UTR;5'UTR	chr10:120894740-120894935	3
cg02404162	chr11	130290939	-	cg02404162	17742950		TAAAATTTCTTCTAAAACAAACTACAACCRTCATCACAAAATTTCTTCCC		II			NA	NA	NA	NA	NA	NA		OpenSea	GGACCAACCCCTGGAATTTCTTCTGAGGCAAACTGCAACCGTCATCACAAGATTTCTTCC[CG]CTGAGTCCCAGTTTCACAATCTCAAAATGGGGAAGATGAGGTCGCACAAGGAAGGTGTAA	CGGGAAGAAATCTTGTGATGACGGTTGCAGTTTGCCTCAGAAGAAATTCC	ADAMTS8	NM_007037	Body				TRUE										chr11:130290265-130291135	3
cg02405193	chr16	3639839	-	cg02405193	98794881		RACCAACCCRCTCCTAAAACTACTAATTTAAATCTAAAAAAAACAATCAC		II			rs3810813	0.057423	NA	NA	NA	NA	chr16:3639092-3639306	S_Shore	ACCGCCTGCACGGCCAGCCCGCTCCTGAGGCTGCTGATTTGGGTCTGGGAAGAACAGTCA[CG]GCTTCTGCTGGCCAGCGGGGTGGCGGGCACCAGCCACGAGGTGTCTGTGGTGCTGGCCTC	GCCAGCCCGCTCCTGAGGCTGCTGATTTGGGTCTGGGAAGAACAGTCACG	BTBD12	NM_032444	Body					16:3579131-3580010									chr16:3639485-3639855	3						TRUE
cg02420027	chr13	41632640	-	cg02420027	7669470		TTACTCCAATAACACTTCTACAACTCAAATATTACCTTACCATATTCTAC		II			NA	NA	NA	NA	NA	NA	chr13:41634172-41636120	N_Shore	CCTCACCTCTGTTACTCCAGTAGCACTTCTACAACTCAGATGTTGCCTTACCATATTCTA[CG]TAATGCACAACTACACGAAAGATAAATCTGTGTTTTATACAGAGATGATGCAACTACTTC	CGTAGAATATGGTAAGGCAACATCTGAGTTGTAGAAGTGCTACTGGAGTA											ELF1	ENST00000379498.3	5'UTR	ELF1;ELF1	ENST00000405737.2;ENST00000379498.3	5'UTR;5'UTR	chr13:41632345-41632690	3						TRUE
cg02430430	chr15	74532450	+	cg02430430	45746262		AACCAACTACCAAACTAACRCCTCCTAATAAAACTTACAAACATATACCC		II			NA	NA	NA	NA	NA	NA		OpenSea	CCCCCTTCTGGCCTTACCCTTGGCCCCAAGCCTCCCTGGCCCTGGGCCCAGCCTGCCCAG[CG]GGCACATGCCTGCAAGCCTCACCAGGAGGCGCCAGCCTGGCAGTTGGCCTCATGCCCAGA	CGGGCACATGCCTGCAAGCCTCACCAGGAGGCGCCAGCCTGGCAGTTGGC	CCDC33	NM_025055	Body	low-CpG:72319500-72319504			TRUE										chr15:74532345-74532890	3						TRUE
cg02435350	chr16	57687984	+	cg02435350	5752522		AATAAATATACAAATCCTAAAAACCRACTATAAACTAAAACTTCCACACC		II			NA	NA	NA	NA	NA	NA		OpenSea	TGACCTCTGTGAGATTCATGGGGGACATGGTGTCCTTCGAGGAGGACCGGATCAACGCCA[CG]GTGTGGAAGCTCCAGCCCACAGCCGGCCTCCAGGACCTGCACATCCACTCCCGGCAGGAG	CGGTGTGGAAGCTCCAGCCCACAGCCGGCCTCCAGGACCTGCACATCCAC	ADGRG1;ADGRG1;ADGRG1;ADGRG1;ADGRG1;ADGRG1;ADGRG1;ADGRG1;ADGRG1;ADGRG1;ADGRG1	NM_001290142;NM_005682;NM_001145774;NM_201525;NM_201524;NM_001145773;NM_001145772;NM_001145771;NM_001145770;NM_001290143;NM_001290144	Body;Body;Body;Body;Body;Body;Body;Body;Body;Body;Body											GPR56	ENST00000565539.1	3'UTR	chr16:57687905-57688335	3
cg02447854	chr11	72498689	+	cg02447854	95746103		CAAATAAATCAAACRCCTCTAACAAAAAACTCCCRAACTTTTAAAAAAAC		II			NA	NA	NA	NA	NA	NA		OpenSea	TGTCGATGTCTATTGGACACTGGCGCCTGCCAGGAACTCAGTTCGATTGCGGGGTCGATG[CG]TCCTTCCAAAAGCCCGGGAGTTTCCTGTCAGAGGCGCCTGATCCATCTGCCTGACCCCAG	AGATGGATCAGGCGCCTCTGACAGGAAACTCCCGGGCTTTTGGAAGGACG	STARD10	NM_006645	5'UTR		chr11:72498496-72498496						STARD10;STARD10;STARD10;ARAP1	ENST00000538536.1;ENST00000543304.1;ENST00000334805.6;ENST00000359373.5	5'UTR;5'UTR;5'UTR;5'UTR	STARD10;STARD10;STARD10;STARD10;STARD10;ARAP1	ENST00000538009.1;ENST00000536377.1;ENST00000538536.1;ENST00000543304.1;ENST00000334805.6;ENST00000359373.5	3'UTR;5'UTR;5'UTR;5'UTR;5'UTR;5'UTR	chr11:72498265-72498995	3
cg02455383	chr22	27014116	+	cg02455383	54732873		TATATACTAATCTCACAAAAAAAAATACTACTATCTACAATAATCCAAAC		II			NA	NA	NA	NA	NA	NA		OpenSea	ACAAAGGGGAAGCTGGCTCAGCAGGCCTGGGCAGGGAGTGGGGGACTGGGGCCCTGACCT[CG]CCTGGATCACTGCAGACAGCAGCACTTTCCTTTGTGAGACCAGCACACACAGCAGAAACC	CGCCTGGATCACTGCAGACAGCAGCACTTTCCTTTGTGAGACCAGCACAC	CRYBB1	NM_001887	TSS200				TRUE				CRYBB1	ENST00000215939.2	TSS200	CRYBB1	ENST00000215939.2	TSS200	chr22:27013780-27014255	3						TRUE
cg02455719	chr8	128403642	-	cg02455719	2635482		ACCTTTACACCACATTAAAAACAATAACCCTAAAATTAAAAAACCRTTCC		II			NA	NA	NA	NA	NA	NA		OpenSea	CACAAACTAGGACCTTTACACCACATTGGAGGCAATAGCCCTGAGGTTAAAGGGCCGTTC[CG]TGTCTAACCACTGAAGCTCTTGCTTGAAGGAAGGTTTCCCAAAATGAACCCCCAAAGAAA	CGGAACGGCCCTTTAACCTCAGGGCTATTGCCTCCAATGTGGTGTAAAGG	CASC21;CASC8	NR_117099;NR_117100	Body;Body		chr8:128403573-128403573						RP11-382A18.2;RP11-382A18.1;RP11-382A18.1;RP11-382A18.1	ENST00000521586.1;ENST00000501396.1;ENST00000502082.1;ENST00000523825.1	5'UTR;3'UTR;3'UTR;3'UTR	RP11-382A18.2;RP11-382A18.1;RP11-382A18.1;RP11-382A18.1	ENST00000521586.1;ENST00000501396.1;ENST00000502082.1;ENST00000523825.1	5'UTR;3'UTR;3'UTR;3'UTR	chr8:128403485-128403975	3
cg02476884	chr1	9338423	+	cg02476884	54682975		ATTCAAACTTAACTAAACATCTTAAAAATTAACTTACTCAATCTAACAAC		II			NA	NA	NA	NA	NA	NA		OpenSea	GGTCCAGGGACGTTAAGCAACGTCGCCAGGAAACTGTGAGTTCAGCTCCCTTTGCATTCA[CG]TTGCCAGATTGAGCAAGTCAATCTTCAAGATGCCTAGTTAAGTTTGAATTTCAGATAAAG	TTCAAACTTAACTAGGCATCTTGAAGATTGACTTGCTCAATCTGGCAACG											Z98044.1	ENST00000517032.1	TSS200	Z98044.1	ENST00000517032.1	TSS200	chr1:9338280-9338515	3
cg02481000	chr1	2082349	+	cg02481000	87786921		CTCTTTCTTCACCACTTTCATAACRTAAATTTAATCATTCTTCTTCAACC		II			NA	NA	NA	NA	NA	NA	chr1:2082314-2082529	Island	CAGGACTTTGACCTAATCAGAGTCATCGGGCGCGGGAGCTACGCCAAGGTTCTCCTGGTG[CG]GTTGAAGAAGAATGACCAAATTTACGCCATGAAAGTGGTGAAGAAAGAGCTGGTGCATGA	TCTTTCTTCACCACTTTCATGGCGTAAATTTGGTCATTCTTCTTCAACCG	PRKCZ;PRKCZ;PRKCZ	NM_001033581;NM_001033582;NM_002744	Body;Body;Body					1:2072175-2072366			PRKCZ	ENST00000479263.1	5'UTR	PRKCZ;PRKCZ;PRKCZ	ENST00000481140.1;ENST00000503672.1;ENST00000479263.1	3'UTR;5'UTR;5'UTR								TRUE
cg02485174	chr10	26792038	+	cg02485174	40679565		AAATAATACCAATAAATAATCACTTCTATCATTACTAATATCTCAACTAC		II			NA	NA	NA	NA	NA	NA		OpenSea	AAGTAATTAATAAATTCTGAAAATCAAGCATGTGAAATTTGGTACCTTTTGTTAATACAA[CG]TAGCTGAGACACTAGCAATGACAGAAGTGATTACTCACTGGTATTACTTAATGGACTGTA	CGTAGCTGAGACACTAGCAATGACAGAAGTGATTACTCACTGGTATTACT	APBB1IP	NM_019043	Body														chr10:26792020-26792255	3
cg02485963	chr1	197433283	-	cg02485963	17747915		TAAACTATATTACAACTCTTTCTCRCTTATCAAAATTATAACTCCTCCTC		II			NA	NA	NA	NA	NA	NA		OpenSea	CTGGACTGAGTTGAGCTGTGTTGCAACTCTTTCTCGCTTGTCAAAGTTGTAGCTCCTCCT[CG]TGTTGCTAAATCACAGCAGATGGCTTCCTTTTACACCCAACGCCGTCAGTGGAATGTAAA	CGAGGAGGAGCTACAACTTTGACAAGCGAGAAAGAGTTGCAACACAGCTC	CRB1;CRB1;CRB1;CRB1;CRB1;CRB1	NR_047564;NR_047563;NM_001193640;NM_201253;NM_001257966;NM_001257965	Body;Body;Body;Body;Body;Body								CRB1	ENST00000367401.2	3'UTR	CRB1;CRB1	ENST00000367401.2;ENST00000484075.1	3'UTR;3'UTR	chr1:197433180-197433635	3
cg02494101	chr19	35932450	-	cg02494101	19700842		CTTTTACTACAAATCCCTTAAACCACAAAACAACTCTCAAATAATTACAC		II			NA	NA	NA	NA	NA	NA		OpenSea	AGGTCCTGTGGCTTTTGCTGCAAGTCCCTTAAACCACAAGACAGCTCTCAAGTGATTACA[CG]TCCAGGATGTCTTAACAGGTCCCAGAAAAAGATAAATGAGGCATCTGAGGACAAGCGTCC	TTTTGCTGCAAGTCCCTTAAACCACAAGACAGCTCTCAAGTGATTACACG					chr19:35932277-35932277												chr19:35932380-35932695	3
cg02504313	chr1	223354246	+	cg02504313	3656979		CTAACTACCCACACCCTTTCTCTAAACTTATTTTAACCTTTTTCAATTCC		II			NA	NA	NA	NA	NA	NA		OpenSea	AGAGACATTAGTCTTTAAGCACCAGTTCTACGAAACAACCACACCATAGAGCACTTGGAG[CG]GAACTGAAAAAGGTTAAAACAAGTCCAGAGAAAGGGTGTGGGCAGTCAGATAGTTTAGCA	TGACTGCCCACACCCTTTCTCTGGACTTGTTTTAACCTTTTTCAGTTCCG											RP11-239E10.3	ENST00000446145.1	TSS1500	RP11-239E10.3	ENST00000446145.1	TSS1500	chr1:223354040-223354635	3
cg02512647	chr17	46520283	-	cg02512647	99777265		AAATTTTAATAACTTCCCAATATTTCACTTCCTCACAATAACTAACAAAC		II			NA	NA	NA	NA	NA	NA		OpenSea	TTTCCTAATTAAAATTTTAGTAGCTTCCCAATATTTCACTTCCTCACAATGGCTAACAAG[CG]TCTACCATCGCCACCACCATAACCTCCTGCTTATCTTTCTAGCCTTGCTGCCTGCATGGA	CGCTTGTTAGCCATTGTGAGGAAGTGAAATATTGGGAAGCTACTAAAATT																	chr17:46520280-46520575	3
cg02527527	chr22	38303310	-	cg02527527	97623289		AACCRACAATATTAAAAAAACTCCTAAAATCCRATTAATAAACACCAACC		II			NA	NA	NA	NA	NA	NA	chr22:38301954-38302871	S_Shore	GAGGAGTCACAGGCCGGCAATGTTGGGAAGACTCCTAGGATCCGATTGATAGACACCAAC[CG]GGTGCTGCAGGTTGTGAAATGGCCCCTTCCTGCCCAGAGCTGCCCAATGAGGTTCTCATG	GCCGGCAATGTTGGGAAGACTCCTAGGATCCGATTGATAGACACCAACCG	MICALL1	NM_033386	Body								MICALL1;MICALL1	ENST00000489812.1;ENST00000489812.1	1stExon;5'UTR	MICALL1;MICALL1;MICALL1	ENST00000489812.1;ENST00000445494.1;ENST00000489812.1	1stExon;5'UTR;5'UTR	chr22:38302680-38303655	3						TRUE
cg02540330	chr2	74258629	+	cg02540330	61662280		CACACAACTCATCTTAATATATAAAACTTCATTATCCACAATCACTACTC		II			NA	NA	NA	NA	NA	NA		OpenSea	TTCAGATGAACATGTGCAAACCCAGATTACTGGCATCTTTCAGTTATCTGGGCTAATAAA[CG]AGTAGTGACTGTGGATAATGAAGCTTTACACACTAAGATGAGTTGTGTGACTTTTCCAGG	CGAGTAGTGACTGTGGATAATGAAGCTTTACACACTAAGATGAGTTGTGT	TET3	NM_001287491	Body				TRUE										chr2:74258240-74258835	3
cg02558361	chr19	39143287	-	cg02558361	52646251		AAACTAACTCACCCTCCAATTAAAACTAATACTAAAAACCTCCATTTAAC		II			NA	NA	NA	NA	NA	NA		OpenSea	TTGGTGGCAGGGAGCTGACTCACCCTCCAGTTGGAACTGGTGCTAAAAGCCTCCATTTAA[CG]GCAGCCGACTGCTTGGCCCCAAGTGGGCTGCCTTGTGGGGGGGAAAGTTCAGTGGAAAGT	AGCTGACTCACCCTCCAGTTGGAACTGGTGCTAAAAGCCTCCATTTAACG	ACTN4	NM_004924	Body											ACTN4	ENST00000495553.1	5'UTR	chr19:39143080-39143390	3
cg02565196	chr13	27883302	+	cg02565196	79766901		AACCCTCAAAACCRTAACAAACCRACATTACAAACTCAACAAATAAAAAC		II			NA	NA	NA	NA	NA	NA		OpenSea	TCCCGTCAACATCCAGCCGCCTGCGTGTTCCAGCCGCCTCGGTTCCTCCGGTGATGCGCC[CG]TCTCCACTTGCTGAGCCTGCAATGTCGGCCTGTTACGGTCTTGAGGGTTTTTATAGGCCC	ACCCTCAAGACCGTAACAGGCCGACATTGCAGGCTCAGCAAGTGGAGACG								13:26781022-26781303																TRUE
cg02570354	chr3	31728749	-	cg02570354	31625264		AACCCTAATAAATATAACTTCAAACAAAAATAATTACRTAACCTTAACTC		II			NA	NA	NA	NA	NA	NA		OpenSea	CTGAGGCCATCAGCCCTGATGGGTATAACTTCAAACAAAGATAATTGCGTAACCTTGGCT[CG]TGTCTTTTTCCCCACTCTATGGCAATGGGGCTTCTGTGGCAATAATTCCACCTCTAGACA	CGAGCCAAGGTTACGCAATTATCTTTGTTTGAAGTTATACCCATCAGGGC	OSBPL10	NM_017784	Body				TRUE							OSBPL10;OSBPL10	ENST00000467598.1;ENST00000472175.1	3'UTR;3'UTR	chr3:31728480-31728795	3						TRUE
cg02584257	chr2	240422121	+	cg02584257	51688863		CTCRTCCTCRATCTTATTTATAAACCTATAACTTTAAAAACRCTCAATCC		II			NA	NA	NA	NA	NA	NA		OpenSea	TTGTGTAGAAGCTTGAAGCCTCCCGCTCCTCTCCCAGGGCCAGAGCTTTGGCTCTGAGGA[CG]GACTGAGCGTCCTCAAAGCCACAGGCTCATAAACAAGACCGAGGACGAGGAAGTCCTGAG	CGGACTGAGCGTCCTCAAAGCCACAGGCTCATAAACAAGACCGAGGACGA					chr2:240422114-240422114												chr2:240421605-240422155	3
cg02615013	chr4	2805558	-	cg02615013	52754599		AACTAACTCATATAAAAAATTACTCCCAAAACRCTAACRAATATATCAAC		II			rs115369762	0.0476	NA	NA	NA	NA		OpenSea	ATCCCATGCTTGGCTAACTCATGTGGAAGATTGCTCCCAGGACGCTGGCGGATGTGTCAA[CG]TGTCTGGGTGGAACAGATGTCACAAGGATGTGAGTCAGAGGTGGCTGCCTCCCTAACAGA	GCTAACTCATGTGGAAGATTGCTCCCAGGACGCTGGCGGATGTGTCAACG	SH3BP2	NM_001122681	5'UTR		chr4:2805465-2805465						SH3BP2	ENST00000389838.2	5'UTR	SH3BP2;SH3BP2;SH3BP2;SH3BP2;SH3BP2;SH3BP2;SH3BP2;SH3BP2	ENST00000389838.2;ENST00000503219.1;ENST00000512131.1;ENST00000511237.1;ENST00000510074.1;ENST00000504294.1;ENST00000508385.1;ENST00000513020.1	5'UTR;5'UTR;5'UTR;5'UTR;5'UTR;5'UTR;5'UTR;5'UTR	chr4:2805385-2805755	3
cg02635407	chr4	8200549	+	cg02635407	19731539		ACACACAAAAACTCACAAACACAAATATATACACACATAAACAAACACAC		II			NA	NA	NA	NA	NA	NA		OpenSea	TGGCCCGGAGGGCACCCGGGCAGAGACGGAAGAAATTGCACGTGAGCGTTTGTGTGCATA[CG]TGTGCCTGTCCATGTGTGCACACACTTGTGCTTGTGAGTCTCTGTGTGCCCATGCATATG	CGTGTGCCTGTCCATGTGTGCACACACTTGTGCTTGTGAGTCTCTGTGTG	SH3TC1	NM_018986	TSS1500								SH3TC1;SH3TC1;SH3TC1;SH3TC1	ENST00000382516.3;ENST00000382521.3;ENST00000245105.3;ENST00000539824.1	TSS1500;TSS1500;TSS1500;TSS1500	SH3TC1;SH3TC1;SH3TC1;SH3TC1;SH3TC1;SH3TC1;SH3TC1;SH3TC1;SH3TC1	ENST00000507123.1;ENST00000506360.1;ENST00000502669.1;ENST00000382516.3;ENST00000382521.3;ENST00000245105.3;ENST00000457650.2;ENST00000510763.1;ENST00000509119.1	TSS1500;TSS1500;TSS1500;TSS1500;TSS1500;TSS1500;TSS1500;5'UTR;5'UTR			chr4:8197028-8208579	6	chr4:8199980-8208560	6	TRUE	TRUE
cg02640484	chr10	115603898	-	cg02640484	91737340		AAAACCTCTCTTACRTAATATCTAAATACAACATATAAACTTTCTAATCC		II			NA	NA	NA	NA	NA	NA		OpenSea	AACACACAAAAAAAGCCTCTCTTACGTGGTATCTAAGTACAGCATATGGACTTTCTGGTC[CG]CAAGAAGAGAACGTTCCATGCTGGGATCTGCTCTGAAGTCTCCCGTGTGTAATATGACAG	CGGACCAGAAAGTCCATATGCTGTACTTAGATACCACGTAAGAGAGGCTT	DCLRE1A;DCLRE1A	NM_014881;NM_001271816	Body;Body														chr10:115603760-115604270	3
cg02640809	chr5	173213710	-	cg02640809	24656225		CATTTCTTTATCTTATTCTAAATTAACCCTTCCTCTTTCRAAAAAAACTC		II			NA	NA	NA	NA	NA	NA		OpenSea	AGGTCCCCAGACATTTCTTTGTCTTGTTCTGAATTAACCCTTCCTCTTTCGAGGGAAGCT[CG]GGGAGGGGAAGTGCCAGCTTTCTCTTGGCTGGCTAGCAAAGCTTAGATGAAAGGCCAGAA	ATTTCTTTGTCTTGTTCTGAATTAACCCTTCCTCTTTCGAGGGAAGCTCG							TRUE										chr5:173213405-173213775	3						TRUE
cg02641539	chr8	105351190	-	cg02641539	33800991		TAACTCTTCCAAAAACACCAATAACTTCCCACTCACCAAAATCTAAAACC		II			NA	NA	NA	NA	NA	NA		OpenSea	CCCTGCCTAAATGGCTCTTCCAGAAACACCAGTGACTTCCCACTCACCAAAGTCTGGGGC[CG]TTTCCTCAAGATCCTGCCCACTCCCTGACCCTTCCCTCCCTTGGGGCCACCATGGCTGCT	CGGCCCCAGACTTTGGTGAGTGGGAAGTCACTGGTGTTTCTGGAAGAGCC	TM7SF4	NM_030788	TSS1500				TRUE				TM7SF4;KB-1552D7.2	ENST00000297581.2;ENST00000521601.1	TSS1500;3'UTR	TM7SF4;TM7SF4;TM7SF4;KB-1552D7.2	ENST00000517364.1;ENST00000518023.1;ENST00000519562.1;ENST00000521601.1	TSS1500;TSS1500;TSS200;3'UTR	chr8:105351165-105351355	3						TRUE
cg02659916	chr21	46461460	-	cg02659916	90775859		TAATATATATACCRTACCCTTTCTAAAAAATTACACAACCCAAAACRAAC		II			NA	NA	NA	NA	NA	NA		OpenSea	GGAAAGTTTTGTGGTGTGTGTGCCGTGCCCTTTCTGGAGGGTTACACAACCCAGGACGGA[CG]CGGTGGGGGCACAGAGGGAATGACACTCCCTTCCCAAACACTCAGAAGACAGAAGAAGAC	GGTGTGTGTGCCGTGCCCTTTCTGGAGGGTTACACAACCCAGGACGGACG					chr21:46461202-46461202		TRUE										chr21:46461100-46461695	3
cg02668773	chr17	56356963	+	cg02668773	47607169		CRACAAATATACTAACRCCCRCCCAACTAAATATATTATCCAAATCAAAC		II			NA	NA	NA	NA	NA	NA	chr17:56356374-56357013	Island	TGATGGTGCGGTATTTGTCCTGCTCCGGGCAAGTCACCCCCACGTCCTGGTAGGCGCAGC[CG]CTTGACTTGGACAACACATTCAGCTGGGCGGGCGTCAGCACATCTGCCGGGGGAAAGAAC	GGCAGATGTGCTGACGCCCGCCCAGCTGAATGTGTTGTCCAAGTCAAGCG	MPO	NM_000250	Body					17:53711409-53711963	17:56356853-56357582	Promoter_Associated_Cell_type_specific							chr17:56354545-56357375	3						TRUE
cg02670686	chr16	57125674	+	cg02670686	64785290		AATACTCTCTAAACAAATTCACCACCRAACATCAAAAAACTAAACCTCAC		II			NA	NA	NA	NA	NA	NA	chr16:57126044-57127110	N_Shore	AAGGGCTGTGGACATGGCCTTGAGATCCCCGGGAAAGCCCCGCCCCCCAGAATCTGGTTA[CG]TGAGGCTCAGCCTTCTGATGCCCGGTGGTGAACTTGCCCAGAGAGCACCTAAATACCGCG	CGTGAGGCTCAGCCTTCTGATGCCCGGTGGTGAACTTGCCCAGAGAGCAC	CPNE2	NM_152727	TSS1500								CPNE2;CPNE2;CPNE2;RP11-407G23.1	ENST00000290776.8;ENST00000537605.1;ENST00000535318.2;ENST00000565829.1	TSS1500;TSS1500;TSS1500;3'UTR	CPNE2;CPNE2;CPNE2;RP11-407G23.1	ENST00000290776.8;ENST00000537605.1;ENST00000535318.2;ENST00000565829.1	TSS1500;TSS1500;TSS1500;3'UTR	chr16:57125225-57125855	3						TRUE
cg02677121	chr8	6795997	+	cg02677121	49674971		ATCCATAATTAATTACTACCTAAACCTAACCAAAACTAACCAAAATAAAC		II			rs2738098	0.187386	NA	NA	NA	NA		OpenSea	GTTGAGAAATTTGGCAGAAAGCTGGAGTTCAAGCAGGAGTCCACGGAGGTACCGACCCCT[CG]TCTACTTTGGTCAGCCCTGGCCAGGCCCAGGCAGCAATCAACTATGGATTCCTCATGACT	TCCATAGTTGATTGCTGCCTGGGCCTGGCCAGGGCTGACCAAAGTAGACG	DEFA4	NM_001925	TSS200								DEFA4	ENST00000297435.2	TSS200	DEFA4	ENST00000297435.2	TSS200
cg02678243	chr7	73507449	+	cg02678243	45624986		AAAAACTCAAAATTAAAAACTACAAAAAATAAAACCAACRTAACTACAAC		II			NA	NA	NA	NA	NA	NA		OpenSea	TCCTGTTGCAGGCTCAGACCAAGTCCCCTGGCACCCACGCGGCTGCAGCCTCCTCCTGTG[CG]CTGCAGCCACGCTGGCCCCACCCTCTGCAGCCTCCAATCCTGAGCCCCTGAGGGAGGATG	CGCTGCAGCCACGCTGGCCCCACCCTCTGCAGCCTCCAATCCTGAGCCCC	LIMK1;LIMK1	NM_001204426;NM_002314	TSS200;Body						7:73507348-73507731	Unclassified	LIMK1;LIMK1	ENST00000491052.1;ENST00000538333.1	TSS1500;TSS200	LIMK1;LIMK1;LIMK1;LIMK1;LIMK1	ENST00000486361.1;ENST00000491052.1;ENST00000538333.1;ENST00000423685.1;ENST00000423685.1	TSS1500;TSS1500;TSS200;5'UTR;1stExon	chr7:73507165-73507915	3
cg02679745	chr9	139927646	+	cg02679745	35651164		AACCAAACCTAACCTACATTAAAATCTCCAAAACRTCTAAATCTAACCAC		II			NA	NA	NA	NA	NA	NA	chr9:139925243-139925996	S_Shore	TCAGCCTCTTCACCCAACCACGTTGCCACTCTGCTGCACGGGACCTTGTGTGGTCCCAGG[CG]TGGCCAGACCCAGACGTCCTGGAGATCTCAATGCAGGTCAGGCTTGGTTTGTTTGTTTGT	ACCAAGCCTGACCTGCATTGAGATCTCCAGGACGTCTGGGTCTGGCCACG	C9orf139;FUT7	NM_207511;NM_004479	Body;TSS1500								FUT7	ENST00000314412.6	TSS200	FUT7	ENST00000314412.6	TSS200	chr9:139927440-139927690	3					TRUE	TRUE
cg02697717	chr17	41172393	-	cg02697717	32667585		AAAATAAAATAAATAACCTTCAACAATAACATAAACTACAACTACCTCCC		II			NA	NA	NA	NA	NA	NA	chr17:41173821-41174436	N_Shore	TGTATGGAGGGGAGGTGAGGTGGGTGGCCTTCAGCAGTAACATGAACTACAACTACCTCC[CG]AAAATATTCCTCTTAGACGCCTGCTCAAGAGTGGGATCATTTAGAAGTCAGTTTGAGGGT	CGGGAGGTAGTTGTAGTTCATGTTACTGCTGAAGGCCACCCACCTCACCT	VAT1	NM_006373	Body								VAT1	ENST00000420567.2	TSS200	VAT1	ENST00000420567.2	TSS200	chr17:41172140-41172470	3
cg02699562	chr15	51484797	+	cg02699562	9662403		CTAATAACTAACTCCAATCCRAACACTTAAATTTACATCATAACCTAATC		II			NA	NA	NA	NA	NA	NA		OpenSea	TCTCCGCTTTTTCAAATGTGGAAACCACAGAGTAACTTCCCCAAGGTCACAGCTCTTCAG[CG]ACCAGGTTATGATGTAAACTCAAGTGCCCGGATTGGAGCCAGCCACTAGGGAATCTGAAA	TAGTGGCTGGCTCCAATCCGGGCACTTGAGTTTACATCATAACCTGGTCG											RP11-108K3.1	ENST00000559909.1	5'UTR	RP11-108K3.1	ENST00000559909.1	5'UTR	chr15:51484760-51485190	3
cg02717337	chr22	50586299	+	cg02717337	55673234		TTCAAATATCAATATATAACTCTCAAAACACRAATTTCACAAATAACACC		II			NA	NA	NA	NA	NA	NA		OpenSea	GACATGAGATGGGGAAATGGCAGTTTGCTGATTTCCACATCTTTCACTGGGAGGGGTTCA[CG]GTGTCACTTGTGAAATCCGTGTCTTGAGAGTTACACATTGATACCTGAAGTGAAAGGTGT	CGGTGTCACTTGTGAAATCCGTGTCTTGAGAGTTACACATTGATACCTGA	MOV10L1;MOV10L1;MOV10L1;MOV10L1	NM_018995;NM_001164104;NM_001164105;NM_001164106	Body;Body;Body;Body								MOV10L1	ENST00000395843.1	5'UTR	MOV10L1	ENST00000395843.1	5'UTR	chr22:50586220-50586535	3
cg02722204	chr18	74266122	+	cg02722204	64611236		TTATACRATATAATTTACATACCATAAAATTCRCCCACTTAATACATACC		II			NA	NA	NA	NA	NA	NA		OpenSea	GAGGGAAATGGGAAGTGACTGCTAACATTGCACAACTCAAAATATACAAAAGCCGTTGAG[CG]GTATGCATTAAGTGGGCGAACTTTATGGCATGTAAATTACATCGCATAAGAGCTGTACTG	TATGCGATGTAATTTACATGCCATAAAGTTCGCCCACTTAATGCATACCG	LINC00908	NR_015417	Body														chr18:74265940-74266175	3
cg02725110	chr8	134698294	+	cg02725110	94773565		AATTAATCCRATAACTAAAACAACTCCAAAATAACTCAATAACRAACAAC		II			rs73367070	0.033394	NA	NA	NA	NA		OpenSea	TGCCTGTCTCCATCCCACCTTGGACATGAATCATTCTGCCCTGTGTCTCCACACTGTAGA[CG]CTGCCCGTCATTGAGTCACTTTGGAGCTGTCTCAGTTACCGGATTAACTGTCGTAGTATC	CGCTGCCCGTCATTGAGTCACTTTGGAGCTGTCTCAGTTACCGGATTAAC																	chr8:134698180-134698430	3
cg02731880	chr15	64405204	+	cg02731880	23690892		TAACACCAAATACAATTCTTACTCCTAATCTTAATCACACAAAACTACAC		II			NA	NA	NA	NA	NA	NA		OpenSea	TGATAGAAATACTAAGTCACAGGAGCTCAGAGGAGTGTGAGACCAGTGACTAAAGCAGTG[CG]TGTAGCCTTGTGTGACCAAGACTAGGAGTAAGAATTGCATTTGGTGTCATAATCCAAAAA	GACACCAAATGCAATTCTTACTCCTAGTCTTGGTCACACAAGGCTACACG	SNX1;SNX1;SNX1	NM_003099;NM_148955;NM_001242933	Body;Body;Body				TRUE				Y_RNA;SNX1	ENST00000364201.1;ENST00000560829.1	TSS1500;5'UTR	Y_RNA;SNX1;SNX1	ENST00000364201.1;ENST00000560829.1;ENST00000559061.1	TSS1500;5'UTR;5'UTR	chr15:64405080-64405455	3
cg02737268	chr20	3780182	+	cg02737268	72780290	32608113	CCATATTACAAAAAACCACCTACCACACAAAACTTTTATACATCTACACA	CCGTATTACAAAAAACCACCTACCACGCGAAACTTTTATACATCTACGCG	I	C	Grn	NA	NA	NA	NA	NA	NA	chr20:3776198-3776419	S_Shelf	TCTCAGAAGCTGTGTGTGTGTGTGTGTGTGTGTGTGTGTGTGTGTGTGTGTGCGCGCGCG[CG]CGTAGATGCACAAAAGCTCCGCGTGGCAGGTGGTCTCCTGTAACACGGCTGAGGGGGCGG	CCGTGTTACAGGAGACCACCTGCCACGCGGAGCTTTTGTGCATCTACGCG	CDC25B;CDC25B;CDC25B	NM_021873;NM_004358;NM_021872	Body;Body;Body				TRUE		20:3779594-3780326	Promoter_Associated	CDC25B	ENST00000467519.1	5'UTR	CDC25B	ENST00000467519.1	5'UTR	chr20:3779700-3780470	3						TRUE
cg02739429	chr1	185346604	-	cg02739429	71615246		CAAAACAACRAAAACTTATTTATCTTATCTTCTAACTCTCATACCAATAC		II			rs72724161	0.0545	NA	NA	NA	NA		OpenSea	ACAGGAAGCGACAAAGCAGCGGAAGCTTATTTGTCTTGTCTTCTAGCTCTCATGCCAGTA[CG]CATGATTGGTGGAACAAAACCTCGGCTACTAGGAAGTCTGGGAGATGTGGCTTTTAGCTT	AAAGCAGCGGAAGCTTATTTGTCTTGTCTTCTAGCTCTCATGCCAGTACG					chr1:185346055-185346055												chr1:185346400-185346675	3
cg02739870	chr5	1113320	+	cg02739870	17628932		AAAACTATAACCRTATTTACCCACACCACCTATATTTCTACTTTATTATC		II			NA	NA	NA	NA	NA	NA	chr5:1111396-1112388	S_Shore	TGCTATGGCACACAGGTGCAATGAGTCAGCCTTTATTCCTAATCACCCACAACTGCTGTA[CG]ACAACAAAGCAGAAACACAGGTGGTGTGGGCAAACACGGCCACAGCCTCTTGTCACGTGG	CGACAACAAAGCAGAAACACAGGTGGTGTGGGCAAACACGGCCACAGCCT	SLC12A7	NM_006598	TSS1500								SLC12A7;SLC12A7	ENST00000264930.5;ENST00000343658.6	TSS1500;TSS1500	SLC12A7;SLC12A7	ENST00000264930.5;ENST00000343658.6	TSS1500;TSS1500	chr5:1113005-1113515	3						TRUE
cg02750243	chr21	45507885	+	cg02750243	20703972		CATACCCAAAACATCRAAAATCAAAAAAAACCAAACTAACAACAAACATC		II			NA	NA	NA	NA	NA	NA		OpenSea	GGAGGAGCTTAGCTTGTGGGGCGTCCGCCGCCCGCCTGCCTGCTGGGAAAGGCGATGTAG[CG]ATGCCTGCTGTTAGCCTGGCTCCTTCTGATTCCCGATGCCCTGGGCATGTGTTTAGCAGT	ATGCCCAGGGCATCGGGAATCAGAAGGAGCCAGGCTAACAGCAGGCATCG	TRAPPC10	NM_003274	Body					21:44332024-44332349			TRAPPC10	ENST00000483973.1	TSS1500	TRAPPC10;TRAPPC10;TRAPPC10;TRAPPC10	ENST00000459741.1;ENST00000465905.1;ENST00000483973.1;ENST00000422875.1	TSS200;TSS1500;TSS1500;3'UTR	chr21:45507620-45508015	3
cg02764373	chr1	8180911	+	cg02764373	86753480		ACACAATTACTAAAAACTCCAAATCACAATCTAAAATTTCAACCAAATCC		II			NA	NA	NA	NA	NA	NA		OpenSea	GTCCTGGAGGCACATGGAGAAGGTTGACAAAGCCTCATTCCTCTGAAACATTTCATGCAA[CG]GATTTGGTTGAAACCCCAGATTGTGATCTGGAGTCTTTAGCAACTGTGCTCATTTCCTAC	CGGATTTGGTTGAAACCCCAGATTGTGATCTGGAGTCTTTAGCAACTGTG											RP11-431K24.1	ENST00000445300.1	5'UTR	RP11-431K24.1	ENST00000445300.1	5'UTR	chr1:8180605-8181355	3
cg02766909	chr13	46949210	-	cg02766909	41746278		AATTTTCRTCACAAAAATACTCACTTCCTACTATTTTTTAATTCATTACC		II			NA	NA	NA	NA	NA	NA		OpenSea	CATAAACATTTAGTTTTCGTCACAGAGGTGCTCACTTCCTGCTATTTTTTAGTTCATTAC[CG]CCATTCTCCCCCTACTCCCACCTAACTGTAAGCTTCATGAGAGGAGGGGCCTTGTCTGTT	GTTTTCGTCACAGAGGTGCTCACTTCCTGCTATTTTTTAGTTCATTACCG	KIAA0226L;KIAA0226L;KIAA0226L;KIAA0226L;KIAA0226L;KIAA0226L;KIAA0226L	NM_001286766;NM_001286764;NM_001286762;NM_025113;NM_001286761;NM_001286765;NM_001286763	5'UTR;5'UTR;5'UTR;5'UTR;5'UTR;Body;Body								RNU2-6P;KIAA0226L;KIAA0226L;KIAA0226L;KIAA0226L;KIAA0226L	ENST00000411404.1;ENST00000480935.1;ENST00000534925.1;ENST00000378787.3;ENST00000378797.2;ENST00000389908.3	TSS1500;3'UTR;5'UTR;5'UTR;5'UTR;5'UTR	KIAA0226L;RNU2-6P;KIAA0226L;KIAA0226L;KIAA0226L;KIAA0226L;KIAA0226L;KIAA0226L;KIAA0226L	ENST00000439642.1;ENST00000411404.1;ENST00000480935.1;ENST00000417405.1;ENST00000534925.1;ENST00000441284.1;ENST00000378787.3;ENST00000378797.2;ENST00000389908.3	5'UTR;TSS1500;3'UTR;5'UTR;5'UTR;5'UTR;5'UTR;5'UTR;5'UTR			chr13:46947201-46949356	6	chr13:46948396-46949363	6
cg02770133	chr9	130524879	+	cg02770133	53747565	4785826	CCACTTTAAAAACAAAATAAACATACAAAAAAAATTCTAACAACAAAACA	CCACTTTAAAAACGAAATAAACATACGAAAAAAATTCTAACGACGAAACG	I	A	Red	NA	NA	NA	NA	NA	NA		OpenSea	GTGGTCCTTTGTGCCCCGTCTTCCATTCAGCTCCACGCCCAGTCCACCAGGAAATCCTGC[CG]CTCCGCCGTCAGAATCCTCTCCGCATGTCCACCCCGTCCCCAAAGTGGGGCCACCCTCGT	CCACTTTGGGGACGGGGTGGACATGCGGAGAGGATTCTGACGGCGGAGCG	SH2D3C;SH2D3C;SH2D3C;SH2D3C;SH2D3C	NM_001142532;NM_001142531;NM_001252334;NM_005489;NM_170600	TSS200;TSS200;Body;Body;Body				TRUE				SH2D3C;SH2D3C	ENST00000429553.1;ENST00000473535.1	TSS200;3'UTR	SH2D3C;SH2D3C;SH2D3C;SH2D3C;SH2D3C;SH2D3C;SH2D3C	ENST00000464239.1;ENST00000440630.1;ENST00000429553.1;ENST00000488685.1;ENST00000473535.1;ENST00000468969.1;ENST00000471939.1	TSS1500;TSS200;TSS200;TSS1500;3'UTR;3'UTR;3'UTR	chr9:130524225-130525055	3
cg02813355	chr12	116741780	+	cg02813355	73717135		ACTATATCCTCCTATATTCTTAAAACTTAAACAAAACCACATAACATAAC		II			NA	NA	NA	NA	NA	NA		OpenSea	CAGCCTAGCTCTAGGAACTCAGAGTCTAGTGGAGGAAATTCACCTTCACTGAGGTGGTGA[CG]TTATGCTATGTGGCCCTGTTCAAGCCCCAAGAACATAGGAGGACACAGCTGTGGTGTGGA	CTGTGTCCTCCTATGTTCTTGGGGCTTGAACAGGGCCACATAGCATAACG																					chr12:116740320-116742136	3
cg02826739	chr15	99282516	+	cg02826739	75720968		AAAAACTATAACAAACRAAACAACAACAAATTCTCTCTCAAAACTAAACC		II			rs3743263	0.37261	NA	NA	NA	NA		OpenSea	ACCGTCCTCAGTTTTGTGAAGCAACAGCCTCTGTGCCTCTTTCTCTGCATGCTCTGTTGA[CG]GTCTAGTCTTGAGAGAGAACCTGCTGCTGTCCCGTCTGTCATAGCCTTCCTAGCAACTCT	CGGTCTAGTCTTGAGAGAGAACCTGCTGCTGTCCCGTCTGTCATAGCCTT	IGF1R;IGF1R	NM_000875;NM_001291858	Body;Body											IGF1R;IGF1R	ENST00000559925.1;ENST00000557938.1	5'UTR;5'UTR	chr15:99282325-99282635	3
cg02830749	chr4	154451068	-	cg02830749	89785578		CTCTATTAAAACAAACTATTACACAAAATATTACCATATATTCATTTCAC		II			NA	NA	NA	NA	NA	NA		OpenSea	GCAAAAATGGTCTCTGTTAAAACAGGCTGTTACACAAGATGTTACCATATGTTCATTTCA[CG]AGACCTCACACATGCTTTAAGGACCATCATTATTTCAAATCTAAGTAGTTTATAGTTCAT	TCTGTTAAAACAGGCTGTTACACAAGATGTTACCATATGTTCATTTCACG	KIAA0922;KIAA0922	NM_015196;NM_001131007	Body;Body				TRUE										chr4:154450845-154451090	3						TRUE
cg02847356	chr7	141660951	-	cg02847356	14629111		CTTTTATTATAACTAAAATATACATAATTCAAATCCTCTATCTCCTCCTC		II			NA	NA	NA	NA	NA	NA		OpenSea	GACCAAATTTCCTTTTATTGTAACTGAAGTGTACATGGTTCAAATCCTCTGTCTCCTCCT[CG]TCAAATAAATCCTGCACATAAAATAACTGCTGTGATTGTGTCACTTCCTTACTTAAGATT	CGAGGAGGAGACAGAGGATTTGAACCATGTACACTTCAGTTACAATAAAA														MGAM	ENST00000465654.1	5'UTR	chr7:141660820-141661110	3
cg02847588	chr1	8271997	-	cg02847588	24809242		AAATCACACCAAATTAACTCRATTAAACTCTACACCCCAAATACCATAAC		II			NA	NA	NA	NA	NA	NA	chr1:8271996-8272202	Island	TGGAAAAAAAAAAATCACACCAGGTTGACTCGGTTGGGCTCTGCACCCCAAATGCCATAG[CG]GCCTCCGGGGGAGGCGGGGAGCGCTGTGTTGGCCCCTCACGCTCGCTGGACTTTCTGCCA	AATCACACCAGGTTGACTCGGTTGGGCTCTGCACCCCAAATGCCATAGCG								1:8194584-8194818	1:8271725-8272274	Unclassified_Cell_type_specific	RP11-431K24.3	ENST00000452982.1	5'UTR	RP11-431K24.3	ENST00000452982.1	5'UTR	chr1:8271940-8272295	3						TRUE
cg02861298	chr9	112889844	+	cg02861298	95621498		ACTACTTACTACRAAAATTAAACTTAAACCTCTAAACCRAACCTATAAAC		II			NA	NA	NA	NA	NA	NA		OpenSea	TGCACAGGACTGGAATGTGGCCCAGGTTATCACCCGGGGCCTCTCCTCTCCTCCACTTCC[CG]CTTATAGGCTCGGCTTAGAGGCCCAAGTCTAACCCTCGCAGCAAGCAGTTCCCAGACTTT	CTGCTTGCTGCGAGGGTTAGACTTGGGCCTCTAAGCCGAGCCTATAAGCG	AKAP2;PALM2-AKAP2;PALM2-AKAP2;AKAP2;AKAP2	NM_001136562;NM_007203;NM_147150;NM_001004065;NM_001198656	5'UTR;Body;Body;Body;Body				TRUE				AKAP2	ENST00000259318.7	5'UTR	AKAP2;AKAP2	ENST00000259318.7;ENST00000471798.1	5'UTR;TSS200	chr9:112889540-112890095	3
cg02869300	chr6	45042369	+	cg02869300	9618456		AATCACAACTTTCTTACTTCCTCCAATAATTTCTATTACCATAATTTAAC		II			rs116357162	0.010426	NA	NA	NA	NA		OpenSea	GCTAGACACAAAAGGGCACACTCTATGTAATTGCACTTACATGACATCCAAGAACAGACA[CG]CTAAACTATGGTAATAGAAACCACTGGAGGAAGTAAGAAAGTTGTGACTGGAAAGGAGAA	CGCTAAACTATGGTAATAGAAACCACTGGAGGAAGTAAGAAAGTTGTGAC	SUPT3H;SUPT3H;SUPT3H	NM_181356;NM_003599;NM_001261823	Body;Body;5'UTR														chr6:45042320-45042530	3
cg02891579	chr10	102823812	+	cg02891579	61621963		CAAATACACACAAATATAAATACTAATACACACAAAAATACCACRCAAAC		II			NA	NA	NA	NA	NA	NA	chr10:102820488-102822874	S_Shore	GTTTGTGCATTGGGTCTGCATGAGGTTCTATGTGCACATGTGCATGTATACCTATCTCCA[CG]TCTGCGTGGTACCCTTGTGTGTACCAGCATCCATATCTGTGTGTACCTGTGTGTGTCACG	AGGTACACACAGATATGGATGCTGGTACACACAAGGGTACCACGCAGACG	KAZALD1	NM_030929	Body			RDMR								KAZALD1;KAZALD1;KAZALD1	ENST00000477979.1;ENST00000470106.1;ENST00000477267.1	5'UTR;5'UTR;5'UTR	chr10:102822985-102823815	3						TRUE
cg02901679	chr1	206945999	-	cg02901679	50793112		CTCCTCCTTCTCTAACCTCTCTAATAAACTTAATTTTCAATTTTTACATC		II			NA	NA	NA	NA	NA	NA		OpenSea	TCTGCTTAGAGCTCCTCCTTCTCTAACCTCTCTAATAAACTTAGTTTTCAATTTTTGCAT[CG]TAAGCAAAAATGATTGGTTGAACATGAACTTCTGCATTACAGCTATTTTTAGGATGGGCT	CGATGCAAAAATTGAAAACTAAGTTTATTAGAGAGGTTAGAGAAGGAGGA	IL10	NM_000572	TSS200								IL10;IL10	ENST00000471071.1;ENST00000423557.1	TSS1500;TSS200	IL10;IL10;IL10	ENST00000367099.3;ENST00000471071.1;ENST00000423557.1	TSS1500;TSS1500;TSS200	chr1:206945620-206946010	3					TRUE
cg02905900	chr1	55013517	+	cg02905900	4778904		TCCCTAATCCCAACCAACAAATAAACAAAACAACCATAAAACTTCCATCC		II			NA	NA	NA	NA	NA	NA		OpenSea	CCGGGAGGTTGCTGGCAGCTCCTTGGCCTCCTGCCACCTTCCAGCCTGACCCCTTGTGGA[CG]GATGGAAGCCTCATGGCTGTTTTGCCCATCTGCTGGCTGGGATCAGGGACCTGGACCCCC	CGGATGGAAGCCTCATGGCTGTTTTGCCCATCTGCTGGCTGGGATCAGGG	ACOT11;ACOT11	NM_147161;NM_015547	TSS1500;TSS1500								ACOT11;ACOT11	ENST00000343744.2;ENST00000481208.1	TSS1500;5'UTR	ACOT11;ACOT11;ACOT11	ENST00000498228.1;ENST00000343744.2;ENST00000481208.1	TSS1500;TSS1500;5'UTR	chr1:55013125-55013935	3						TRUE
cg02913140	chr5	88119612	-	cg02913140	37804870		RTTCATCCATAATCCTCRTAATCTAAATCTTTTTTCTCCCCATAATCCCC		II			NA	NA	NA	NA	NA	NA		OpenSea	CTGTCTGTTACGTTCATCCATAATCCTCGTAATCTGAATCTTTTTTCTCCCCATAGTCCC[CG]TTTTTCTTCTCTCTCTCGTCCCTGAAATTATGTATTTTTTCCTTCCTTTTCTTTCTCTTT	CGGGGACTATGGGGAGAAAAAAGATTCAGATTACGAGGATTATGGATGAA	MEF2C;MEF2C;MEF2C;MEF2C;MEF2C;MEF2C;MEF2C;MEF2C;MEF2C;MEF2C	NM_001193349;NM_001193348;NM_001308002;NM_001193349;NM_001193348;NM_001308002;NM_001193350;NM_002397;NM_001193347;NM_001131005	1stExon;1stExon;1stExon;5'UTR;5'UTR;5'UTR;5'UTR;5'UTR;5'UTR;5'UTR								MEF2C;MEF2C;MEF2C;MEF2C;MEF2C;MEF2C;MEF2C;MEF2C;MEF2C	ENST00000539796.1;ENST00000508569.1;ENST00000510942.1;ENST00000514028.1;ENST00000514015.1;ENST00000437473.2;ENST00000504921.2;ENST00000340208.5;ENST00000424173.2	TSS200;5'UTR;5'UTR;5'UTR;5'UTR;5'UTR;5'UTR;5'UTR;5'UTR	MEF2C;MEF2C;MEF2C;MEF2C;MEF2C;MEF2C;MEF2C;MEF2C;MEF2C;MEF2C;MEF2C;MEF2C;MEF2C;MEF2C;MEF2C;MEF2C;MEF2C;MEF2C;MEF2C	ENST00000509373.1;ENST00000539796.1;ENST00000509373.1;ENST00000506716.1;ENST00000507984.1;ENST00000511086.1;ENST00000508610.1;ENST00000513252.1;ENST00000508569.1;ENST00000510942.1;ENST00000514028.1;ENST00000514015.1;ENST00000503075.1;ENST00000437473.2;ENST00000504921.2;ENST00000502983.1;ENST00000340208.5;ENST00000424173.2;ENST00000515093.1	1stExon;TSS200;5'UTR;5'UTR;5'UTR;3'UTR;5'UTR;5'UTR;5'UTR;5'UTR;5'UTR;5'UTR;5'UTR;5'UTR;5'UTR;5'UTR;5'UTR;5'UTR;3'UTR			chr5:88119555-88120294	6
cg02915785	chr2	219233544	+	cg02915785	1714353		CCTCTATATCAATAAAAACCRAAAAAAACTCRAACCTAAATACTAACTAC		II			rs62182120	0.010064	NA	NA	NA	NA	chr2:219232375-219232892	S_Shore	GGGAGGAGGGCCGACGTGGACCACCTCTGGCTTAGCTCAAACCCCCTGAAATCTCGCAAA[CG]CAGCTAGCACTCAGGCTCGAGCTCCTCCCGGTTCCCACTGACACAGAGGGACCCCCAGAC	CGCAGCTAGCACTCAGGCTCGAGCTCCTCCCGGTTCCCACTGACACAGAG								2:218941636-218941923			AC021016.6	ENST00000441749.1	TSS1500	AC021016.6;AC021016.6	ENST00000425481.1;ENST00000441749.1	TSS1500;TSS1500	chr2:219233340-219233950	3						TRUE
cg02925233	chr17	20932607	-	cg02925233	12636930		AAAATACCACTAACTCACAATACTAACRAAACRTATAAACAAAAACAACC		II			NA	NA	NA	NA	NA	NA		OpenSea	CCAACCACCCAGGAGTGCCACTGACTCACAATACTAACGGGACGTGTGAACAGGGACAGC[CG]CCACTGGCAATAGTTGCACAATTCGAGCACAGAAATGAGTAAGAGGAATTATTTATACTG	CGGCTGTCCCTGTTCACACGTCCCGTTAGTATTGTGAGTCAGTGGCACTC	USP22	NM_015276	Body				TRUE				USP22	ENST00000476111.1	3'UTR	USP22	ENST00000476111.1	3'UTR	chr17:20932425-20932675	3
cg02927682	chr1	54844424	-	cg02927682	86750960	7703913	AAAAAATAAAACCCAAAACTAAATTAAATTTCACTAATAAATAACCAACA	AAAAAATAAAACCCGAAACTAAATTAAATTTCACTAATAAATAACCGACG	I	A	Red	NA	NA	NA	NA	NA	NA		OpenSea	CTGTTGTTTCGAGGGGAGTGAGGCCCGGGGCTGAGTTAAGTTTCACTGGTGAGTGGCCGG[CG]GGCACAAAGGAAGGAACCGCTGGGGGAGGGGAGGCCGCAGAGCTGGAGGGCTGGGACAAA	CGCCGGCCACTCACCAGTGAAACTTAACTCAGCCCCGGGCCTCACTCCCC	SSBP3;SSBP3;SSBP3	NM_001009955;NM_018070;NM_145716	Body;Body;Body				TRUE				SSBP3	ENST00000417664.2	5'UTR	SSBP3;SSBP3;SSBP3	ENST00000533946.1;ENST00000417664.2;ENST00000525990.1	3'UTR;5'UTR;5'UTR	chr1:54844205-54845035	3						TRUE
cg02929855	chr12	1922067	-	cg02929855	36792538		CATCTATAAAACRAAAACRAATATAACTTCTTAACCATTACRCTATATCC		II			rs11061983	0.027671	NA	NA	NA	NA		OpenSea	TCGGGTTTCCTCATCTGTGAAACGGGAACGGATGTGGCTTCTTAACCATTACGCTGTGTC[CG]TCACAGTCATTCTCACTTCTCGAGTACCCAGTTGGTGGGAGTTCCAGTATGGCACAGAGA	CGGACACAGCGTAATGGTTAAGAAGCCACATCCGTTCCCGTTTCACAGAT	CACNA2D4	NM_172364	Body				TRUE				CACNA2D4;CACNA2D4;CACNA2D4	ENST00000545595.1;ENST00000538027.1;ENST00000537784.1	TSS1500;TSS1500;5'UTR	CACNA2D4;CACNA2D4;CACNA2D4;CACNA2D4;CACNA2D4;CACNA2D4;CACNA2D4;CACNA2D4	ENST00000545595.1;ENST00000537923.1;ENST00000541331.1;ENST00000540728.1;ENST00000538027.1;ENST00000542340.1;ENST00000537784.1;ENST00000444595.2	TSS1500;TSS1500;TSS1500;TSS1500;TSS1500;TSS1500;5'UTR;3'UTR	chr12:1921840-1922135	3						TRUE
cg02932600	chr17	38314365	+	cg02932600	45773521		TTAATCCCTCTTCCTCATTTTTCCCTACTCAACATCTAAATATAATTAAC		II			NA	NA	NA	NA	NA	NA		OpenSea	TTCTATTGAAAAAAAATTTGCGTAGAAGTGGACCTGAGTAGTTCAAACCCCTTGTTCCAG[CG]TCAACTATACCCAGATGCTGAGCAGGGAAAAATGAGGAAGAGGGATTAATTGGCTTGTCT	TAATCCCTCTTCCTCATTTTTCCCTGCTCAGCATCTGGGTATAGTTGACG	CASC3	NM_007359	Body														chr17:38314300-38314715	3
cg02956542	chr1	153321421	+	cg02956542	95685867		CAAACACAACCCTCAAACCCTACAAACTTTCCCAAATTAAAACTAAAAAC		II			NA	NA	NA	NA	NA	NA		OpenSea	AATAAGCCCAGGTAGCTCCTCCCTGGGAAAGGGCAAGATTGCCCAACACTCCCGAGAGCT[CG]TCCTCAGCCCCAACCTGGGAAAGCCTGCAGGGCCTGAGGGTTGTGTCTGCAACATCTAGA	CGTCCTCAGCCCCAACCTGGGAAAGCCTGCAGGGCCTGAGGGTTGTGTCT	PGLYRP4	NM_020393	TSS1500								PGLYRP4;PGLYRP4;PGLYRP4	ENST00000490266.1;ENST00000359650.5;ENST00000368739.3	TSS1500;TSS1500;TSS200	PGLYRP4;PGLYRP4;PGLYRP4	ENST00000490266.1;ENST00000359650.5;ENST00000368739.3	TSS1500;TSS1500;TSS200	chr1:153321285-153321615	3						TRUE
cg02977684	chr16	15238178	+	cg02977684	78797131		CAAACTACAACCTATTAATTTAAACAAAATCATTTCCRACCCTAAAAACC		II			NA	NA	NA	NA	NA	NA		OpenSea	AGCCATGACCTCTTCTGTTTCCCTCTGCGCTGTGCTCCTTTCTATTTAAGGAGAGTGAGG[CG]GCTTCCAGGGCCGGAAATGATCCTGTTTAAATTAACAGGCTGCAGTTTGGGACGGTGCTC	AAACTGCAGCCTGTTAATTTAAACAGGATCATTTCCGGCCCTGGAAGCCG					chr16:15238136-15238136			16:15145219-15146112									chr16:15238040-15238535	3
cg02979271	chr8	20367570	-	cg02979271	90772895		AAAATTCTAACCTCATCATTATTATCATAACATCTTCTAAATCAAATCAC		II			rs78050470	0.013889	NA	NA	NA	NA		OpenSea	AAGAGTAGACTGGGGTTCTGGCCTCATCATTATTGTCATAACATCTTCTGAGTCAAGTCA[CG]CTCTTTGCACTTGCTGTCTGAAGCTGGCATTTGGAGATAAGCTTTTGTGATGTGTCATCA	GGGTTCTGGCCTCATCATTATTGTCATAACATCTTCTGAGTCAAGTCACG																	chr8:20367460-20367750	3
cg02990302	chr16	58155189	-	cg02990302	61806840		AACTTCTAAAAACAACATACAAAAAAATACATATCTCAAAAAATATCAAC		II			NA	NA	NA	NA	NA	NA		OpenSea	CTCCTAAAACCAGCTTCTGAAAACAGCATACAGGAAGATACATGTCTCAGAAAGTATCAA[CG]TCCTTTCCTTAGCTCCTTCCAGTTCAGAGGTCACTGGGCAGGCGTGGCTTTGGGATGAAG	GCTTCTGAAAACAGCATACAGGAAGATACATGTCTCAGAAAGTATCAACG	C16orf80	NM_013242	Body				TRUE							C16orf80;C16orf80;C16orf80	ENST00000562622.1;ENST00000567092.1;ENST00000567660.1	3'UTR;3'UTR;3'UTR	chr16:58155140-58155395	3						TRUE
cg03004350	chr19	847943	+	cg03004350	95712439	76723253	ACCAACACTATAAAAAAAACAATTCAAAAACAACCCTTAACCTCCACACA	ACCAACGCTATAAAAAAAACGATTCAAAAACGACCCTTAACCTCCACACG	I	A	Red	NA	NA	NA	NA	NA	NA	chr19:847898-848129	Island	TTCCCTGACTTCTTCACGCGGGTAGCCCTCTACGTGGACTGGATCCGTTCCACGCTGCGC[CG]TGTGGAGGCCAAGGGCCGCCCCTGAACCGCCCCTCCCACAGCGCTGGCCGGGACCCCGAG	GCCAGCGCTGTGGGAGGGGCGGTTCAGGGGCGGCCCTTGGCCTCCACACG	PRTN3	NM_002777	Body					19:798915-799087									chr19:847805-848230	3						TRUE
cg03005293	chr1	151805241	+	cg03005293	19700928		CRAAACTATAACATAACTAACTCCTACTCTACTATTTACCAACTAAAAAC		II			NA	NA	NA	NA	NA	NA		OpenSea	CAAGCAACTGGCCAGGGGCCAGGCTGCAGCAAGAGGCTCCCTGGCACCTCCTCCTGCTCT[CG]TTCCCAGCTGGTAAACAGCAGAGCAGGAGTCAGCCATGCCACAGCCTCGTGACTCGCCCA	GAGGCTGTGGCATGGCTGACTCCTGCTCTGCTGTTTACCAGCTGGGAACG	RORC	NM_005060	TSS1500								RORC;RORC	ENST00000392697.3;ENST00000318247.6	TSS1500;TSS1500	RORC;RORC	ENST00000392697.3;ENST00000318247.6	TSS1500;TSS1500	chr1:151805080-151805355	3						TRUE
cg03008244	chr9	140459598	+	cg03008244	96638929		TCCTATCATTAATAATATTAATACTTCTCTTTCTCCACACAAAAAACRAC		II			NA	NA	NA	NA	NA	NA		OpenSea	TTTTGCTGGTGAAGAGAAATTTGCCGGGTACCCTGGTGTCCCAGCCCCTCAGAAGGCCAT[CG]TCGCCCCCTGTGTGGAGAAAGAGAAGCATCAACACCACTAATGACAGGAAATGAGTGTTC	CGTCGCCCCCTGTGTGGAGAAAGAGAAGCATCAACACCACTAATGACAGG	DPH7;DPH7	NM_138778;NM_138778	ExonBnd;Body								WDR85;WDR85	ENST00000277540.2;ENST00000479650.1	ExonBnd;3'UTR	WDR85;WDR85;WDR85;WDR85;WDR85;WDR85;WDR85;WDR85;WDR85;WDR85	ENST00000497237.1;ENST00000467243.1;ENST00000497237.1;ENST00000277540.2;ENST00000479650.1;ENST00000475100.1;ENST00000472113.1;ENST00000485189.1;ENST00000467768.1;ENST00000477690.1	3'UTR;TSS200;1stExon;ExonBnd;3'UTR;3'UTR;3'UTR;3'UTR;3'UTR;3'UTR	chr9:140459560-140459750	3
cg03022400	chr19	47803322	+	cg03022400	27637126		CTTACCAAAAACTCTAACACCACRAAAAATCTAAATAAAACCCAAAAACC		II			NA	NA	NA	NA	NA	NA		OpenSea	CCTCAGCTTGGCGCATCCTCCAGCTTCCTCCTGCCTGTATCCCTCCCCCGGTGCTTATTG[CG]GCCTCTGGGCCTTACTCAGACCCCCCGTGGTGCTAGAGTTTCTGGTAAGTTGGTCAGGCC	CGGCCTCTGGGCCTTACTCAGACCCCCCGTGGTGCTAGAGTTTCTGGTAA																	chr19:47803105-47803695	3
cg03024831	chr10	47670781	+	cg03024831	17722194		CAACTACTAAATACCTCRTAATCTTACTAAAAACCTAATAATATCCTCTC		II			NA	NA	NA	NA	NA	NA		OpenSea	GCAGTTGCACAACTGCGGCTGCTGGAGTTGAAGGGAGCCCTGGGTGTCCTCCCTTCATCA[CG]AGAGGACATTACTAGGCCCTTAGCAAGACCACGAGGCATCCAGCAGCTGGGCTCTGGCCT	CGAGAGGACATTACTAGGCCCTTAGCAAGACCACGAGGCATCCAGCAGCT	ANTXRL	NM_001278688	Body														chr10:47670565-47671755	3
cg03045038	chr11	63973199	+	cg03045038	63807913		AAAACTAATAAAACTAACAACAAAAAATCCAACCAACTACTAATCTCAAC		II			NA	NA	NA	NA	NA	NA	chr11:63974829-63975048	N_Shore	TGGGGCAGGAGTAAAACTTCCTCATTTGCTCCAAGAGTGCTGCTTTCTGGGCTAGGAAGG[CG]CTGAGACTAGCAGCTGGCTGGACTTCCTGCTGTTAGTTTCATCAGCTTTCTTTTCCCCTG	AAGCTGATGAAACTAACAGCAGGAAGTCCAGCCAGCTGCTAGTCTCAGCG	FERMT3;FERMT3	NM_178443;NM_031471	TSS1500;TSS1500								FERMT3	ENST00000279227.5	TSS1500	FERMT3;FERMT3	ENST00000544997.1;ENST00000345728.5	TSS1500;TSS1500	chr11:63973085-63973555	3
cg03048219	chr11	61746295	+	cg03048219	92799827		AATAACTACTTAACACAAAATTCCCTATATTTTTTCATAATCACATAACC		II			NA	NA	NA	NA	NA	NA		OpenSea	CCTTCTTTCCTCATGCTTCTCTGCTTCCTGAGATTAAATTCTTCTGGCAGTGCTCAAGTA[CG]GTTATGTGATTATGAAAAAACACAGGGAACTCTGTGCCAAGCAGCTATCATTGGTTTCCT	CGGTTATGTGATTATGAAAAAACACAGGGAACTCTGTGCCAAGCAGCTAT																	chr11:61746105-61746515	3
cg03055520	chr11	121460793	+	cg03055520	25604246		CTCCCTATCACATTTCCATCTATTAAAAATACAATAACCATTCTCACACC		II			NA	NA	NA	NA	NA	NA		OpenSea	TGGTTGATCTCTGCAGAAAACCCCACAGAAGCCCCAAACTGCTCCCGCTACTTCCAGTTT[CG]GTGTGAGAATGGCCACTGCATCCCCAACAGATGGAAATGTGACAGGGAGAACGACTGTGG	CGGTGTGAGAATGGCCACTGCATCCCCAACAGATGGAAATGTGACAGGGA	SORL1	NM_003105	Body	low-CpG:120965892-120966283					11:121460534-121461180	Unclassified_Cell_type_specific	SORL1	ENST00000527934.1	TSS1500	SORL1	ENST00000527934.1	TSS1500	chr11:121460585-121461070	3						TRUE
cg03060184	chr19	52257646	+	cg03060184	58672163		TCTAACTTTACCACCTCAATCCAATACTTTACTAAAAAACTATACTACTC		II			rs3764542	0.205851	NA	NA	NA	NA		OpenSea	TGCCTATGCTGCAAAAGTCCCTGACTCTTCTGGTAACTGAAACATGAGAAATGGCCTCGG[CG]AGCAGCACAGCCTCCCAGTAAAGCACTGGACTGAGGTGGTAAAGCCAGATTGCCTGGACT	CTGGCTTTACCACCTCAGTCCAGTGCTTTACTGGGAGGCTGTGCTGCTCG					chr19:52257401-52257401
cg03082779	chr20	45947025	-	cg03082779	67757295		TAACTATAAAAACAAAATCAAAAACAAAAACCTACTCTACAACCCTTTTC		II			NA	NA	NA	NA	NA	NA		OpenSea	GTTTCCCCCAGTAACTGTGAAGGCAGGGTCAGAAGCAGAGGCCTGCTCTACAGCCCTTTT[CG]TAATCACCAGTCCTCCCCTTGGCCTACTTCAAACATGACCACACACTGCTGCTCCCCCAG	CGAAAAGGGCTGTAGAGCAGGCCTCTGCTTCTGACCCTGCCTTCACAGTT	ZMYND8;LOC100131496;ZMYND8;ZMYND8	NM_183048;NR_024594;NM_183047;NM_012408	Body;TSS1500;Body;Body				TRUE				ZMYND8	ENST00000468376.1	3'UTR	ZMYND8	ENST00000468376.1	3'UTR	chr20:45946805-45949175	3						TRUE
cg03095575	chr3	14475835	+	cg03095575	84786150		AACAAAATAAACCCCTCTACRAAAATAACATTTCATAACAACAACAACTC		II			NA	NA	NA	NA	NA	NA		OpenSea	GTGAGTGAGTTGGTGTCTGGAAAGGGCTTGGCACAGGGCCTGCCCACAGTGAGTCCTCAG[CG]AGCTGCTGTTGTTATGAAATGTCACCTCCGCAGAGGGGCCTACTTTGTTGTTTTCTGTGT	ACAAAGTAGGCCCCTCTGCGGAGGTGACATTTCATAACAACAGCAGCTCG	SLC6A6;SLC6A6;SLC6A6;SLC6A6	NM_001134368;NM_003043;NR_103507;NM_001134367	5'UTR;5'UTR;Body;Body		chr3:14475699-14475699						SLC6A6;SLC6A6;SLC6A6;SLC6A6	ENST00000454876.2;ENST00000360861.3;ENST00000416216.2;ENST00000484191.1	5'UTR;5'UTR;5'UTR;5'UTR	SLC6A6;SLC6A6;SLC6A6;SLC6A6;SLC6A6;SLC6A6;SLC6A6	ENST00000427436.1;ENST00000360861.3;ENST00000416216.2;ENST00000428884.2;ENST00000435095.1;ENST00000484191.1;ENST00000452775.1	5'UTR;5'UTR;5'UTR;5'UTR;5'UTR;5'UTR;5'UTR	chr3:14475265-14475950	3
cg03115308	chr15	75400613	+	cg03115308	98681930		TACRATACTTTTACCTCATCATTACAATCTAAAATACTACTATTTATCRC		II			NA	NA	NA	NA	NA	NA		OpenSea	AAGGAAACTGACAGAGGAAGACATTTCACAGCTATTAGAGCAATCAGTAGATGAATGCAA[CG]CGACAAACAGCAGCACTCTAGACTGTAATGATGAGGTAAAAGCATCGTATGAGCAAAATC	CGCGACAAACAGCAGCACTCTAGACTGTAATGATGAGGTAAAAGCATCGT					chr15:75400106-75400106		TRUE				PPCDC	ENST00000563298.1	5'UTR	PPCDC	ENST00000563298.1	5'UTR	chr15:75400185-75401975	3
cg03116466	chr7	2116512	+	cg03116466	91770876		ACTAACCATACTATAAACTCACTATATCRTAACCCTATCTTAAACTCACC		II			rs73048969	0.020586	NA	NA	NA	NA	chr7:2116367-2116781	Island	ACACGATGAGCCCGCAGCACGGTCAGCCTGAGACGGTTACAACATGGTGAGCCTGTGGCA[CG]GTGAGCCCAAGACAGGGTTACGACATAGTGAGCCCACAGCATGGTCAGCCCGAGACAGTT	CGGTGAGCCCAAGACAGGGTTACGACATAGTGAGCCCACAGCATGGTCAG	MAD1L1;MAD1L1;MAD1L1	NM_003550;NM_001013837;NM_001013836	Body;Body;Body					7:2081820-2083360						MAD1L1;MAD1L1;MAD1L1;MAD1L1;MAD1L1	ENST00000483165.1;ENST00000491858.1;ENST00000464742.1;ENST00000421113.1;ENST00000444373.2	3'UTR;3'UTR;3'UTR;5'UTR;5'UTR	chr7:2116360-2116530	3						TRUE
cg03131556	chr17	943108	+	cg03131556	20674907	44692928	ACTCCCTATCATAAAACACCAAAATAACCTCTCCCTAAAAAATCAACCCA	ACTCCCTATCGTAAAACACCGAAATAACCTCTCCCTAAAAAATCAACCCG	I	C	Grn	NA	NA	NA	NA	NA	NA		OpenSea	CCTAAGCCAGGAGCCGAGGCGGGGCCTGACATGCACTCCTGGCCTTGGCGGGCGCCGACG[CG]GGCTGATCTTCCAGGGAGAGGTCACTCCGGTGTCCCACGACAGGGAGCTATGGGGGCTGT	CGGGCTGATCTTCCAGGGAGAGGTCACTCCGGTGTCCCACGACAGGGAGC	ABR;ABR;ABR	NM_021962;NM_001092;NM_001159746	Body;Body;Body					17:889846-890197						ABR;ABR	ENST00000571022.1;ENST00000574257.1	TSS1500;3'UTR	chr17:942760-943115	3						TRUE
cg03131587	chr3	171774986	+	cg03131587	30714875		ACAAAACTTAAAAACCCAACAACTACATCCACTAATATCAAAACCTAATC		II			NA	NA	NA	NA	NA	NA		OpenSea	GGGAGTCACTCCCTCCCATTCCTTCTCTCTTTTTGTGGATGTTGTTCTGTTTTTTAAGAG[CG]ATCAGGTCTTGACATTAGTGGATGCAGCTGTTGGGCTCCCAAGCTCTGCCTTTCATCTCT	CAGAGCTTGGGAGCCCAACAGCTGCATCCACTAATGTCAAGACCTGATCG	FNDC3B;FNDC3B	NM_022763;NM_001135095	5'UTR;5'UTR						3:171774751-171775072	Promoter_Associated	FNDC3B;FNDC3B;FNDC3B;FNDC3B	ENST00000392699.1;ENST00000336824.4;ENST00000423424.1;ENST00000416957.1	5'UTR;5'UTR;5'UTR;5'UTR	FNDC3B;FNDC3B;FNDC3B;FNDC3B;FNDC3B	ENST00000392699.1;ENST00000336824.4;ENST00000423424.1;ENST00000416957.1;ENST00000469491.1	5'UTR;5'UTR;5'UTR;5'UTR;5'UTR	chr3:171774900-171775195	3
cg03143046	chr6	43758007	+	cg03143046	81736844		TCTTATACAACTAAAAAAAATAACATTTTCATATTCTCCTTCTTTTCTCC		II			NA	NA	NA	NA	NA	NA		OpenSea	AGCATGCAAGAGATTGCAACACACGGCCTTAGATGAGAGAAACAGCCTTGAAACAGACCA[CG]GAGAAAAGAAGGAGAACATGAAAATGCCACCTCCCCCAGTTGTATAAGACCTGCCCAGAT	CGGAGAAAAGAAGGAGAACATGAAAATGCCACCTCCCCCAGTTGTATAAG							TRUE										chr6:43757640-43758255	3						TRUE
cg03143290	chr5	134492729	+	cg03143290	73682954		AAAATTCATTACATCAATCAACTCATTATTAACCTACCAAATACAAACTC		II			NA	NA	NA	NA	NA	NA		OpenSea	AGGGCACCCTTGACAGTTGACATCTGTGTCAACAGCGCCCAGTGACACACCGGGGGAGGA[CG]AGCCTGCACTTGGCAGGCCAACAATGAGCTGATTGATGCAATGAACTTTCCCCTCAAAGG	CGAGCCTGCACTTGGCAGGCCAACAATGAGCTGATTGATGCAATGAACTT	C5orf66	NM_001277348	5'UTR								CTC-203F4.1;CTC-349C3.1;CTC-349C3.1	ENST00000432382.3;ENST00000505828.1;ENST00000513931.1	5'UTR;5'UTR;5'UTR	CTC-203F4.1;CTC-349C3.1;CTC-349C3.1	ENST00000432382.3;ENST00000505828.1;ENST00000513931.1	5'UTR;5'UTR;5'UTR	chr5:134492405-134493115	3
cg03156546	chr16	24759640	-	cg03156546	84809542		TTCTACATATCTCAAAATAAATAACATAACAATAATATAACCTAATTACC		II			NA	NA	NA	NA	NA	NA		OpenSea	TTAATCTTGACTTCTGCATGTCTCAGGGTAGGTAACATGACAGTGGTGTAACCTAGTTGC[CG]TTGTTTACTGATTTTACTCTGCTGCTCTCATATGCTGTGGCTTTCTTGCTCCTTGACTTC	CGGCAACTAGGTTACACCACTGTCATGTTACCTACCCTGAGACATGCAGA	TNRC6A	NM_014494	Body				TRUE				TNRC6A	ENST00000562829.1	5'UTR	TNRC6A	ENST00000562829.1	5'UTR	chr16:24759605-24759890	3						TRUE
cg03158902	chr16	4396061	+	cg03158902	23608164		AAACCACAAACCACCACRCCRCTTTAATTTAAAATATACAAAAAATAATC		II			NA	NA	rs145446117	0.0101	rs145446117	0.0101		OpenSea	CCAATGACTGTTGCAAAATAATGAACGGTAAGAGCTGAGGTCATAACTGGGGAGCTTCCC[CG]ACCATCCCCTGCACACTTCAAACCAAAGCGGCGTGGTGGCCTGTGGCTTCAGCTGCCTAG	AGCCACAGGCCACCACGCCGCTTTGGTTTGAAGTGTGCAGGGGATGGTCG	PAM16;CORO7-PAM16	NM_016069;NM_001201479	Body;Body								PAM16;PAM16;CORO7	ENST00000575942.1;ENST00000571941.1;ENST00000572274.1	3'UTR;TSS200;3'UTR	PAM16;PAM16;PAM16;PAM16;CORO7;CORO7	ENST00000575942.1;ENST00000571941.1;ENST00000575884.1;ENST00000573614.1;ENST00000575334.1;ENST00000572274.1	3'UTR;TSS200;TSS200;3'UTR;3'UTR;3'UTR	chr16:4395900-4396115	3
cg03169059	chr2	240145022	-	cg03169059	41686106		AAAAAACACCAAAAACRAAACCTAAAAAAAATAACCCCTCTCTCTAAAAC		II			NA	NA	NA	NA	NA	NA		OpenSea	TGGAGAAGAAGAGAGGGCACCAAGGACGAGGCCTGAAGGAGGTAGCCCCTCTCTCTGGGG[CG]AGCCGGCCTCTTCCAGGCAGCAACGTACATTCCGCCGGGGCTTTCTGGAGACCGGCGTGG	CGCCCCAGAGAGAGGGGCTACCTCCTTCAGGCCTCGTCCTTGGTGCCCTC	HDAC4	NM_006037	Body		chr2:240144687-240144687			2:239809959-239810017			HDAC4	ENST00000456922.2	5'UTR	HDAC4;HDAC4;HDAC4;HDAC4;HDAC4	ENST00000463007.1;ENST00000493582.1;ENST00000535493.1;ENST00000456922.2;ENST00000496347.1	3'UTR;3'UTR;3'UTR;5'UTR;3'UTR			chr2:240144508-240146230	4	chr2:240143715-240146453	6		TRUE
cg03191260	chr8	28974423	-	cg03191260	84745532		TTCTCTTACRTAACACCAATTACATATCAACAAAATAACTAAACTAAACC		II			NA	NA	NA	NA	NA	NA		OpenSea	ATTGACACAGATTCTCTTGCGTAACACCAGTTGCATGTCAGCAGGGTGGCTGAGCTGGAC[CG]TCACGCGCACGATCAGGAACAACCGCTCGTCCACGGGCGTGCCCCTGCTGAGCTGAGGGC	CGGTCCAGCTCAGCCACCCTGCTGACATGCAACTGGTGTTACGCAAGAGA	KIF13B	NM_015254	Body					8:29030342-29030382			CTD-2647L4.1	ENST00000523661.1	5'UTR	CTD-2647L4.1	ENST00000523661.1	5'UTR	chr8:28974185-28974555	3
cg03205529	chr13	44869149	-	cg03205529	13712859		AATCCCCTACAACTTTTCAACATTACCAATATCCACTACTAACCAAATCC		II			NA	NA	NA	NA	NA	NA		OpenSea	GCACTAGAGCTGATCCCCTGCAGCTTTTCAGCATTACCAATATCCACTGCTAACCAGATC[CG]CTTGACCCCTCCAGTTCTCCTTTCTTCACTGGTTCCAGTGAAGAAACCCTGAACCTCCCC	ATCCCCTGCAGCTTTTCAGCATTACCAATATCCACTGCTAACCAGATCCG					chr13:44869116-44869116												chr13:44869080-44869310	3
cg03211593	chr11	44731693	+	cg03211593	57722293		CCCTACATTTAATCTATCAAAAAATCCTATTAACTACACTTACAAAATAC		II			NA	NA	NA	NA	NA	NA		OpenSea	GAGGGTGTTTTGGAGGAAGATGGTGGCAGAGGAGGTGGCGAGAAATGGCTGGATTCCAGG[CG]CATTTTGCAAGTGCAGCTAACAGGATTTCCTGACAGATCAAATGTAGGGGGTGAGAGAAA	CCTACATTTGATCTGTCAGGAAATCCTGTTAGCTGCACTTGCAAAATGCG							TRUE										chr11:44731600-44731855	3						TRUE
cg03221483	chr17	75315081	-	cg03221483	75652375		TAAAAAATATTTTATCTAAAAAACAAAACTATCTTATACCAACCCTATAC		II			NA	NA	NA	NA	NA	NA		OpenSea	GCAGCACAGACTGAAAAGTGTTTTGTCTGAAGAGCAGAACTGTCTTATACCAGCCCTGTG[CG]GCCAGGCAGGAAGGCTTCCGTGGTGCGGCCACGCGTCCTCCCTTTCTCAACAGAAGCTGA	GAAAAGTGTTTTGTCTGAAGAGCAGAACTGTCTTATACCAGCCCTGTGCG	SEPT9;SEPT9;SEPT9	NM_001113492;NM_001113491;NM_006640	5'UTR;Body;TSS1500								SEPT9;SEPT9;SEPT9	ENST00000329047.8;ENST00000397613.4;ENST00000449803.2	TSS1500;5'UTR;5'UTR	SEPT9;SEPT9;SEPT9	ENST00000329047.8;ENST00000397613.4;ENST00000449803.2	TSS1500;5'UTR;5'UTR	chr17:75315020-75315315	3						TRUE
cg03234093	chr9	95800911	-	cg03234093	73731574		ACACTTTCCCAAAATCATACAATAAATTAAAAACTATTCAAAATTCCCTC		II			rs191411173	0.016	NA	NA	NA	NA		OpenSea	GAGAAGGAAGTGCACTTTCCCAAGGTCATACAGTGAGTTGGGGACTGTTCAGGATTCCCT[CG]TTCACTTTTTTTTTTTTTTTTGAGACGGAGTCTCACTCTGTCACCCAGCCTTGGAGTGCA	CGAGGGAATCCTGAACAGTCCCCAACTCACTGTATGACCTTGGGAAAGTG																	chr9:95800645-95800915	3
cg03241101	chr1	6230969	-	cg03241101	44792232		AAAACTATCTATAATAAAACAACCRATAAAATACCAATCCACAACTACCC		II			NA	NA	NA	NA	NA	NA		OpenSea	AGGGCTGGCGGGGAGCTGTCTGTGGTGGGGCAGCCGATGGGATGCCAGTCCACAACTGCC[CG]CTCTGCCACCGGGCCTCCGCCTCCCCCGCCACCGCAGGAGACCGCCTGGGCAGAGCCACC	CGGGCAGTTGTGGACTGGCATCCCATCGGCTGCCCCACCACAGACAGCTC	CHD5	NM_015557	Body		chr1:6230950-6230950						CHD5;CHD5	ENST00000378021.1;ENST00000538279.1	5'UTR;5'UTR	CHD5;CHD5	ENST00000378021.1;ENST00000538279.1	5'UTR;5'UTR	chr1:6230745-6231215	3
cg03241493	chr16	29903600	+	cg03241493	39645900		AACAAAACTATTACACAAATTAACCTTCATTACTCAATCTTCCCTACTTC		II			NA	NA	NA	NA	NA	NA		OpenSea	TAGTGCAGGTTGGGAAGGGCTGAAACAGGGCCTTGGTCCCAAAGGTACCCAGTGCAGCTG[CG]AAGCAGGGAAGACTGAGCAATGAAGGCCAATTTGTGCAATAGTCCTGCTTCCCCAAATGT	GCAGGACTATTGCACAAATTGGCCTTCATTGCTCAGTCTTCCCTGCTTCG	SEZ6L2;SEZ6L2;SEZ6L2;SEZ6L2;SEZ6L2;SEZ6L2	NM_001243333;NM_001243332;NM_012410;NM_001114100;NM_201575;NM_001114099	Body;Body;Body;Body;Body;Body								SEZ6L2	ENST00000562159.1	3'UTR	SEZ6L2	ENST00000562159.1	3'UTR	chr16:29903220-29903790	3
cg03245099	chr1	28201862	-	cg03245099	62778557		TAAAACTACCTATCTCCRCAAAAACAATCATAAATCTTAAACACAATAAC		II			NA	NA	NA	NA	NA	NA	chr1:28199031-28199257	S_Shelf	ATTTAGGAAATTGAAACTGCCTGTCTCCGCAAGAGCAGTCATGGGTCTTAAACACAATGA[CG]CATCAGTAGCCCTTGGCACAGTGCCGGGTATCTGTAGTACCACAGCTGCTGTTCTCACCA	GAAACTGCCTGTCTCCGCAAGAGCAGTCATGGGTCTTAAACACAATGACG	THEMIS2;THEMIS2;THEMIS2;THEMIS2;THEMIS2	NM_004848;NM_001039477;NM_001105556;NM_001286115;NM_001286113	Body;Body;Body;Body;Body		chr1:28201800-28201800				1:28201847-28201963	Unclassified_Cell_type_specific				C1orf38;C1orf38;C1orf38	ENST00000467258.1;ENST00000466068.1;ENST00000482828.1	5'UTR;5'UTR;TSS1500	chr1:28201780-28202015	3
cg03255735	chr19	39184206	-	cg03255735	43726118		AAAACCACTCRATTACCCTATATCTACCRAATATTTATTTCTTAATCAAC		II			rs34368672	0.060274	NA	NA	NA	NA		OpenSea	CTCTGCCCACTGGAACCACTCGGTTGCCCTGTGTCTGCCGAATGTTTGTTTCTTAATCAG[CG]CCCCAGAGTAGAGAGGGCTTTGCCTCTTCGGGTTGAGGGAGGGAATCATTGATGAATGGC	GAACCACTCGGTTGCCCTGTGTCTGCCGAATGTTTGTTTCTTAATCAGCG	ACTN4	NM_004924	Body		chr19:39184148-39184148		TRUE							ACTN4	ENST00000495553.1	5'UTR	chr19:39183880-39184875	3
cg03258351	chr20	36007772	+	cg03258351	25786922		CTAACACAAAACTCTATCCTTACACTTCCTAATTCTAAAACCCAACTACC		II			NA	NA	NA	NA	NA	NA		OpenSea	GCAAGTGGCGGAAGAGATGAGGGGGGTTGGCCCCTCTCCAAGGAGCAACTCATGGTGACT[CG]GCAGTTGGGCCCCAGAACCAGGAAGTGCAAGGATAGAGCTCTGTGCCAGGGAGGAGGGTG	CGGCAGTTGGGCCCCAGAACCAGGAAGTGCAAGGATAGAGCTCTGTGCCA	SRC;SRC	NM_005417;NM_198291	5'UTR;5'UTR		chr20:36007590-36007590		TRUE				SRC;SRC	ENST00000445403.1;ENST00000373578.2	5'UTR;5'UTR	SRC;SRC;SRC;SRC	ENST00000497734.1;ENST00000445403.1;ENST00000498178.1;ENST00000373578.2	5'UTR;5'UTR;5'UTR;5'UTR	chr20:36007620-36007910	3
cg03267730	chr6	151814565	+	cg03267730	17644927		TACCAATATTAATAACAACCACAACTACTCATTATAAAATACTCRTACTC		II			NA	NA	NA	NA	NA	NA	chr6:151814980-151815527	N_Shore	AATCTTGTTTCATTTAAGGAGATTGATCATACGTGGGAAGCACTTAGAACAGTGCATGGA[CG]AGCACGAGTATTTCATAATGAGCAGCTGTGGCTGTTACTAACACTGGTATTACTAGTACC	CGAGCACGAGTATTTCATAATGAGCAGCTGTGGCTGTTACTAACACTGGT	CCDC170	NM_025059	TSS1500								C6orf97;C6orf97	ENST00000239374.7;ENST00000367290.5	TSS1500;TSS1500	C6orf97;C6orf97	ENST00000239374.7;ENST00000367290.5	TSS1500;TSS1500	chr6:151814400-151814735	3
cg03275274	chr22	50646066	+	cg03275274	98702412		AAAATACTATATACACACAAAATAAACTTCACAACAATACCAACATTACC		II			NA	NA	NA	NA	NA	NA	chr22:50644615-50644879	S_Shore	CTGTCCTGCAGGGGGATGGGAAAGATCTGGGGCCACGACTTCCTCTGAGGCCCCGCCCAG[CG]GCAATGCTGGCATTGTTGTGAAGTCCACCCTGTGTGCACACAGCATCCCTGCCCTGGGCC	CGGCAATGCTGGCATTGTTGTGAAGTCCACCCTGTGTGCACACAGCATCC	SELO	NM_031454	Body								RP3-402G11.5	ENST00000492092.1	5'UTR	RP3-402G11.5	ENST00000492092.1	5'UTR	chr22:50645920-50646375	3
cg03282313	chr2	113545053	+	cg03282313	37651538		TTTCCTATCTTCAAAAAACAATAACAAAACCATAACTCAAATTCACATCC		II			NA	NA	NA	NA	NA	NA		OpenSea	ATATGTAAGACCTGAATGAAGGTGACTGAAGTAATTGGGTACATGGTTAGTGGTGGAATC[CG]GATGTGAACCTGAGTCATGGTCTTGCCATTGTTCCTTGAAGACAGGAAATATTTGTAAAT	CGGATGTGAACCTGAGTCATGGTCTTGCCATTGTTCCTTGAAGACAGGAA					chr2:113544894-113544894												chr2:113544945-113545170	3
cg03296935	chr3	195946851	-	cg03296935	4774126		CAAAACTATTCAAAACAAACCATTCTAAATCTACTAATCCAACAAACCTC		II			NA	NA	NA	NA	NA	NA		OpenSea	AACGGAAACCCCAAGGCTGTTCAGAACAGGCCATTCTGAGTCTGCTAGTCCAGCAAGCCT[CG]CCGCAGGCAGAGTGGGGAGGATTTGGCCAGCGGGCCCTCCTGGGACAGGGAAGCTGCGAG	AAGGCTGTTCAGAACAGGCCATTCTGAGTCTGCTAGTCCAGCAAGCCTCG	OSTalpha	NM_152672	Body					3:197431155-197431515						AC069257.9	ENST00000472653.1	5'UTR	chr3:195946660-195947090	3						TRUE
cg03301498	chr19	39889222	-	cg03301498	61774208		AAAAAAACCCCAACCRAAATAAATCATCAATCCTAAAAAAAAACCCAAAC		II			NA	NA	NA	NA	NA	NA	chr19:39893181-39893613	N_Shelf	AAAGGAGAAGTGAAAAGGCCCCAGCCGGGGTGAATCATCAGTCCTGGGGAAGAACCCAGG[CG]CCTGAGCCCCAGCTCCGGGAAGCAGGCACTGGGGAGGGGGCTTCAAGGAGGGAGTGCCCC	CGCCTGGGTTCTTCCCCAGGACTGATGATTCACCCCGGCTGGGGCCTTTT	MED29	NM_017592	3'UTR						19:39887683-39889561	Promoter_Associated	MED29;MED29	ENST00000435462.2;ENST00000315588.4	3'UTR;3'UTR	MED29;MED29	ENST00000435462.2;ENST00000315588.4	3'UTR;3'UTR	chr19:39888945-39889495	3						TRUE
cg03308705	chr18	13457605	+	cg03308705	10621594		CTTATATACCCCACAACCCTATTACAATCTTCTATTAAAAAATCRAATAC		II			NA	NA	NA	NA	NA	NA		OpenSea	CTGAAAGGCGGACAGAAAGGACAGGAGAAGGTTGGGGAAGTTCTGTTTCCTGAGGCCTGA[CG]CACCCGACCTTCTAACAGAAGACTGTAACAGGGCTGTGGGGTACACAAGCCAGGTGCCGT	CGCACCCGACCTTCTAACAGAAGACTGTAACAGGGCTGTGGGGTACACAA	LDLRAD4;LDLRAD4	NM_181482;NM_181481	Body;Body														chr18:13457425-13457815	3
cg03311274	chr15	58624344	-	cg03311274	51797154		TCAAACTACAAATCCAAAAACCTACAACCTTCCRAAAATTAACTCCCTAC		II			rs17821232	0.064044	NA	NA	NA	NA		OpenSea	ATGCTGCAAACTCAGACTGCAAATCCAGAAGCCTGCAGCCTTCCGGGGATTGGCTCCCTG[CG]AAGATAACCCTGTCCTTCAACAAACCCTCGCTTCCTATTTGCATTCCTAATTGGCATCTT	CGCAGGGAGCCAATCCCCGGAAGGCTGCAGGCTTCTGGATTTGCAGTCTG							TRUE							ALDH1A2;ALDH1A2;ALDH1A2;ALDH1A2;ALDH1A2	ENST00000558603.1;ENST00000561098.1;ENST00000558946.1;ENST00000558239.1;ENST00000560863.1	TSS1500;TSS1500;TSS1500;5'UTR;3'UTR	chr15:58624140-58624715	3						TRUE
cg03313180	chr8	29396983	+	cg03313180	76765853		CCCRCTATAAATTAAAATCATATAAATCRTATACCTCTCCAATAATCCTC		II			NA	NA	NA	NA	NA	NA		OpenSea	GCGGAAAAAATTTTGTAATCAGAATGAAACGCTAGTGATCGCGTAAGCAATGGATGTCAG[CG]AGGACTATTGGAGAGGCACACGATTCACATGACTCTAATCCATAGCGGGTGCTGGGAGTG	CCGCTATGGATTAGAGTCATGTGAATCGTGTGCCTCTCCAATAGTCCTCG																	chr8:29396680-29397030	3
cg03330678	chr17	75316233	+	cg03330678	41610275		CTCTTTATCTAATCTAATTTCTTCAATCTATTACAATCACRAATACATCC		II			NA	NA	NA	NA	NA	NA		OpenSea	GACAATGCTACTTCAGTTTGGAGCACAAACATATGATCAGCACATGGAAATGTGGTAATT[CG]GATGCATTCGTGATTGCAACAGATTGAAGAAATTAGACCAGACAAAGAGTGTTTTTAGAG	CGGATGCATTCGTGATTGCAACAGATTGAAGAAATTAGACCAGACAAAGA	SEPT9;SEPT9;SEPT9;SEPT9	NM_006640;NM_001113492;NM_001113491;NM_006640	5'UTR;5'UTR;Body;1stExon				TRUE				SEPT9;SEPT9;SEPT9;SEPT9	ENST00000329047.8;ENST00000329047.8;ENST00000397613.4;ENST00000449803.2	5'UTR;1stExon;5'UTR;5'UTR	SEPT9;SEPT9;SEPT9;SEPT9	ENST00000329047.8;ENST00000329047.8;ENST00000397613.4;ENST00000449803.2	5'UTR;1stExon;5'UTR;5'UTR	chr17:75315780-75316375	3					TRUE	TRUE
cg03337475	chr8	142245835	-	cg03337475	76694200		ACAAAACAAACCATACCRTCAAAACATAAACAACAATTCTCATTAATCAC		II			NA	NA	NA	NA	NA	NA		OpenSea	CGAGGTAAAAAACAAAACAAACCATGCCGTCAAAACATAGGCAGCAATTCTCATTAGTCA[CG]TTCTCGAATGAAAAATTTAAGCGTGTGCATGTTCAAAAAGTTAAATAAACAACTGGACTG	CGTGACTAATGAGAATTGCTGCCTATGTTTTGACGGCATGGTTTGTTTTG	SLC45A4	NM_001286646	Body											SLC45A4	ENST00000520137.1	5'UTR	chr8:142245305-142245890	3
cg03349408	chr9	132044616	+	cg03349408	25712269		TACACTTCCTAATTCCTAAATTACRAAAAACCAATACCACCCACAAATCC		II			NA	NA	NA	NA	NA	NA		OpenSea	AGAGAGCAAATAACAGAATAAGGTGCCACTGGAAGGGCCGGGTCAAGAGGAGGGGGTGGA[CG]GACCTGTGGGTGGCACTGGCTTTTCGTAACTCAGGAATCAGGAAGTGTAGTTGACACTTG	CGGACCTGTGGGTGGCACTGGCTTTTCGTAACTCAGGAATCAGGAAGTGT	LOC101929331	NR_121587	TSS200				TRUE				RP11-344B5.2	ENST00000455981.1	TSS200	RP11-344B5.2	ENST00000455981.1	TSS200	chr9:132044560-132044855	3
cg03350491	chr20	44987255	+	cg03350491	93810546		CTAATAATTCCRAATCATAAAACTACAAAAAACTCCTCCAACCTAAAAAC		II			NA	NA	NA	NA	NA	NA		OpenSea	CCTCTTGAATACAATGTGCAGGAAGAGCCGGTGGAGTTAGACCACAGCTTTCACCAAGAA[CG]TCTCCAGGCTGGAGGAGCTCTCTGCAGCTCCATGATTCGGAACCATCAGCAGAGCCCCAG	CGTCTCCAGGCTGGAGGAGCTCTCTGCAGCTCCATGATTCGGAACCATCA	SLC35C2;SLC35C2;SLC35C2;SLC35C2;SLC35C2;SLC35C2;SLC35C2	NM_001281458;NM_001281459;NM_001281457;NM_015945;NM_173073;NM_001281460;NM_173179	Body;5'UTR;5'UTR;5'UTR;5'UTR;5'UTR;5'UTR								SLC35C2;SLC35C2;SLC35C2;SLC35C2;SLC35C2	ENST00000372227.1;ENST00000372230.5;ENST00000372223.4;ENST00000243896.2;ENST00000317734.8	5'UTR;5'UTR;5'UTR;5'UTR;5'UTR	SLC35C2;SLC35C2;SLC35C2;SLC35C2;SLC35C2;SLC35C2;SLC35C2;SLC35C2;SLC35C2;SLC35C2;SLC35C2;SLC35C2	ENST00000487729.1;ENST00000424568.1;ENST00000420518.1;ENST00000424568.1;ENST00000484318.1;ENST00000481809.1;ENST00000484188.1;ENST00000372227.1;ENST00000372230.5;ENST00000372223.4;ENST00000243896.2;ENST00000317734.8	TSS1500;1stExon;TSS200;5'UTR;3'UTR;3'UTR;3'UTR;5'UTR;5'UTR;5'UTR;5'UTR;5'UTR	chr20:44987080-44987315	3
cg03354651	chr11	67796852	-	cg03354651	83738167		CCTAACRTTAAATAACAATTCTATAATACTACAAAACTTCCCCAATCCAC		II			NA	NA	NA	NA	NA	NA	chr11:67797802-67798413	N_Shore	TGGACCAAGGCCCTGGCGTTGGGTAACAATTCTGTAATGCTGCAGGACTTCCCCAATCCA[CG]CAGGAATCCCCGCAGGCATCCACGCAGGAATCACCTGATGAAGGGCCAGGGTCAGGTGTG	CTGGCGTTGGGTAACAATTCTGTAATGCTGCAGGACTTCCCCAATCCACG	NDUFS8	NM_002496	TSS1500								RP5-901A4.1;NDUFS8;NDUFS8	ENST00000532296.1;ENST00000313468.5;ENST00000528492.1	3'UTR;TSS1500;TSS1500	RP5-901A4.1;NDUFS8;NDUFS8;NDUFS8;NDUFS8;NDUFS8;NDUFS8;NDUFS8;NDUFS8;NDUFS8	ENST00000532296.1;ENST00000432321.2;ENST00000313468.5;ENST00000531796.1;ENST00000453471.2;ENST00000526446.1;ENST00000528492.1;ENST00000532399.1;ENST00000531228.1;ENST00000525419.1	3'UTR;TSS1500;TSS1500;TSS1500;TSS1500;TSS1500;TSS1500;TSS1500;TSS1500;TSS1500			chr11:67796092-67797374	6	chr11:67796202-67799015	6
cg03356868	chr19	4432122	-	cg03356868	4788582		CRACTAACAAAAACTACRCAAACRATAACCTAAAAATACTACAACAATTC		II			NA	NA	NA	NA	NA	NA		OpenSea	CTGCGTGTGGGCGGCTGACAGAGACTGCGCAGGCGATGACCTGAAGGTACTGCAGCAGTT[CG]CAGCCTGCTTCCTGGAGACCCTGCCGGCCCAGGAGGAGCAGACGCCCAAGGCCTCCAAGC	GGCTGACAGAGACTGCGCAGGCGATGACCTGAAGGTACTGCAGCAGTTCG	CHAF1A	NM_005483	Body						19:4431954-4432172	Gene_Associated_Cell_type_specific	CHAF1A	ENST00000344143.6	ExonBnd	CHAF1A	ENST00000344143.6	ExonBnd	chr19:4431865-4432255	3
cg03361738	chr9	107685725	+	cg03361738	61761573		TTACTATAAATAAATCAACCAAATTCTCTTTAACTTAAAACCTTAATTAC		II			NA	NA	NA	NA	NA	NA	chr9:107688769-107689046	N_Shelf	AAGTAAAAAATTGAGTTGAGTAAATTTTATTCTATTCTTTCCAGGATGTTGCAATCCCTA[CG]CAACCAAGGTTTCAAGTTAAAGAGAATTTGGCTGACCCACTCACAGCAACAAGGAAAATA	CGCAACCAAGGTTTCAAGTTAAAGAGAATTTGGCTGACCCACTCACAGCA	ABCA1	NM_005502	5'UTR								ABCA1;ABCA1;ABCA1	ENST00000374733.1;ENST00000423487.2;ENST00000374736.3	5'UTR;5'UTR;5'UTR	ABCA1;ABCA1;ABCA1	ENST00000374733.1;ENST00000423487.2;ENST00000374736.3	5'UTR;5'UTR;5'UTR	chr9:107685560-107685895	3
cg03408945	chr16	8738531	-	cg03408945	36631201	39747892	CACACTAAAACAACTCACAAATAACAAACTACACTTCATAATAAAACCCA	CGCGCTAAAACAACTCGCAAATAACAAACTACGCTTCGTAATAAAACCCG	I	T	Red	NA	NA	NA	NA	NA	NA		OpenSea	CTCCTGCCTGCACGCGCTGGAGCAGCTCGCAGATGGCAAGCTGCGCTTCGTGGTGGAGCC[CG]TGGAGGCCTCCTTCCCACAGCTCCTGGTTTACGAGCGCCTCCAGCAACTGGTAGGTCCAG	CGGGCTCCACCACGAAGCGCAGCTTGCCATCTGCGAGCTGCTCCAGCGCG	C16orf68	NM_024109	Body					16:8645960-8646110			METTL22	ENST00000568967.1	5'UTR	METTL22;METTL22;METTL22;METTL22;METTL22;METTL22	ENST00000565866.1;ENST00000569597.1;ENST00000569597.1;ENST00000572956.1;ENST00000568967.1;ENST00000163678.7	3'UTR;1stExon;5'UTR;3'UTR;5'UTR;3'UTR	chr16:8738325-8739115	3						TRUE
cg03409759	chr1	156478534	-	cg03409759	29671581		ATAAAATCACTTAATCCRACCTCCRACCTAAAAATTCCTTCTACTATTTC		II			NA	NA	NA	NA	NA	NA	chr1:156474942-156475320	S_Shelf	ACAGTGTTTGGGTGAGGTCACTTGGTCCGGCCTCCGGCCTAAAAGTTCCTTCTGCTGTTT[CG]CTGCTTCCTCTGCTAGAAGGCAGAACCCAGGCCTCCCTCCCAAAGTTCCCTTGTGCCCTC	TGAGGTCACTTGGTCCGGCCTCCGGCCTAAAAGTTCCTTCTGCTGTTTCG											RP11-284F21.8	ENST00000564032.1	TSS1500	RP11-284F21.8	ENST00000564032.1	TSS1500	chr1:156478120-156478590	3
cg03423077	chr1	87599262	-	cg03423077	70706526	17788582	TAAAAATAAACAATATAACACTAAAACAAATCAATTTCCTTATTAATACA	TAAAAATAAACGATATAACACTAAAACAAATCAATTTCCTTATTAATACG	I	A	Red	NA	NA	NA	NA	NA	NA	chr1:87597543-87598515	S_Shore	TGGCTGTGCCGCTGGGGATAAACGGTGTAACACTGGGGCAGGTCAGTTTCCTTGTTGGTA[CG]ATGGGACTCTTACACAGGCCCCTTCCTTTCCAGCACCAGATACTGCTACACCATCTCATC	TGGGGATAAACGGTGTAACACTGGGGCAGGTCAGTTTCCTTGTTGGTACG	LOC339524;LOC339524;LOC339524;LOC339524;LOC339524	NR_026986;NR_026989;NR_026987;NR_026988;NR_026985	Body;Body;Body;Body;Body								HS2ST1	ENST00000484933.1	5'UTR	HS2ST1;HS2ST1;HS2ST1;HS2ST1;HS2ST1;HS2ST1;HS2ST1	ENST00000471417.1;ENST00000461990.1;ENST00000484933.1;ENST00000476432.1;ENST00000467438.1;ENST00000467438.1;ENST00000490006.1	5'UTR;5'UTR;5'UTR;5'UTR;1stExon;5'UTR;5'UTR	chr1:87599065-87599275	3						TRUE	TRUE
cg03484238	chr11	503270	+	cg03484238	30757590		AAACTAAAAATATCAAAACACCAAAAACCTCTCAAACRATCCTATTAACC		II			NA	NA	NA	NA	NA	NA	chr11:504189-504659	N_Shore	CAGAAAGTTGGCAGGATCCACTTGGGGAAATGATGCAACCCCAGCTGCCCTTCAGAAAGA[CG]GCCAACAGGACCGCTTGAGAGGCTCCTGGTGCCCTGACACCCCCAGCTTCCTGAGTCTGT	CGGCCAACAGGACCGCTTGAGAGGCTCCTGGTGCCCTGACACCCCCAGCT	RNH1;RNH1;RNH1;RNH1;RNH1;RNH1;RNH1;RNH1	NM_203385;NM_203384;NM_203383;NM_002939;NM_203389;NM_203388;NM_203387;NM_203386	5'UTR;5'UTR;5'UTR;5'UTR;5'UTR;5'UTR;5'UTR;5'UTR								RNH1;RNH1;RNH1;RNH1;RNH1;RNH1;RNH1;RNH1;RNH1;RNH1	ENST00000534797.1;ENST00000534797.1;ENST00000438658.2;ENST00000397615.2;ENST00000397614.1;ENST00000533410.1;ENST00000354420.2;ENST00000397604.3;ENST00000356187.5;ENST00000533592.1	1stExon;5'UTR;5'UTR;5'UTR;5'UTR;5'UTR;5'UTR;5'UTR;5'UTR;TSS200	RNH1;RNH1;RNH1;RNH1;RNH1;RNH1;RNH1;RNH1;RNH1;RNH1;RNH1;RNH1;RNH1;RNH1;RNH1;RNH1;RNH1;RNH1;RNH1;RNH1;RNH1;RNH1;RNH1;RNH1;RNH1	ENST00000525522.1;ENST00000524780.1;ENST00000528713.1;ENST00000526013.1;ENST00000534797.1;ENST00000534797.1;ENST00000529368.1;ENST00000532055.1;ENST00000531540.1;ENST00000529306.1;ENST00000438658.2;ENST00000527485.1;ENST00000397615.2;ENST00000397614.1;ENST00000533410.1;ENST00000354420.2;ENST00000524464.1;ENST00000397604.3;ENST00000525701.1;ENST00000531149.1;ENST00000529115.1;ENST00000356187.5;ENS…	3'UTR;3'UTR;3'UTR;3'UTR;1stExon;5'UTR;5'UTR;5'UTR;5'UTR;5'UTR;5'UTR;5'UTR;5'UTR;5'UTR;5'UTR;5'UTR;5'UTR;5'UTR;5'UTR;5'UTR;5'UTR;5'UTR;3'UTR;TSS1500;TSS200	chr11:502785-505130	3
cg03486096	chr1	61719792	+	cg03486096	37697905		TATCCCAATACTCTAAAAATTACAATCTCATTTTCAATACCACAAATAAC		II			NA	NA	NA	NA	NA	NA		OpenSea	GAGTAAGACTTCATAAACATAAAGTACTTTGTGTGGGTTTGTTTTGTGTGTTCCATCTTA[CG]TCATTTGTGGCACTGAAAATGAGATTGCAATTCCCAGAGTACTGGGATAGTTCATTCAGA	CGTCATTTGTGGCACTGAAAATGAGATTGCAATTCCCAGAGTACTGGGAT	NFIA-AS1;NFIA;NFIA;NFIA;NFIA	NR_104180;NM_001145511;NM_001145512;NM_001134673;NM_005595	TSS1500;Body;Body;Body;Body								RP5-833A20.1	ENST00000442027.1	TSS1500	RP5-833A20.1;NFIA;NFIA	ENST00000442027.1;ENST00000476646.1;ENST00000479364.1	TSS1500;5'UTR;5'UTR	chr1:61719660-61719970	3
cg03487157	chr6	113807538	-	cg03487157	48721872		CTAATCTAACTCTAAATACCTAAATAAACAACCATTACCTCAAAAAACAC		II			NA	NA	NA	NA	NA	NA		OpenSea	TTGAAATCCACCTGATCTGACTCTGAGTGCCTAGGTAGACAGCCATTGCCTCAGGAAGCA[CG]TACCTGTGTCATGCATTTCATCACTTCATTGCACCATGCCCGGAGTGGTATTTTGACTCT	CGTGCTTCCTGAGGCAATGGCTGTCTACCTAGGCACTCAGAGTCAGATCA					chr6:113807395-113807395												chr6:113807460-113807735	3
cg03497059	chr11	3147966	-	cg03497059	63734568		AATAACAAAAACAAAACACTACCTAAAAAATATAATAAACRCCAACAAAC		II			rs2007670	0.002154	NA	NA	NA	NA		OpenSea	CAGCCGGAGGTGGTGGCAGGAACAGGACACTGCCTGAGAGGTGTAATAAACGCCAGCAAG[CG]TCACTGTGGGAGGAGTGTGCCAGGAGAACTGGCAGGGCCTCCAGGACCTACAGGGAGGAA	CGCTTGCTGGCGTTTATTACACCTCTCAGGCAGTGTCCTGTTCCTGCCAC	OSBPL5;OSBPL5;OSBPL5	NM_145638;NM_001144063;NM_020896	Body;Body;Body								OSBPL5;OSBPL5;OSBPL5	ENST00000525498.1;ENST00000357352.4;ENST00000542243.1	TSS200;5'UTR;5'UTR	OSBPL5;OSBPL5;OSBPL5;OSBPL5;OSBPL5;OSBPL5;OSBPL5	ENST00000459995.1;ENST00000525498.1;ENST00000477622.1;ENST00000534491.1;ENST00000357352.4;ENST00000465323.1;ENST00000542243.1	TSS200;TSS200;TSS200;3'UTR;5'UTR;3'UTR;5'UTR	chr11:3147765-3148055	3
cg03519005	chr9	115950539	-	cg03519005	31676550		AATCCATCTCTAAATATAAAAATACCTTACCCAAAAACAAACTAACAAAC		II			NA	NA	rs115442508	0.018679	NA	NA		OpenSea	ACCAGCAGCCAGGTCCATCTCTGGGTATGAAAATGCCTTACCCAGGGACAAACTGACAAG[CG]TCACACTCTTACATTTACACTTTAGTCCTCAGTACTGAAACAATGCAGCCTAACAGTTTA	CGCTTGTCAGTTTGTCCCTGGGTAAGGCATTTTCATACCCAGAGATGGAC	FKBP15	NM_015258	Body				TRUE							FKBP15	ENST00000489645.1	3'UTR			chr9:115949323-115950958	6	chr9:115949576-115951348	6
cg03529333	chr3	193721536	-	cg03529333	92787236		AAATAAAACTCCTAAACCTAAATTAAACCTAAACRTATAACTCCRTAATC		II			NA	NA	rs116555555	0.012163	rs116555555	0.012163	chr3:193720953-193721291	S_Shore	GCGTTTCCCTAGGGTGGAGCTCCTGGGCCTGGGTTGGGCCTGGGCGTGTGGCTCCGTGAT[CG]TAAGTCCCCTCTGGCTCTTGCACAACAGACCGAGGCTGGAGCAGGGCAGGGAGGCCGCAG	CGATCACGGAGCCACACGCCCAGGCCCAACCCAGGCCCAGGAGCTCCACC	LOC647323	NR_033944	TSS200				TRUE				RP11-699L21.1;RP11-699L21.2	ENST00000397645.2;ENST00000426616.1	TSS200;5'UTR	RP11-699L21.1;RP11-699L21.1;RP11-699L21.2	ENST00000414309.1;ENST00000397645.2;ENST00000426616.1	TSS200;TSS200;5'UTR	chr3:193720800-193721795	3
cg03553758	chr5	121456948	+	cg03553758	53617949		TTCTTATATATCCTCCCAAAAAATCTATACATTTACAAATATACATCTAC		II			NA	NA	NA	NA	NA	NA		OpenSea	TGGTGGCCACAAAGAGGAATGGGAAGGGCACTGGTTACAGGCCAGGAGGCAATATTCACA[CG]TAGATGTACATCTGTAAATGCATAGACTTTCTGGGAGGATACACAAGAAATTGGTAATGG	TCTTGTGTATCCTCCCAGAAAGTCTATGCATTTACAGATGTACATCTACG							TRUE										chr5:121456720-121456975	3						TRUE
cg03570383	chr9	116207118	+	cg03570383	13629257		AAAAATTCACRAATACTCCTCCCCTTCAATCAATTCTTTTCTACATAACC		II			NA	NA	NA	NA	NA	NA		OpenSea	TACTCCTTCTCTTTAATGTACAGCTGAGACTGGGATACCCTTAGACTGAAAGGAAGGACA[CG]GCTATGTAGAAAAGAATTGACTGAAGGGGAGGAGTACTCGTGAACCCCTTGCTTCAGCCT	CGGCTATGTAGAAAAGAATTGACTGAAGGGGAGGAGTACTCGTGAACCCC	RGS3;RGS3	NM_144488;NM_144488	1stExon;5'UTR								RGS3;RGS3	ENST00000374140.2;ENST00000374140.2	1stExon;5'UTR	RGS3;RGS3	ENST00000374140.2;ENST00000374140.2	1stExon;5'UTR	chr9:116206945-116207375	3
cg03574571	chr19	35820181	+	cg03574571	47807863		CACTATATTCCCAACTCTAAAAAATATACCTAACCCATAACTACTATTCC		II			NA	NA	NA	NA	NA	NA		OpenSea	CACGCGGAAACAGGTAAAAATCATTTTGCTTTTATTTTGCATTCAACAAGCAAGTTATTA[CG]GAACAGCAGTTATGGGCCAGGCATACCTCCCAGAGCTGGGAACACAGTGGGGACCTCCCT	CGGAACAGCAGTTATGGGCCAGGCATACCTCCCAGAGCTGGGAACACAGT	CD22	NM_001771	5'UTR						19:35819701-35820238	Unclassified	CD22;CD22;CD22	ENST00000085219.4;ENST00000270311.6;ENST00000419549.2	5'UTR;5'UTR;5'UTR	CD22;CD22;CD22	ENST00000085219.4;ENST00000270311.6;ENST00000419549.2	5'UTR;5'UTR;5'UTR			chr19:35819428-35821102	6	chr19:35819432-35833694	6	TRUE	TRUE
cg03577479	chr5	72131020	-	cg03577479	36652945		TCTTAAACCRTATCCCTATCCTTAACTAACACATAACTAAATTTTTACCC		II			NA	NA	NA	NA	NA	NA		OpenSea	AACAATGCATTTCTTAGACCGTATCCCTGTCCTTAACTGACACATGACTAAGTTTTTGCC[CG]TATACAATTTTTGTACTGATTTAATTCATGTCTGCTTTAATGTCCACCACTTGGTTTCCA	CGGGCAAAAACTTAGTCATGTGTCAGTTAAGGACAGGGATACGGTCTAAG	TNPO1	NM_002270	Body								TNPO1	ENST00000447967.2	5'UTR	TNPO1;TNPO1;TNPO1	ENST00000515483.1;ENST00000447967.2;ENST00000518279.1	5'UTR;5'UTR;5'UTR	chr5:72130840-72131070	3
cg03595787	chr9	132110333	-	cg03595787	19650155		CATTAAATCTAACTCTTAACTACTCTAATTATACAATCACCCRTCTACAC		II			NA	NA	NA	NA	NA	NA	chr9:132114330-132114703	N_Shelf	GCTGGAGACTCCATTGGGTCTAGCTCTTGGCTGCTCTGGTTGTGCAATCACCCGTCTGCA[CG]TTTTTCTTTCGTGCAGAGAAAGATCTGCCTCATCTTTCTGCAAGAGCATCTTGGTATTTA	CGTGCAGACGGGTGATTGCACAACCAGAGCAGCCAAGAGCTAGACCCAAT											RP11-65J3.1	ENST00000423122.1	5'UTR	RP11-65J3.1	ENST00000423122.1	5'UTR	chr9:132109780-132110430	3
cg03597491	chr11	113945432	+	cg03597491	11673937		AAACAAAACAAATTCTCCTAACCATAAAACTAATAAAAACTTCCTCRCAC		II			NA	NA	NA	NA	NA	NA		OpenSea	GGAACCAGTGCTCTCCTCCTGCGTGGCCAGTGACAAGTAGCCCTGTCAGCCGGAGCTCGC[CG]TGCGAGGAAGTTCCTATTAGCTTTATGGTCAGGAGAACTTGTCCTGTTCAGGAAATGAAT	AACAGGACAAGTTCTCCTGACCATAAAGCTAATAGGAACTTCCTCGCACG	ZBTB16;ZBTB16	NM_006006;NM_001018011	Body;Body		chr11:113945404-113945404		TRUE							ZBTB16	ENST00000541602.1	5'UTR	chr11:113945320-113945675	3						TRUE
cg03610527	chr2	242174889	+	cg03610527	73772299	24612837	AAATAAAATCCACAAAATAATAAATAAATTTAAAATAAACCCCTTTCCCA	AAATAAAATCCGCAAAATAATAAATAAATTTAAAATAAACCCCTTTCCCG	I	A	Red	NA	NA	NA	NA	NA	NA		OpenSea	GAGAAAGGACACTGGCACTCGGGAGAGGATGCGACAGGCCACTCCTGTGACATGGCCTCC[CG]GGAAAGGGGTCTACCTCAAACTCATCCATCATCTTGCGGATCCCACTTCCTTTCTGCCCA	AAGTGGGATCCGCAAGATGATGGATGAGTTTGAGGTAGACCCCTTTCCCG	HDLBP;HDLBP	NM_203346;NM_005336	Body;Body					2:241823283-241823634			HDLBP	ENST00000391975.1	ExonBnd	HDLBP;HDLBP;HDLBP;HDLBP;HDLBP	ENST00000479894.1;ENST00000483086.1;ENST00000391975.1;ENST00000487169.1;ENST00000470482.1	3'UTR;3'UTR;ExonBnd;3'UTR;3'UTR			chr2:242174708-242175532	6	chr2:242172033-242176989	6		TRUE
cg03622544	chr17	49028101	-	cg03622544	25744910		ATTAAACTATAACTAAATCTTAACCTAAAAATCCCACTATCAACAAATCC		II			NA	NA	NA	NA	NA	NA		OpenSea	GATTTTTCCTAATTGAACTGTGGCTGGATCTTGGCCTAAAGGTCCCACTGTCAGCAAATC[CG]TGTCCACATGCCTAAGAATGAATTCATCATCTTCTAGCCCTAAACCGGCTCCTCCTCCTG	CGGATTTGCTGACAGTGGGACCTTTAGGCCAAGATCCAGCCACAGTTCAA									17:49027210-49028275	Unclassified							chr17:49026440-49028555	3
cg03627372	chr19	4559830	-	cg03627372	6810250		RACTAAACTTCCTCTTCACRACCCTAAACTTCCAAAATTTATAACTCAAC		II			NA	NA	NA	NA	NA	NA	chr19:4558363-4558579	S_Shore	TCGCATAGCGCGGCTGGACTTCCTCTTCACGACCCTGAGCTTCCAGGATTTGTGACTCAG[CG]AACACCCGGATTCCACGTGTGTTCAGGGCACGGCCCTGTTTCCTTCAGAATTTCCTTCCC	CGCTGAGTCACAAATCCTGGAAGCTCAGGGTCGTGAAGAGGAAGTCCAGC	SEMA6B	NM_032108	TSS200								SEMA6B	ENST00000301293.3	TSS1500	SEMA6B	ENST00000301293.3	TSS1500	chr19:4559740-4560075	3
cg03653366	chr13	32687861	-	cg03653366	42751207		TCATCAAAAACACAAAACTAAAATTCATCTTACCATTAACTCTACTTCCC		II			NA	NA	NA	NA	NA	NA		OpenSea	CCTGCCCTCTTTCATCAGGAGCACAGAGCTAGAATTCATCTTACCATTGGCTCTGCTTCC[CG]TAAATGAAGGAGTTGAGTAACCAAGAAGCCAGCTAGACCTTCCTCCCTTCCTGAGCTTTG	CGGGAAGCAGAGCCAATGGTAAGATGAATTCTAGCTCTGTGCTCCTGATG	FRY	NM_023037	Body								FRY;FRY	ENST00000380257.4;ENST00000380235.4	5'UTR;5'UTR	FRY;FRY	ENST00000380257.4;ENST00000380235.4	5'UTR;5'UTR	chr13:32687760-32688090	3
cg03671465	chr5	156994254	-	cg03671465	22656894		CAAAAACTCTAATAAAATCTCAACATTCCRATCAAAAACTCTTAAACAAC		II			rs72811356	0.012153	NA	NA	NA	NA		OpenSea	TTTGAGGTCACCAAGGGCTCTGATGAGATCTCAACATTCCGATCAAAGGCTCTTGGGCAA[CG]CTGGCCATTGCCTAATTAATCGTATTACTTCATCTCAAGAAGGAACATTTCAAACCCACC	AAGGGCTCTGATGAGATCTCAACATTCCGATCAAAGGCTCTTGGGCAACG	ADAM19	NM_033274	Body		chr5:156994129-156994129						AC106801.1;ADAM19	ENST00000518054.1;ENST00000430702.2	5'UTR;5'UTR	AC106801.1;ADAM19	ENST00000518054.1;ENST00000430702.2	5'UTR;5'UTR	chr5:156993980-156994415	3
cg03688497	chr14	77417243	-	cg03688497	59638533		TCATACRTTATCTCAATACATAAAAATCCTTACAACTACCCTATAAATAC		II			NA	NA	NA	NA	NA	NA		OpenSea	CCAAACACAGTTCATGCGTTATCTCAATGCATGAGAATCCTTGCAACTACCCTATGAGTG[CG]TTGTTCTCCCCATTTCACACATGAGGAAACACGCTCGTGGAAGTTGTGTGACTTGCCCAG	CGCACTCATAGGGTAGTTGCAAGGATTCTCATGCATTGAGATAACGCATG																	chr14:77416940-77417850	3
cg03689552	chr16	3292971	-	cg03689552	32687823		CCATAATATATCATCAATACATATCTTCACCCRAATTAACTAACATATTC		II			NA	NA	NA	NA	NA	NA		OpenSea	TCCTCTGAAATCCATGGTGTGTCATCAGTACATGTCTTCACCCGGATTGACTAACATGTT[CG]TTCCTAACTTACCTCTGCTATAATCGGGTAGGCTCCGTGGGCACAGTAACTATTTTGTTA	CATGGTGTGTCATCAGTACATGTCTTCACCCGGATTGACTAACATGTTCG	MEFV	NM_000243	3'UTR								MEFV	ENST00000339854.4	3'UTR	MEFV;MEFV;MEFV	ENST00000219596.1;ENST00000542898.1;ENST00000538326.1	3'UTR;3'UTR;3'UTR	chr16:3292825-3293030	3						TRUE
cg03700921	chr21	39820706	-	cg03700921	78721279		ACTATTAACAAATTTCATCATCCCTTCRATTAAAACTTAAATAAACACAC		II			NA	NA	NA	NA	NA	NA		OpenSea	CACTTGACTTGGCTGTTGGCAGGTTTCATCATCCCTTCGGTTAAAGCTTGAATGGACACA[CG]CTGCTGCATAGGGCCCTCCCTGCCTGGCAGCCCTGTGACTTCAAAGGGGAGAGAGGATCT	CTGTTGGCAGGTTTCATCATCCCTTCGGTTAAAGCTTGAATGGACACACG	ERG;ERG;ERG;ERG;ERG;ERG;ERG;ERG	NM_001243432;NM_182918;NM_004449;NM_001136154;NM_001243428;NM_001291391;NM_001136155;NM_001243429	Body;Body;Body;Body;Body;Body;5'UTR;5'UTR				TRUE				ERG;ERG	ENST00000453032.2;ENST00000398897.1	5'UTR;5'UTR	ERG;ERG;ERG;ERG;ERG;TMPRSS3	ENST00000473107.1;ENST00000481609.1;ENST00000468474.1;ENST00000453032.2;ENST00000398897.1;ENST00000553129.1	3'UTR;3'UTR;3'UTR;5'UTR;5'UTR;3'UTR	chr21:39820600-39820975	3
cg03717961	chr10	49705591	+	cg03717961	34612235	98779161	CCAAACTACTCAACTTATACTACAACACACTACAAAACCTCAAACAACCA	CCAAACTACTCAACTTATACTACAACACACTACGAAACCTCAAACAACCG	I	A	Red	rs9663790	0.495754	NA	NA	NA	NA		OpenSea	AGGAGGGAAGAGGATGTTGAAGAGGGAGTGCCGGTGGTCAGCGGACGCTGTGTAAGGGGT[CG]GCTGTTTGAGGCCTCGCAGTGTGCTGCAGTACAAGCTGAGCAGTCTGGGGAGGAAGGAGC	CGGCTGTTTGAGGCCTCGCAGTGTGCTGCAGTACAAGCTGAGCAGTCTGG	ARHGAP22	NM_021226	Body				TRUE				ARHGAP22	ENST00000374172.1	5'UTR	ARHGAP22;ARHGAP22	ENST00000374172.1;ENST00000471013.1	5'UTR;3'UTR			chr10:49705129-49705813	6				TRUE
cg03746834	chr8	28196926	-	cg03746834	98639990		CAATAAATTTATAAAACAATACTTAATCCTAAACATACAATCCAACCAAC		II			NA	NA	NA	NA	NA	NA		OpenSea	CAGAAGCGGTTCAGTGAGTTTATGAGGCAATACTTGGTCCTGAGCATGCAGTCCAGCCAG[CG]CCGGCGCACCCTGCACCAGAATGGTAATGTGTAGCCGGAAGGGGCGCTCCTCCCAGCTGT	AGTGAGTTTATGAGGCAATACTTGGTCCTGAGCATGCAGTCCAGCCAGCG	PNOC	NM_006228	Body						8:28196808-28197296	Unclassified_Cell_type_specific	RP11-380I10.4	ENST00000521731.1	TSS200	PNOC;RP11-380I10.4	ENST00000519592.1;ENST00000521731.1	5'UTR;TSS200	chr8:28196765-28197415	3						TRUE
cg03757240	chr21	45898522	+	cg03757240	27683560		CTCCCTATACTATAAATATCACTAAACCTCTAATTACRTCAAAAACTAAC		II			NA	NA	NA	NA	NA	NA		OpenSea	TGTGGCTCCCTGCGTGTGCCTGGGTGCTGGCAGCACCTTGTCTGCCTCCTTCCTCCCTGG[CG]CCAGCTCCTGACGCAATCAGAGGCCCAGTGACACCCACAGCACAGGGAGGAAGTGCGTGG	TCCCTGTGCTGTGGGTGTCACTGGGCCTCTGATTGCGTCAGGAGCTGGCG																	chr21:45898440-45898915	3
cg03778909	chr17	80833393	-	cg03778909	41614240		TTTCCTCACCTAAAACTCTTTTATAAACAACTCATATTAACATCAACTCC		II			NA	NA	NA	NA	NA	NA	chr17:80829533-80829871	S_Shelf	GTGTCCAGTGATTTCCTCACCTGAAACTCTTTTGTAAGCAGCTCATGTTGACATCAGCTC[CG]CCCAGGCAGCCACGGGGCCCTCCCCTGCCAGGGGGCAGCCTCTGACTTTCGGCCTCCACC	TTCCTCACCTGAAACTCTTTTGTAAGCAGCTCATGTTGACATCAGCTCCG	TBCD	NM_005993	Body		chr17:80833209-80833209	CDMR	TRUE	17:78426592-78427006			TBCD	ENST00000269368.8	3'UTR	TBCD;TBCD;TBCD;TBCD	ENST00000576160.1;ENST00000571712.1;ENST00000576996.1;ENST00000269368.8	5'UTR;5'UTR;5'UTR;3'UTR	chr17:80833280-80833815	3						TRUE
cg03806483	chr16	66619877	+	cg03806483	43798108		AACTTCTCAAAACTAACCAAACCATAACCATAACAAACTAACTTCCTCCC		II			NA	NA	NA	NA	NA	NA		OpenSea	GTCTTCCAGCGCTGCAGGATCAGCTGCTTCTCACCCCATCCTCTAGGCCCAGGAGAAATG[CG]GGAGGAAGCCAGCCTGCTATGGCCATGGTTTGGCCAGCTCTGAGAAGTTTGGCAATGCCT	CGGGAGGAAGCCAGCCTGCTATGGCCATGGTTTGGCCAGCTCTGAGAAGT	CMTM2;CMTM2	NM_144673;NM_001199317	Body;Body		chr16:66619876-66619876									CMTM2	ENST00000532362.1	TSS1500	chr16:66619725-66620095	3
cg03815962	chr8	61496575	+	cg03815962	96729927		AAAAATTACAAAACACCRCTATTACTCAAAATTACTCAAATCAACRAAAC		II			NA	NA	NA	NA	NA	NA		OpenSea	GGTTTAGAGGTCTTGCGGGCTGGGGAGGTTGCAGGAGCGACTACATGTGCACTACATGTG[CG]TCTCGTTGACTTGAGCAATCTTGAGCAATAGCGGTGTTTTGTAACTTTTTCCTAAGACTG	AAAGTTACAAAACACCGCTATTGCTCAAGATTGCTCAAGTCAACGAGACG	RAB2A;RAB2A	NM_002865;NM_001242644	Body;Body				TRUE				RAB2A	ENST00000530071.1	TSS200	RAB2A;RAB2A;RAB2A;RAB2A;RAB2A	ENST00000452437.1;ENST00000530071.1;ENST00000525529.1;ENST00000534260.1;ENST00000429861.1	TSS1500;TSS200;5'UTR;3'UTR;5'UTR	chr8:61496185-61496690	3
cg03821121	chr11	12148288	+	cg03821121	77773574		ATCATAAACTACCTTATAATTTTTCTTCTATAATTAAACTAAACTATTAC		II			NA	NA	NA	NA	NA	NA		OpenSea	TTGGGAAAGCAAGGCTTATGTGTGTAAAAAAAAAAAAAAAATTAAGTAACAGGAGATTTT[CG]CAACAGTTCAGCTCAATCATAGAAGAAAAACCACAAGGTAGTTCATGACTAATGTCCATC	CGCAACAGTTCAGCTCAATCATAGAAGAAAAACCACAAGGTAGTTCATGA	MICAL2	NM_014632	5'UTR		chr11:12148184-12148184		TRUE				MICAL2;MICAL2	ENST00000537344.1;ENST00000256194.4	5'UTR;5'UTR	MICAL2;MICAL2;MICAL2;MICAL2;MICAL2;MICAL2;MICAL2	ENST00000537344.1;ENST00000532179.1;ENST00000526065.1;ENST00000256194.4;ENST00000530823.1;ENST00000532420.1;ENST00000531732.1	5'UTR;5'UTR;5'UTR;5'UTR;5'UTR;5'UTR;5'UTR	chr11:12148220-12148495	3						TRUE
cg03823431	chr17	79229385	-	cg03823431	61704250		AAAATCTCTAACATCCRAATTTCTTCTCCTAAAAAACCAACAACACACCC		II			NA	NA	NA	NA	NA	NA		OpenSea	TCGGGAGGGAGGAGATCTCTGGCATCCGAATTTCTTCTCCTAGAAGGCCAGCAACACACC[CG]GCTAAGCCACAGTAGAGGCGGCCACGGCCAAGGGGGATGGCTCCACGCACGCCCCCAGGA	CGGGTGTGTTGCTGGCCTTCTAGGAGAAGAAATTCGGATGCCAGAGATCT	SLC38A10;SLC38A10	NM_001037984;NM_138570	Body;Body				TRUE	17:76843468-76843981	17:79228104-79229839	Unclassified				SLC38A10	ENST00000542075.1	3'UTR	chr17:79229140-79229535	3						TRUE
cg03836521	chr16	30721270	+	cg03836521	23803858	63657157	AACTCTTCCAATAACAATTCTCCCTCACAACAAAACAACTCAATCTCACA	AACTCTTCCAATAACAATTCTCCCTCACGACGAAACAACTCAATCTCACG	I	C	Grn	NA	NA	NA	NA	NA	NA		OpenSea	GATGAGGAAACGATTGAAGTTGAAGAACAACAGGAAGGCAATGATGCAGAGGCCCAGAGG[CG]TGAGATTGAGCTGCTTCGCCGTGAGGGAGAATTGCCACTGGAAGAGCTGCTCCGTTCCCT	AGCTCTTCCAGTGGCAATTCTCCCTCACGGCGAAGCAGCTCAATCTCACG	SNORA30;SRCAP	NR_002966;NM_006662	TSS1500;Body								SNORA30	ENST00000384028.1	TSS1500	SNORA30;SRCAP;SRCAP	ENST00000384028.1;ENST00000483083.1;ENST00000483083.1	TSS1500;1stExon;5'UTR			chr16:30720153-30722862	4				TRUE
cg03850957	chr20	16713359	+	cg03850957	28785863		TCACTATTTCATCTAAACTATACAACTTCTAACACATAATATTTCACTAC		II			NA	NA	NA	NA	NA	NA	chr20:16710507-16711115	S_Shelf	CATTACGAAACAAAAGTCATGAGTCAAAGAGGAAATTCAGTCTGAAGTTTTAGAATATGT[CG]TAGTGAAATACTATGTGTCAGAAGCTGCACAGTCTAGATGAAACAGTGATCTAAGGAAAA	CACTGTTTCATCTAGACTGTGCAGCTTCTGACACATAGTATTTCACTACG	SNRPB2;SNRPB2	NM_198220;NM_003092	Body;Body														chr20:16713300-16713450	3						TRUE
cg03857198	chr3	152927597	+	cg03857198	31739267		AAAAAACCTACAAAAAAACAAAAATAACTCAACATAACAATAAACCCTAC		II			NA	NA	NA	NA	NA	NA		OpenSea	CCTCCCGCCCCACGGGGAGTCATCTGCTTGAGGAAGGAAAGACACATTGCCGGGCTACAG[CG]CAGGGCCCATTGTCATGCTGAGCCACCCTTGCTTCCCTGCAGGCCTCCTGAGTCGCAGCC	CGCAGGGCCCATTGTCATGCTGAGCCACCCTTGCTTCCCTGCAGGCCTCC							TRUE										chr3:152927425-152927735	3						TRUE
cg03877179	chr2	220468716	+	cg03877179	16628845		TAACAAACCCAAAAAAACTTCATATAAATCAACCTCCACTTCTACTTTTC		II			NA	NA	NA	NA	NA	NA		OpenSea	GTGAGGGAATAGGAAGGGGAACTGTGAGGGCTTGAGCAGAGTAAGGGAAGTGGAAATGTA[CG]AAAAGCAGAAGTGGAGGTTGATTCACATGAAGCCCTTCTGGGTTTGCTAAAAGTTAGGCT	AGCAAACCCAGAAGGGCTTCATGTGAATCAACCTCCACTTCTGCTTTTCG	STK11IP	NM_052902	Body								STK11IP	ENST00000459692.1	5'UTR	STK11IP;STK11IP	ENST00000459692.1;ENST00000475396.1	5'UTR;5'UTR	chr2:220468525-220468815	3
cg03882466	chr8	134162841	-	cg03882466	83620506		CTAATACTATTATACAAAACACAACTTCCTCAACCAATTACAACAAACTC		II			NA	NA	NA	NA	NA	NA		OpenSea	CAGGAACTAAGCTGATACTATTGTGCAGGACACAACTTCCTCAGCCAGTTACAGCAGACT[CG]TCTGGACTTACTCAACCGAGTTCTCTTCTGGTGACGACATTTCTCTACCACGCTGGCCAG	TGATACTATTGTGCAGGACACAACTTCCTCAGCCAGTTACAGCAGACTCG					chr8:134162340-134162340												chr8:134162740-134162955	3
cg03886075	chr20	20253505	-	cg03886075	92711547		CCTTCCTTCCCCATATCTCCTTCTTAATTCAACCCAAAATTAACTTAACC		II			NA	NA	NA	NA	NA	NA		OpenSea	TCTCTCCATTTCCTTCCTTCCCCATATCTCCTTCTTGATTCAGCCCAAAATTGACTTAAC[CG]TTGCAAAATGAGTTACCCAACTGCTACTTCCATATAAAATATAAGAAAGCCTGGTCATCC	CGGTTAAGTCAATTTTGGGCTGAATCAAGAAGGAGATATGGGGAAGGAAG	CFAP61	NM_015585	Body		chr20:20253391-20253391						C20orf26;C20orf26	ENST00000377297.1;ENST00000339482.4	3'UTR;3'UTR	C20orf26;C20orf26;C20orf26	ENST00000488640.1;ENST00000377297.1;ENST00000339482.4	5'UTR;3'UTR;3'UTR
cg03902386	chr5	36703583	-	cg03902386	79779437		CRTAATAAAAAATCATTAACATCTAATACAAAACTATACTCCCTCAATAC		II			NA	NA	NA	NA	NA	NA		OpenSea	TTGTCAGAGCACGTGATGAAAGATCATTAGCATCTGATGCAAGGCTGTGCTCCCTCAGTG[CG]CTCCAGTTGGCTCCGTGCCCCCATGTGGAAACTGGGCTGCCTGGCGGTGGACCATGTGCC	GTGATGAAAGATCATTAGCATCTGATGCAAGGCTGTGCTCCCTCAGTGCG											CTD-2353F22.1;CTD-2353F22.1;CTD-2353F22.1	ENST00000512329.1;ENST00000508745.1;ENST00000510740.1	3'UTR;3'UTR;3'UTR	CTD-2353F22.1;CTD-2353F22.1;CTD-2353F22.1	ENST00000512329.1;ENST00000508745.1;ENST00000510740.1	3'UTR;3'UTR;3'UTR	chr5:36703440-36703655	3
cg03903882	chr9	115915314	+	cg03903882	12616537		TATACAAAACCAAACAAATACAAACAATACTATAAAACTCCATTTACACC		II			NA	NA	NA	NA	NA	NA	chr9:115913081-115913807	S_Shore	CCCCTACCTCTACCTGGCAGAGATGGTGCTAGAGGCTTCTGCTGAGGATGAGGCCATCTC[CG]GTGTAAATGGAGTTTCACAGTATTGTTTGTACCTGTTTGGTTTTGTATATCAATCTTGCG	ATACAAAACCAAACAGGTACAAACAATACTGTGAAACTCCATTTACACCG	SLC31A2	NM_001860	Body		chr9:115914968-115914968												chr9:115915025-115915335	3
cg03913806	chr17	39654589	+	cg03913806	65735593		ACAAAATACCTCTAATCATAATCTTTCTCRTTCTCTTTTCTAAACTATAC		II			NA	NA	NA	NA	NA	NA		OpenSea	TTATAACGTTCTAGGTATGAGGATGAGACTGACGATGAAACCAGCCCTACCCAGAAGGAA[CG]CATAGCTTAGAAAAGAGAACGAGAAAGATCATGACCAGAGGTATCTTGTTTACTGAGCAC	CGCATAGCTTAGAAAAGAGAACGAGAAAGATCATGACCAGAGGTATCTTG																			chr17:39654512-39655187	6
cg03915055	chr2	158301005	-	cg03915055	94713127	11706143	ACACAAAAACATTCAATTCTTATAAATATAAACAAAAATTACAAATACCA	ACACGAAAACATTCAATTCTTATAAATATAAACAAAAATTACAAATACCG	I	A	Red	NA	NA	NA	NA	NA	NA		OpenSea	GCAGAAGTCAGCACACGAGGACATTCAGTTCTTGTGAATATGGGCAAGAATTACAGGTGC[CG]GTCATAATGTTCTCTCTCGAAGTCCTTGTAATACTGTACTTTCCCTGAAGTATACCCTAG	CGGCACCTGTAATTCTTGCCCATATTCACAAGAACTGAATGTCCTCGTGT	CYTIP	NM_004288	TSS1500								CYTIP;CYTIP;CYTIP	ENST00000264192.3;ENST00000497432.1;ENST00000540637.1	TSS1500;3'UTR;5'UTR	CYTIP;CYTIP;CYTIP;CYTIP;CYTIP;CYTIP;CYTIP;CYTIP	ENST00000483929.1;ENST00000462109.1;ENST00000457793.2;ENST00000264192.3;ENST00000497432.1;ENST00000540637.1;ENST00000435117.1;ENST00000439355.1	TSS1500;TSS1500;TSS1500;TSS1500;3'UTR;5'UTR;5'UTR;5'UTR	chr2:158300800-158301135	3						TRUE
cg03922423	chr8	144408588	-	cg03922423	84782895		CTCACCATATCTAAAAAACAAACATACAAAACRCTCTCRCCATATCTAAC		II			NA	NA	NA	NA	NA	NA		OpenSea	AGACACGCGCTCTCACCATGTCTGAAGGACAGACATGCAGAGCGCTCTCGCCATGTCTGA[CG]GACAGAAACGCGCTCTCGCCATGTCCGACGGAGGCGTGTGTGCAATAGGCAGAACCTGCG	TCACCATGTCTGAAGGACAGACATGCAGAGCGCTCTCGCCATGTCTGACG	TOP1MT	NM_052963	Body					8:144479569-144480120						TOP1MT;TOP1MT	ENST00000522121.1;ENST00000523417.1	3'UTR;3'UTR	chr8:144408420-144408595	3						TRUE
cg03923059	chr5	1478509	-	cg03923059	89692370		RTAAACTACCATAATTCCTTACATCAACATTTACATCTTATATAAACAAC		II			NA	NA	NA	NA	NA	NA		OpenSea	CTAAAACTTCCGTAAACTGCCATGGTTCCTTGCATCAACATTTGCATCTTGTATGAACAA[CG]TCAGTAAGGACAGAGCAGTTTTGCACAGCCATTCACTTTCTTTTCAACTCTTAAAATTAG	TAAACTGCCATGGTTCCTTGCATCAACATTTGCATCTTGTATGAACAACG	LPCAT1	NM_024830	Body		chr5:1478329-1478329												chr5:1478460-1478750	3
cg03924164	chr16	88515063	-	cg03924164	93670219	27676556	CAACTTTAACAAATATCAAAATAAACCCCTAACACAACTACCCAACAACA	CAACTTTAACAAATATCAAAATAAACCCCTAACACGACTACCCGACGACG	I	C	Grn	NA	NA	NA	NA	NA	NA	chr16:88513273-88513514	S_Shore	CCTTCACAGAGCCAGCTTTGACAAATGTCAGAATGGGCCCCTGGCACGGCTGCCCGGCGG[CG]CCAAGGCCTGGGGATGACTGGCAGTGGGGGAAGTGAGGCCCTGCCCGGGCGGGGACCACG	CGCCGCCGGGCAGCCGTGCCAGGGGCCCATTCTGACATTTGTCAAAGCTG																	chr16:88514780-88515130	3						TRUE
cg03937508	chr3	52238530	-	cg03937508	62808901		ATAACTACAAATACTATTAATAACCTACCTTCTATCCTTTAATACTTACC		II			NA	NA	NA	NA	NA	NA		OpenSea	TTTTGGTTGTGGTGACTACAGGTGCTGTTGGTAGCCTGCCTTCTGTCCTTTAATACTTAC[CG]TCTACACATGGCACTGAGCCAAACACGACATACAGTCTTATTTACTTACAAGATGAGGAC	CGGTAAGTATTAAAGGACAGAAGGCAGGCTACCAACAGCACCTGTAGTCA	ALAS1;ALAS1;ALAS1;ALAS1	NM_001304444;NM_000688;NM_001304443;NM_199166	Body;Body;Body;Body								ALAS1	ENST00000441729.2	3'UTR	ALAS1	ENST00000441729.2	3'UTR	chr3:52238445-52238690	3
cg03938562	chr8	145082728	+	cg03938562	82759232		CTAAACCCRCAAAAATAACAAAAACCTCCTAAAATACACTCRAAATTTAC		II			NA	NA	NA	NA	NA	NA		OpenSea	AAGCAAGTGGGACAACACTGGAGGTTTGTTCACAGTGAGCCCCTAACGGGCCGGGAGGAG[CG]CAAACCCCGAGTGCACCCCAGGAGGTTCCTGTCACTCCTGCGGGCCCAGCCTCCCTGCAG	TGGGCCCGCAGGAGTGACAGGAACCTCCTGGGGTGCACTCGGGGTTTGCG					chr8:145082585-145082585		TRUE							PARP10	ENST00000530478.1	5'UTR	chr8:145082520-145082815	3
cg03945538	chr1	173447427	+	cg03945538	95683927		TATCCTAAAACCTAAAACRACCATCACTAACAAAAATAAACCACTCCAAC		II			NA	NA	NA	NA	NA	NA	chr1:173445978-173447105	S_Shore	GTGCCTTCAGAGATTCCAGAACTTGCAACACTTGGAGGGAAGGACTTTCTGACGCTGTTC[CG]CTGGAGTGGCCTATTCTTGCTAGTGATGGCCGTTCCAGGCTCCAGGACACGTGTACTCCC	CGCTGGAGTGGCCTATTCTTGCTAGTGATGGCCGTTCCAGGCTCCAGGAC	PRDX6	NM_004905	Body		chr1:173447359-173447359									PRDX6	ENST00000460950.1	5'UTR	chr1:173446080-173447535	3						TRUE
cg03948938	chr9	137263723	-	cg03948938	29765260		RAACRACRTAACAAATAACTAAACCAAAATAACTACAACRCTTCCTAAAC		II			NA	NA	NA	NA	NA	NA		OpenSea	CTGTCTCCTCCGGGCGGCGTGGCAGGTGGCTGGGCCAAGATGGCTGCAGCGCTTCCTGGG[CG]CTGCTGCGTGTTGAAACCCGTCTGTGACGTGGCCAGCGGTGTTGAAATAAGTGCCTGTGC	CGCCCAGGAAGCGCTGCAGCCATCTTGGCCCAGCCACCTGCCACGCCGCC	RXRA	NM_002957	Body								RXRA	ENST00000356384.4	TSS200	RXRA;RXRA	ENST00000356384.4;ENST00000484822.1	TSS200;5'UTR	chr9:137263665-137263975	3
cg03952500	chr9	134576647	+	cg03952500	81681249		AAACTTCATTCTATCATCAAATACCTCCAAATTTAAAACAATATCTATCC		II			NA	NA	NA	NA	NA	NA		OpenSea	ACACGGAAATGTATTTTACGCACGTTCCCAGGGTAAAGCATATCCGAAAACCAATGGCTA[CG]GATAGATATTGTTCTAAATTTGGAGGTATCTGATGACAGAATGAAGTTTCCTTCCCTTTT	CGGATAGATATTGTTCTAAATTTGGAGGTATCTGATGACAGAATGAAGTT	RAPGEF1;RAPGEF1;RAPGEF1	NM_198679;NM_005312;NM_001304275	Body;Body;Body		chr9:134576377-134576377						RAPGEF1;RAPGEF1;RAPGEF1;RAPGEF1	ENST00000398415.2;ENST00000372191.2;ENST00000337036.4;ENST00000431470.1	5'UTR;5'UTR;5'UTR;5'UTR	RAPGEF1;RAPGEF1;RAPGEF1;RAPGEF1	ENST00000437236.1;ENST00000372191.2;ENST00000337036.4;ENST00000431470.1	5'UTR;5'UTR;5'UTR;5'UTR	chr9:134576620-134576810	3
cg03956820	chr17	80190154	-	cg03956820	78680828	9809826	AAAATCAATTAAATAACAAACCACAAACCCCAAACTCAAACCACTACACA	AAAATCAATTAAATAACAAACCACGAACCCCGAACTCAAACCACTACACG	I	A	Red	NA	NA	NA	NA	NA	NA	chr17:80186135-80189990	S_Shore	CCTTCAAGGGCTGGAGTCAGTTAGGTAACAGGCCACGGGCCCCGGGCTCAGGCCACTGCA[CG]GACCCAGGGAACGGGCTGACAGTCCAGCAGAGGCCTCAGCGAGGCGGCGGCGCTGCGCAC	GGAGTCAGTTAGGTAACAGGCCACGGGCCCCGGGCTCAGGCCACTGCACG	SLC16A3;SLC16A3;SLC16A3;SLC16A3	NM_001042423;NM_001042422;NM_004207;NM_001042423	1stExon;5'UTR;5'UTR;5'UTR					17:77781918-77783501			SLC16A3;SLC16A3;SLC16A3	ENST00000392341.1;ENST00000392339.1;ENST00000392339.1	5'UTR;1stExon;5'UTR	SLC16A3;SLC16A3;SLC16A3	ENST00000392341.1;ENST00000392339.1;ENST00000392339.1	5'UTR;1stExon;5'UTR	chr17:80187020-80190215	3						TRUE
cg03969407	chr16	85946351	+	cg03969407	99757457		ACCAATAAACAATAATACTAACCAAAAACTACCATACTTTCAAAAATCTC		II			NA	NA	NA	NA	NA	NA		OpenSea	TTTATCAGCCTCCTTTAAGGAATGGGCCAGAGATTGAACATCTGCATGTGGCTCGTTGAG[CG]AGATTCTTGAAAGCATGGCAGCCTTTGGCCAGCATCACTGTTCACTGGTGTCTCAGAGCT	CCAGTGAACAGTGATGCTGGCCAAAGGCTGCCATGCTTTCAAGAATCTCG	IRF8	NM_002163	Body				TRUE				IRF8	ENST00000562492.1	TSS1500	IRF8;IRF8;IRF8	ENST00000564056.1;ENST00000569145.1;ENST00000562492.1	5'UTR;TSS1500;TSS1500	chr16:85946045-85946355	3
cg03975920	chr9	95878539	+	cg03975920	82686276		CACAAAACACTAAACCRACAAAACTAAAAACAACAACACAACAAAACTAC		II			NA	NA	NA	NA	NA	NA		OpenSea	CCGGTCTGGGAGAAATGACCCTGCTGACTACAAACACAGGCTGGGTTTTGGGGGTGCTGA[CG]CAGCTTTGTTGTGCTGCTGCTTCCAGTTCTGCCGGCTCAGTGCCTTGTGACCGGGGCCGG	CGCAGCTTTGTTGTGCTGCTGCTTCCAGTTCTGCCGGCTCAGTGCCTTGT					chr9:95878204-95878204												chr9:95878360-95878655	3
cg03978658	chr8	37761565	+	cg03978658	50679110		TAACTACRAAAAATATTTACAAACACTCCTAAAACTCAATAACCCTACRC		II			rs2290490	0.364374	NA	NA	NA	NA		OpenSea	ACTCCACCGTGGCCGCTCCTCCCCACTCCCAAAGGCCAGGCTATGCTGGCCGGCTGAACC[CG]CGCAGGGTCACTGAGTTCCAGGAGTGTTTGTAAATACCTCCCGCAGCCAGGGTGCGGCAG	CGCGCAGGGTCACTGAGTTCCAGGAGTGTTTGTAAATACCTCCCGCAGCC							TRUE										chr8:37760880-37761835	3						TRUE
cg03981269	chr1	15792371	-	cg03981269	45651951		AAATATTCACTACTAAACCAATCAACCRTAAAAACACAATATAAACAAAC		II			rs59209476	0.010064	NA	NA	NA	NA		OpenSea	TAGCTTGAGTCAGGTGTTCACTGCTGAACCAATCAACCGTGAGGACACAGTATAGACAAA[CG]TGGCTGTTCGCATGTTGCAATGGATGGAAGACAGGAACAGGGGAAACCTAAGACGGGTCC	GGTGTTCACTGCTGAACCAATCAACCGTGAGGACACAGTATAGACAAACG	CELA2A	NM_033440	Body								CELA2B;CELA2A	ENST00000494280.1;ENST00000375924.3	TSS200;3'UTR	CELA2B;CELA2A	ENST00000494280.1;ENST00000375924.3	TSS200;3'UTR	chr1:15792225-15792595	3
cg03984055	chr16	31117318	-	cg03984055	75669370	76642236	AACACCAAATTCTAACACACAAACCACTACCAATCCTTTACTACTTTACA	AACGCCAAATTCTAACGCACAAACCACTACCAATCCTTTACTACTTTACG	I	C	Grn	NA	NA	NA	NA	NA	NA	chr16:31117101-31117435	Island	CGCGGCCACGTGAGCGCCAGATTCTGGCGCACAGACCACTGCCAGTCCTTTGCTGCTTTG[CG]CAGCCTGTCCTCCCCGCCAGGAGCACCCTTCCCGCTCCCTTTTACCACGGGCTCCAGCCG	AGCGCCAGATTCTGGCGCACAGACCACTGCCAGTCCTTTGCTGCTTTGCG								16:31024603-31024923	16:31116951-31117586	Unclassified	BCKDK	ENST00000394951.1	TSS200	BCKDK	ENST00000394951.1	TSS200	chr16:31117040-31117475	3						TRUE
cg03998546	chr9	19229813	-	cg03998546	86782593		AAACRACTCTACAAACRTCTATATCRATAATAAAACTACACTTAAAAAAC		II			NA	NA	NA	NA	NA	NA	chr9:19230223-19231318	N_Shore	GCATTATAGAGAAACGACTCTGCAGGCGTCTGTGTCGATAATGAGGCTACACTTAGGAGG[CG]TGAGGGTACTGACTATGCAAATGAGCGATTTCTCCATTAGGAATTCCCATCCCCAAATCT	CGCCTCCTAAGTGTAGCCTCATTATCGACACAGACGCCTGCAGAGTCGTT	DENND4C;DENND4C	NM_017925;NR_073201	TSS1500;TSS1500					9:19219813-19221410									chr9:19229740-19230015	3
cg04025032	chr16	11306502	-	cg04025032	45642544		TTTACACAAAATTTTAACTTATACAAAAATAACCAATCCCRAAACRAAAC		II			NA	NA	NA	NA	NA	NA		OpenSea	AAGGAAAGGCGTTTGCACAAGGTTTTGACTTGTGCAAGGGTGGCCAGTCCCGAGACGGGA[CG]CATCAGACAGGGATCCCTGACTCAGATCGAGGGATGGCTTCAGGGTGCAGTTTCCTTGAG	TTGCACAAGGTTTTGACTTGTGCAAGGGTGGCCAGTCCCGAGACGGGACG					chr16:11306394-11306394						RP11-396B14.2	ENST00000572466.1	5'UTR	RP11-396B14.2	ENST00000572466.1	5'UTR	chr16:11306380-11306575	3
cg04029910	chr7	157093013	-	cg04029910	96691260		CTAAAACCTACCAAAATACRCTAATATAACAACTCACTCAAAATAACATC		II			NA	NA	NA	NA	NA	NA	chr7:157092597-157093535	Island	CGTGCACGGCTCTGGAACCTGCCAGGATGCGCTGATGTGGCAACTCACTCAGGGTGGCAT[CG]TTCCATGGGCAAGCACCCCTTAGAGAAATGAGGAATGACTCAGATGATCGGCTTCTACGA	CGATGCCACCCTGAGTGAGTTGCCACATCAGCGCATCCTGGCAGGTTCCA					chr7:157092515-157092515			7:156785443-156786296									chr7:157092420-157093655	3
cg04030580	chr19	8568648	+	cg04030580	85616367		TCCATAACCTATAATATCTACCCCAAAACAAATAAATCCTACTCAAAACC		II			NA	NA	NA	NA	NA	NA	chr19:8570635-8571214	N_Shore	GTCTGCCCTGGTTGGCTCATCCGCCTTCCTCATTTCAACACTTCCATGAAATCCAATTCC[CG]GCTCTGAGCAGGACTCACTTGTTCTGGGGCAGATATCACAGGCCATGGATGTCCCAGGCT	CGGCTCTGAGCAGGACTCACTTGTTCTGGGGCAGATATCACAGGCCATGG	PRAM1	NM_032152	TSS1500		chr19:8568511-8568511						PRAM1;PRAM1	ENST00000255612.3;ENST00000423345.2	TSS1500;TSS1500	PRAM1;PRAM1	ENST00000255612.3;ENST00000423345.2	TSS1500;TSS1500	chr19:8568445-8568795	3
cg04036920	chr11	33562503	+	cg04036920	19731895		TCCTTTCTCATTCTTCCTTTTCTTTAAAATTCCCCATTCTTAAAATTTAC		II			NA	NA	NA	NA	NA	NA		OpenSea	AGTATTGGCTTATACCCTGATGAGTTCTAAAAATGATGTAAGGCCAATTTCTTGGGTATC[CG]TAAACCCCAAGAATGGGGAATTTTAAAGAAAAGGAAGAATGAGAAAGGAATTTTTCAGAA	CCTTTCTCATTCTTCCTTTTCTTTAAAATTCCCCATTCTTGGGGTTTACG	C11orf41	NM_012194	TSS1500								C11orf41;C11orf41	ENST00000321505.4;ENST00000265654.5	TSS1500;TSS1500	C11orf41;C11orf41;C11orf41	ENST00000526400.1;ENST00000321505.4;ENST00000265654.5	TSS1500;TSS1500;TSS1500								TRUE
cg04041380	chr3	172041893	+	cg04041380	84724428		AAATATTATCCACATTCTAAACACCACTAAATCATCTTACTCTATATTCC		II			NA	NA	NA	NA	NA	NA		OpenSea	GAACTCTGTGGTAAGAGTTATGATGACATCAGGGGACAGGTTTGCGCAAGGCACACTGGA[CG]GAACATAGAGTAAGATGATCCAGTGGTGTCTAGAATGTGGATAATACCCAATGTATTTTT	CGGAACATAGAGTAAGATGATCCAGTGGTGTCTAGAATGTGGATAATACC	FNDC3B;FNDC3B	NM_022763;NM_001135095	Body;Body											FNDC3B	ENST00000469491.1	5'UTR	chr3:172041705-172042435	3
cg04046364	chr12	58210661	-	cg04046364	76607176		TAAAACAAAAAATTCTAAATACTAACAAAATATAACCTAATCTAACCTAC		II			NA	NA	NA	NA	NA	NA		OpenSea	AGGGCTGGGCCTGGGACAAAGGGTTCTGGGTGCTAGCAGGGTGTGGCCTGGTCTGGCCTG[CG]GACAGATGGCTTCCTTTTTCCCTCCCACACAGACCCAAGCTTCTGTGTGGAAGCGTGAAC	CGCAGGCCAGACCAGGCCACACCCTGCTAGCACCCAGAACCCTTTGTCCC	AVIL	NM_006576	TSS1500				TRUE				AVIL;AVIL	ENST00000537081.1;ENST00000257861.3	TSS1500;TSS1500	AVIL;AVIL;AVIL;AVIL	ENST00000537081.1;ENST00000549851.1;ENST00000257861.3;ENST00000549994.1	TSS1500;TSS1500;TSS1500;5'UTR	chr12:58210600-58210835	3						TRUE
cg04074307	chr8	28944102	+	cg04074307	31796987		TCRACATAAAAACCAAACAAATCATATTTAATAACACACTTCCTAAAACC		II			NA	NA	NA	NA	NA	NA		OpenSea	ATAAAATAAAATAAAAAAGCAGTTTGTCTCTTTCATGACAGGTGGGAAATGGGAGACAAA[CG]GTTTCAGGAAGTGTGTTATTAAACATGACTTGCTTGGTTTCCATGTCGATCCCCAAACCA	CGGTTTCAGGAAGTGTGTTATTAAACATGACTTGCTTGGTTTCCATGTCG	KIF13B	NM_015254	Body				TRUE										chr8:28944000-28944210	3
cg04084348	chr10	75677011	+	cg04084348	13744566		TACTAATCACAAATCATACTACAAAATAATACATTCCCAAACACTATCAC		II			NA	NA	NA	NA	NA	NA		OpenSea	ACACAGAGTGGTCTTTCTGGAGAGGTTATAGGTCACTCCTGGGGCCTCTTGGGTCCCCCA[CG]TGACAGTGCCTGGGAATGTATTATTCTGCAGCATGACCTGTGACCAGCACTGTCTCAGTT	GCTGGTCACAGGTCATGCTGCAGAATAATACATTCCCAGGCACTGTCACG	PLAU;C10orf55;PLAU	NM_001145031;NM_001001791;NM_002658	3'UTR;5'UTR;3'UTR								PLAU;PLAU;C10orf55;C10orf55	ENST00000446342.1;ENST00000372764.3;ENST00000409178.1;ENST00000412307.2	3'UTR;3'UTR;5'UTR;TSS1500	PLAU;PLAU;PLAU;C10orf55;C10orf55	ENST00000496777.1;ENST00000446342.1;ENST00000372764.3;ENST00000409178.1;ENST00000412307.2	3'UTR;3'UTR;3'UTR;5'UTR;TSS1500	chr10:75676885-75677155	3						TRUE
cg04084354	chr1	56721795	+	cg04084354	61744953		TCACTTCCCTCTAAATCTTACAATTACTAAAAAACCTTAATTTTTACCAC		II			NA	NA	NA	NA	NA	NA		OpenSea	GACCAAGCTCAGGGAGAGTGGGAATCGAAAACAAGGCCAAGAATTATGAAATAATGTACA[CG]TGGCAAAAACTAAGGCTCTTTAGTAACTGCAAGATCTAGAGGGAAGTGAATGAGCAGAAA	CGTGGCAAAAACTAAGGCTCTTTAGTAACTGCAAGATCTAGAGGGAAGTG							TRUE				RP11-504A18.1	ENST00000569425.1	3'UTR	RP11-504A18.1	ENST00000569425.1	3'UTR	chr1:56721285-56721830	3						TRUE
cg04087207	chr20	31669392	-	cg04087207	55703562		CCTAATATATAACTACRCTATCTATAATAACTATATATAACACCAACCAC		II			NA	NA	NA	NA	NA	NA		OpenSea	CATGTGGATGGCCTGGTGTGTGGCTGCGCTGTCTGTGGTGGCTGTGTGTGGCACCAGCCA[CG]AGACAAACACGGTCCTCAGGGTGACGAAAGATGTGTTGAGCAATGGTGAGTCCAGCCCCA	CGTGGCTGGTGCCACACACAGCCACCACAGACAGCGCAGCCACACACCAG	C20orf186	NM_182519	1stExon								BPIFB4	ENST00000375483.3	1stExon	BPIFB4	ENST00000375483.3	1stExon	chr20:31669165-31669555	3						TRUE
cg04095800	chr8	107770340	+	cg04095800	77641151		TTCCCAAACTCTACTTCCTTCTTTTTCTAATCACTACTAACTAATAAAAC		II			NA	NA	NA	NA	NA	NA		OpenSea	AATTCTAGTTTACACAGAATTGTTTCTATATCATGTGAGAAACAGCACTGGGTATTCTTA[CG]TTTTATCAGTTAGTAGTGATTAGAAAAAGAAGGAAGTAGAGCTTGGGAAGGGAAAGGAAA	TCCCAAGCTCTACTTCCTTCTTTTTCTAATCACTACTAACTGATAAAACG					chr8:107770186-107770186												chr8:107770340-107770530	3
cg04099543	chr11	72983405	+	cg04099543	16731948		CTCRTAAAACAACCCCTACTACCAATCAATTCTATACCTAAAACTATCRC		II			NA	NA	NA	NA	NA	NA		OpenSea	TCCCCAGGTCTCTCGGTTTCCTCATCTGCTGCCTCTCCAGACTTCTGCCAGAACATTGCA[CG]CGACAGTTTCAGGCACAGAACTGACTGGCAGCAGGGGCTGCTCCACGAGTGGGAATTTGC	CGCGACAGTTTCAGGCACAGAACTGACTGGCAGCAGGGGCTGCTCCACGA	P2RY6;P2RY6;P2RY6;P2RY6;P2RY6	NM_176797;NM_004154;NM_176796;NM_004154;NM_176798	5'UTR;1stExon;5'UTR;5'UTR;5'UTR				TRUE				P2RY6;P2RY6;P2RY6;P2RY6;P2RY6;P2RY6;P2RY6;P2RY6;P2RY6	ENST00000540124.1;ENST00000393590.2;ENST00000540342.1;ENST00000542092.1;ENST00000349767.2;ENST00000393592.2;ENST00000393591.1;ENST00000540124.1;ENST00000393590.2	1stExon;1stExon;5'UTR;5'UTR;5'UTR;5'UTR;5'UTR;5'UTR;5'UTR	P2RY6;P2RY6;P2RY6;P2RY6;P2RY6;P2RY6;P2RY6;P2RY6;P2RY6;P2RY6;P2RY6	ENST00000540124.1;ENST00000393590.2;ENST00000536225.1;ENST00000540342.1;ENST00000542092.1;ENST00000349767.2;ENST00000393592.2;ENST00000544437.1;ENST00000393591.1;ENST00000540124.1;ENST00000393590.2	1stExon;1stExon;TSS200;5'UTR;5'UTR;5'UTR;5'UTR;5'UTR;5'UTR;5'UTR;5'UTR	chr11:72983060-72983795	3						TRUE
cg04119625	chr12	6539690	+	cg04119625	68717283		CTATCTCATTATTTCAATATACACTCTTCCCATTCCCRAAAAAACTAAAC		II			rs73052493	0.061056	NA	NA	NA	NA		OpenSea	TAAGGGTAAAAAGGCCTTGGTCACAAAAGAGGAAACACAAACAGCGCGATCATGGAAAGA[CG]CTCAGCCTCCCCGGGAATGGGAAGAGTGCACACTGAAACAATGAGACAGCACTTTCCTCC	CGCTCAGCCTCCCCGGGAATGGGAAGAGTGCACACTGAAACAATGAGACA					chr12:6539566-6539566												chr12:6539285-6540035	3
cg04128669	chr2	192067025	-	cg04128669	3705927		TATCCCATCACCATTTATCAACCAAAATCTATATTCTAATTTACTATACC		II			NA	NA	NA	NA	NA	NA		OpenSea	GAAGTGTTAAATGTCCCATCACCATTTATCAACCAGAGTCTGTGTTCTAATTTACTGTAC[CG]GATGCTGTCCAGTAGTTGTGACATCTGGGAAATTCCTCCAGCTCCTCTGCATTGACTCAC	GTCCCATCACCATTTATCAACCAGAGTCTGTGTTCTAATTTACTGTACCG					chr2:192066963-192066963		TRUE										chr2:192066920-192067470	3
cg04137949	chr4	164086069	-	cg04137949	9635489		ATTCTACTTTCTAAAAACTCACTTAATCCTTATCTTCCACAAAAATTATC		II			NA	NA	NA	NA	NA	NA	chr4:164087461-164088146	N_Shore	GTATGTAGACCATTCTACTTTCTGAAAACTCACTTGGTCCTTATCTTCCACAGAAATTAT[CG]TTAACAGCAACCACTGTCTCAGTTTAAATTTTGTTTGTTGGCTCCCCACTTGAAGCCCTT	TTCTACTTTCTGAAAACTCACTTGGTCCTTATCTTCCACAGAAATTATCG	NAF1;NAF1	NM_001128931;NM_138386	Body;Body		chr4:164085826-164085826									NAF1;NAF1	ENST00000509232.1;ENST00000502973.1	3'UTR;3'UTR					chr4:164085615-164089866	6
cg04177251	chr4	8193123	+	cg04177251	83691179		RAAAACACRAAACTCATAAACTTTCCAAATAACTAATAACCACCCCAACC		II			NA	NA	NA	NA	NA	NA		OpenSea	GGCACGAGAACTGCTGACCACTTCCTGCAGGCCTCCGACCCGGCGGCCCAGCCACCCATC[CG]GCTGGGGTGGCCATCAGTCATCTGGAAAGCCTATGAGCCCCGTGTCCTCGTTTTGCAAAG	CGGCTGGGGTGGCCATCAGTCATCTGGAAAGCCTATGAGCCCCGTGTCCT								4:8244023-8244316						SH3TC1;SH3TC1	ENST00000510763.1;ENST00000509119.1	5'UTR;5'UTR	chr4:8192925-8193495	3						TRUE
cg04178438	chr7	157093072	+	cg04178438	95621985		CAAAAAACAACTAAAACCTTACRAAACCCCTAAAATAACAACAAAAACTC		II			NA	NA	NA	NA	NA	NA	chr7:157092597-157093535	Island	TCGTTCCATGGGCAAGCACCCCTTAGAGAAATGAGGAATGACTCAGATGATCGGCTTCTA[CG]AGTCTCTGCTGCCATTTTAGGGGCCCCGTAAGGTTCCAGCTGTTTTTTGTTTTGCTTTGT	CGAGTCTCTGCTGCCATTTTAGGGGCCCCGTAAGGTTCCAGCTGTTTTTT					chr7:157092515-157092515			7:156785443-156786296									chr7:157092420-157093655	3
cg04184394	chr3	183013324	-	cg04184394	4655836		CAAAAACAAATCATAATAAACAAATCTCTCTATATACAACCTAAAAACAC		II			rs114703202	0.011295	NA	NA	NA	NA		OpenSea	GCCTACAGTAACAAAAGCAAATCATGATGAACAGGTCTCTCTGTATACAGCCTGAGGACA[CG]AAGCATTCCCTTTCTCCCACCTTCCCCTACTCCCCCCATCCCTACCTCCCTCAGGTGACC	CGTGTCCTCAGGCTGTATACAGAGAGACCTGTTCATCATGATTTGCTTTT	MCF2L2	NM_015078	Body				TRUE				B3GNT5	ENST00000462559.1	5'UTR	MCF2L2;B3GNT5;MCF2L2;B3GNT5	ENST00000475664.1;ENST00000462559.1;ENST00000488149.1;ENST00000480551.1	TSS200;5'UTR;3'UTR;5'UTR	chr3:183013060-183013375	3
cg04184571	chr5	158647548	+	cg04184571	10638261		CAACAACRATTATCTAATAACAACCTATTCCTAATAATAATACTTTCTAC		II			NA	NA	NA	NA	NA	NA		OpenSea	CTCATAAATGGAATTAGAGGCTTGAGGGAGCTTGTTCGCCCCTTCTGCCATGTGAGGACA[CG]TAGAAAGCACTATCACCAGGAACAGGCTGTCACCAGACAACCGTTGCTGCCTTGATCTTA	AGCAACGGTTGTCTGGTGACAGCCTGTTCCTGGTGATAGTGCTTTCTACG											CTB-11I22.1	ENST00000521204.1	5'UTR	CTB-11I22.1	ENST00000521204.1	5'UTR					chr5:158647102-158647736	3
cg04188399	chr3	90057170	-	cg04188399	44654177		ATTACRCCACAAATTACAAACCATATTTCCCAAATTAACATCTCACCAAC		II			NA	NA	NA	NA	NA	NA		OpenSea	CAGCTGTTCTTGTTGCGCCACAGATTGCAAGCCATGTTTCCCAAATTAACATCTCACCAA[CG]CTTCCCCATCGAGTTTACACAAGACAGGAACTAAGTCAAGATAGGATCCAGGAAGAAAAA	TTGCGCCACAGATTGCAAGCCATGTTTCCCAAATTAACATCTCACCAACG																	chr3:90056965-90057210	3
cg04195852	chr1	22867029	-	cg04195852	16809972		CAAAATAACCAAAAAAAACCTCRCTAATTCAATAACTTAAACAAAAACCC		II			NA	NA	NA	NA	NA	NA		OpenSea	TGTTGCAATTCCAGGGTGGCCAGGAAAGGCCTCGCTGATTCAATGACTTGAGCAAAGACC[CG]CTGGCTTTGAGGGAGTGGCCGTGTGAATGTCTAGGGAAGGATGTTCCTGGCAGAGGGACA	CGGGTCTTTGCTCAAGTCATTGAATCAGCGAGGCCTTTCCTGGCCACCCT																	chr1:22866900-22867255	3
cg04201021	chr5	17444110	+	cg04201021	41673185		CCCAATAACAACTCCAAATATATCAAAATACTAATATTATTTAAAACACC		II			NA	NA	NA	NA	NA	NA		OpenSea	TGCACACCCTGCGGGTGGCGCAAGGGAACGTTTCCTGTTTCATCATCAGGGATATTGTAT[CG]GTGTCTTAAATAACACTAGCATTTTGACATATTTGGAGCTGCTACTGGGCCAGCTCTGTT	CGGTGTCTTAAATAACACTAGCATTTTGACATATTTGGAGCTGCTACTGG											RP11-321E2.4	ENST00000503267.1	TSS200	RP11-321E2.4	ENST00000503267.1	TSS200	chr5:17443960-17444210	3
cg04212786	chr4	185741172	-	cg04212786	6602286		AAACTACTAACTAACTAAACTTCAAAACAAAAACCAAAAACAATACCRAC		II			rs146786122	0.0105	NA	NA	NA	NA		OpenSea	CAGAATAAGCAGAACTGCTGACTGACTGGACTTCAGGGCAGAAACCAAGGGCAATACCGA[CG]TCCAGCCATTCTTTGAACAGGCACAGGGCCCGGGAACAAACTCCACACGTGTGCATGGCC	CGTCGGTATTGCCCTTGGTTTCTGCCCTGAAGTCCAGTCAGTCAGCAGTT	ACSL1;ACSL1	NM_001286711;NM_001995	5'UTR;5'UTR								ACSL1;ACSL1;ACSL1;ACSL1;ACSL1;ACSL1	ENST00000509038.1;ENST00000454703.2;ENST00000507295.1;ENST00000504900.1;ENST00000281455.2;ENST00000515030.1	3'UTR;5'UTR;5'UTR;5'UTR;5'UTR;5'UTR	ACSL1;ACSL1;ACSL1;ACSL1;ACSL1;ACSL1	ENST00000509038.1;ENST00000454703.2;ENST00000507295.1;ENST00000504900.1;ENST00000281455.2;ENST00000515030.1	3'UTR;5'UTR;5'UTR;5'UTR;5'UTR;5'UTR	chr4:185740960-185741275	3
cg04239831	chr15	90392043	+	cg04239831	93604991		CTAAAATCTAACTCTAAACCAAAATAACTCTCAAATAATTTTCTCTTCCC		II			NA	NA	NA	NA	NA	NA		OpenSea	GGGCATGGTGGCTATTAATGAGCCAAAGGGTAACGACGCTCTGAGGTGACTCAGCACTGA[CG]GGAAGAGAAAATCATCTGAGAGTCATCTTGGCCCAGAGTCAGACTCTAGTTCCCATATTA	CGGGAAGAGAAAATCATCTGAGAGTCATCTTGGCCCAGAGTCAGACTCTA	AP3S2;AP3S2;AP3S2;C15orf38-AP3S2	NR_037582;NR_023361;NM_005829;NM_001199058	Body;Body;Body;Body				TRUE							C15orf38-AP3S2;AP3S2;AP3S2;AP3S2;C15orf38-AP3S2;AP3S2;AP3S2;AP3S2	ENST00000561410.1;ENST00000423566.2;ENST00000557999.1;ENST00000558806.1;ENST00000561410.1;ENST00000559162.1;ENST00000558999.1;ENST00000558186.1	1stExon;3'UTR;3'UTR;3'UTR;3'UTR;3'UTR;3'UTR;3'UTR	chr15:90391920-90392175	3
cg04246589	chr1	36906744	+	cg04246589	49706528		CTTTAAAAACATTTATACTCACTACTCTACCCACAAAAACAAACCCCRCC		II			rs16822988	0.00073	NA	NA	NA	NA		OpenSea	CTCTGGAGCACCATGGCTCCTGGCGCCAGCATCCAGACAGTTCACCTGCTGGGAAGAGGA[CG]GCGGGGTCTGTCCTTGTGGGCAGAGCAGTGAGTACAAATGCCCCCAAAGAGGAAATGGCA	CGGCGGGGTCTGTCCTTGTGGGCAGAGCAGTGAGTACAAATGCCCCCAAA	OSCP1;OSCP1	NM_145047;NM_206837	Body;Body								OSCP1	ENST00000433045.2	TSS200	OSCP1;OSCP1	ENST00000433045.2;ENST00000524789.1	TSS200;3'UTR
cg04252446	chr3	58512535	+	cg04252446	67662232		TACATTACCTAATTATATACCTCTAAATAAATCACATAAACTAAATACCC		II			NA	NA	NA	NA	NA	NA		OpenSea	CCCAGCTCAGCTCTGAGGTAAGAAGTGTTTCCTCTGCTCACAACTTTATGAATGAGAAGG[CG]GGTACTCAGCTTATGTGACTCACCCAGAGGCACACAATTAGGCAATGTAGCTGTAGGGGC	CGGGTACTCAGCTTATGTGACTCACCCAGAGGCACACAATTAGGCAATGT	ACOX2	NM_003500	Body											ACOX2;ACOX2;ACOX2	ENST00000489472.1;ENST00000459888.1;ENST00000467738.1	3'UTR;3'UTR;TSS200	chr3:58512345-58512855	3
cg04258972	chr17	66568517	-	cg04258972	56706921		TCATAATAAATCTACCTCTAACAAACAATTATACAATTCACAATCCAAAC		II			NA	NA	NA	NA	NA	NA		OpenSea	CTTCATCAGCTTCATGGTAAATCTGCCTCTGACAGGCAATTGTGCAATTCACAATCCAGG[CG]TATTTGTTGAGCACTTTCAGAGACATTAAGTCTGGGTCCTTATCCAATGGACTTTCTTGA	CGCCTGGATTGTGAATTGCACAATTGCCTGTCAGAGGCAGATTTACCATG	FAM20A;FAM20A	NM_017565;NM_001243746	Body;5'UTR														chr17:66568380-66568735	3
cg04266202	chr17	56352895	+	cg04266202	53808540		ACTCTACCAAAAAACCCRAAAAATCRTAAAAACCATAATCCAAATAAACC		II			NA	NA	NA	NA	NA	NA	chr17:56355207-56355502	N_Shelf	GGTCACACAGCTAGGATGTTGCAGGGACACATCTGGATCCCGTGTGCCCGGTGTTCAAGA[CG]GCCTACCTGGACCATGGCCCCCACGATCTTCCGGGCTTCCTGGTAGAGCCTCTCCCCATC	CGGCCTACCTGGACCATGGCCCCCACGATCTTCCGGGCTTCCTGGTAGAG	MPO	NM_000250	Body								MPO	ENST00000225275.3	ExonBnd	MPO	ENST00000225275.3	ExonBnd	chr17:56352585-56353255	3						TRUE
cg04272368	chr7	148405581	+	cg04272368	86723865		AAAAACCAAACAAATCCTAAATAAAACAACAATCAACAACRCACTACATC		II			NA	NA	NA	NA	NA	NA		OpenSea	GTGTTTATACCTTCCTCTTTGGCCCCGCTGTCACCAGCTTCATTCTGCCCTCACGCCTGG[CG]ATGCAGTGCGCTGCTGATTGCTGCTTCATTCAGGACTTGCCTGGCTTCCTTGATTACAGA	GAAGCCAGGCAAGTCCTGAATGAAGCAGCAATCAGCAGCGCACTGCATCG	CUL1	NM_003592	5'UTR								CUL1;CUL1;CUL1;CUL1	ENST00000409469.1;ENST00000325222.3;ENST00000543583.1;ENST00000433865.2	5'UTR;5'UTR;5'UTR;5'UTR	CUL1;CUL1;CUL1;CUL1	ENST00000409469.1;ENST00000325222.3;ENST00000543583.1;ENST00000433865.2	5'UTR;5'UTR;5'UTR;5'UTR	chr7:148405420-148405710	3
cg04288619	chr7	97913809	+	cg04288619	97645117		CCAAAACRCCAAACAACRACCAAACRTATATATTATATATTCAAAAAACC		II			NA	NA	NA	NA	NA	NA	chr7:97910459-97911618	S_Shelf	TGCTGGCGTGGGTGGGGTGTGTGGTCCCTGGGCCACTCCTCTCTGCGAGGAGAGTGGAGA[CG]GTTCCCTGAACACACAACACACACGTCTGGCCGCTGCCTGGCGTCTTGGCCCGGGAGACA	CGGTTCCCTGAACACACAACACACACGTCTGGCCGCTGCCTGGCGTCTTG	BRI3;BRI3	NM_015379;NM_001159491	Body;Body		chr7:97913424-97913424				7:97913711-97914066	Promoter_Associated_Cell_type_specific	BRI3	ENST00000473967.1	5'UTR	BRI3;BRI3	ENST00000473967.1;ENST00000456357.2	5'UTR;5'UTR	chr7:97913645-97914315	3
cg04289740	chr14	20959034	-	cg04289740	97741848		CCTTAACRAACAACTCTTCTATACTAACTTCTATACCAATATATTAATCC		II			NA	NA	NA	NA	NA	NA		OpenSea	CTTTCACCAAACCTTAACGGACAACTCTTCTGTGCTAACTTCTGTGCCAGTGTATTAGTC[CG]TTTTCATGTTGCTGATAAAGACATATCAGAGACTGGGAAGAAAAGGTGGTTTAATTTGAC	CGGACTAATACACTGGCACAGAAGTTAGCACAGAAGAGTTGTCCGTTAAG																			chr14:20958646-20959444	6	chr14:20957414-20959257	6
cg04295815	chr17	27045188	-	cg04295815	97751381	62656237	CCAACCAAATTAATAATAAAAAATCAAAAACTACTACACAACATCTAACA	CCAACCGAATTAATAATAAAAAATCGAAAACTACTACGCAACATCTAACG	I	A	Red	NA	NA	NA	NA	NA	NA	chr17:27044168-27045049	S_Shore	GGGGACCCTTACCCAGCCGAATTGGTGATGGGGAATCGGAGACTGCTGCGCAGCATCTGG[CG]ATGCCAGGAACCAGCAGGGAGGGGAAAGGGGGAGAGAAGGGGCCCAAGGAGAGGCGGCGC	CGCCAGATGCTGCGCAGCAGTCTCCGATTCCCCATCACCAATTCGGCTGG	RAB34;RAB34;NARR;RAB34;RAB34;RAB34;RAB34;RAB34;RAB34;RAB34;RAB34	NM_001256277;NM_001256276;NM_001256281;NM_031934;NM_001144942;NM_001142625;NM_001142624;NM_001256278;NM_001256277;NM_001256276;NM_001144943	5'UTR;5'UTR;TSS1500;TSS1500;TSS1500;1stExon;1stExon;1stExon;1stExon;1stExon;1stExon					17:24068318-24069516			RAB34;RAB34;RPL23A;RAB34;RAB34;RAB34;RAB34;RAB34;RAB34;RAB34	ENST00000415040.2;ENST00000301043.6;ENST00000422514.2;ENST00000395243.3;ENST00000395242.2;ENST00000395245.3;ENST00000415040.2;ENST00000453384.2;ENST00000301043.6;ENST00000450529.1	5'UTR;5'UTR;TSS1500;TSS1500;TSS1500;TSS1500;1stExon;1stExon;1stExon;TSS200	RAB34;RAB34;RAB34;RAB34;RPL23A;RAB34;RAB34;RAB34;RAB34;RAB34;RAB34;RAB34;RAB34;RAB34;RAB34;RAB34;RAB34;RAB34;RAB34	ENST00000415040.2;ENST00000353676.5;ENST00000301043.6;ENST00000412625.1;ENST00000422514.2;ENST00000483554.1;ENST00000395243.3;ENST00000395242.2;ENST00000395245.3;ENST00000415040.2;ENST00000436730.1;ENST00000353676.5;ENST00000447716.1;ENST00000430132.1;ENST00000301043.6;ENST00000419712.1;ENST00000436730.1;ENST00000450529.1;ENST00000482688.1	5'UTR;5'UTR;5'UTR;5'UTR;TSS1500;TSS1500;TSS1500;TSS1500;TSS1500;1stExon;1stExon;1stExon;1stExon;1stExon;1stExon;TSS200;5'UTR;TSS200;TSS200	chr17:27044585-27045355	3
cg04315688	chr1	147193969	+	cg04315688	1672150		TAACCACACCACCTATAAAATATATACTAAACATTATATAAACACTCCAC		II			rs11577892	0.333769	NA	NA	NA	NA		OpenSea	GAGAGACATACCAGTTGCCAGCTCCTTAGGGATGTCACAAGGAATCAGTGAGTTAATACA[CG]TGGAGTGCTTACACAATGCCCAGCACACACTCCATAGGTGGTGTGGCCAGAATGCAAATT	CGTGGAGTGCTTACACAATGCCCAGCACACACTCCATAGGTGGTGTGGCC																	chr1:147193880-147194255	3
cg04316096	chr14	81883595	-	cg04316096	99621107		AAAAAATACCATTCACACAATACRACAAAAACCACRTTCTCTTATCTAAC		II			NA	NA	NA	NA	NA	NA		OpenSea	TGCACAACTCCAGGAGGTGCCATTCACACAATGCGACAAAAACCACGTTCTCTTATCTGA[CG]CTGCCCCTAGAGCTATTCACCGCCCCGCCCCCGGCCCCCAGCTCTGCAACAGCACAGGCC	GGAGGTGCCATTCACACAATGCGACAAAAACCACGTTCTCTTATCTGACG	STON2;STON2	NM_033104;NM_001256430	5'UTR;5'UTR								STON2	ENST00000555447.1	5'UTR	STON2;STON2;STON2;STON2	ENST00000555226.1;ENST00000555447.1;ENST00000554710.1;ENST00000557055.1	3'UTR;5'UTR;5'UTR;5'UTR	chr14:81883420-81883650	3
cg04318732	chr3	105689406	-	cg04318732	77690365		AATACAACTCTACCACTAAATTTCACAATACTCACTTCTACCCCAAACAC		II			rs2618331	0.112789	NA	NA	NA	NA		OpenSea	ACTCACATTCTGATGCAACTCTGCCACTGGGTTTCACAATGCTCACTTCTGCCCCAGGCA[CG]TTCACTCTTTTGTTTCTCTGCCAAGCCTTAAGCTTCCAGAGAATAGACTTTTAGACTTGC	CGTGCCTGGGGCAGAAGTGAGCATTGTGAAACCCAGTGGCAGAGTTGCAT																	chr3:105689240-105689490	3
cg04323387	chr14	50506635	-	cg04323387	90760475	85647195	CAAAAACAACATAAAAACACAAAACAAAAAAATTCCATTTCTCACCACCA	CGAAAACAACATAAAAACACAAAACAAAAAAATTCCATTTCTCACCACCG	I	A	Red	rs77343006	0.0105	NA	NA	NA	NA		OpenSea	TGCTGGGTGTTACGGGAACAGCATAAAAACACAAAACAAAAAAATTCCATTTCTCACCAC[CG]GCGGTGAGAAATGGGGGTGGAGCCTGGAACTGTGGTCACAGGGCTCCAAGAGGAGCAGCC	CGGGAACAGCATAAAAACACAAAACAAAAAAATTCCATTTCTCACCACCG	LINC01599	NR_131171	Body				TRUE				RP11-58E21.3;RP11-58E21.3;RP11-58E21.3	ENST00000554129.1;ENST00000557142.1;ENST00000553914.1	3'UTR;TSS1500;TSS200	RP11-58E21.3;RP11-58E21.3;RP11-58E21.3	ENST00000554129.1;ENST00000557142.1;ENST00000553914.1	3'UTR;TSS1500;TSS200	chr14:50506425-50506850	3
cg04330326	chr19	2770448	+	cg04330326	87628341		TAAAAACACAATAAAACCAAACCTTCCTAAACTAACRCCTCAAAACAACC		II			NA	NA	NA	NA	NA	NA	chr19:2772811-2773930	N_Shelf	GTGACCTTCACGGCTCTGAGCAGGAAGCCCCGACGTGAGCTTCCCCCGGGGCAGGCTGGC[CG]GCTGCCTTGAGGCGCCAGCTCAGGAAGGCTTGGCCTCACTGTGCCTCCATTTCCCCCGAA	GGAGGCACAGTGAGGCCAAGCCTTCCTGAGCTGGCGCCTCAAGGCAGCCG	SGTA	NM_003021	5'UTR		chr19:2770206-2770206		TRUE	19:2721418-2722109			SGTA	ENST00000221566.1	5'UTR	SGTA	ENST00000221566.1	5'UTR			chr19:2767681-2771126	6				TRUE
cg04340595	chr1	9789174	+	cg04340595	85604973	83678399	ACTCTATTTAAACAACAAACAAACACTCACACCCAAAAAATATCCTCACA	ACTCTATTTAAACAACGAACAAACGCTCACGCCCAAAAAATATCCTCACG	I	C	Grn	NA	NA	NA	NA	NA	NA	chr1:9790292-9790704	N_Shore	ATACACTTTCTGACCTATCATGAGTATACACATCTGCGAAGGGAAACCGCGCGGCGACAG[CG]TGAGGACATCCCCTGGGCGTGAGCGTCTGTCCGCTGTCTAAACAGAGCAGCTACAGGGAC	GCTCTGTTTAGACAGCGGACAGACGCTCACGCCCAGGGGATGTCCTCACG	CLSTN1;CLSTN1	NM_014944;NM_001009566	3'UTR;3'UTR					1:9711737-9711787	1:9788282-9789633	Promoter_Associated_Cell_type_specific	CLSTN1;CLSTN1;CLSTN1	ENST00000377298.4;ENST00000361311.4;ENST00000477264.1	3'UTR;3'UTR;3'UTR	CLSTN1;CLSTN1;CLSTN1	ENST00000377298.4;ENST00000435891.1;ENST00000477264.1	3'UTR;3'UTR;3'UTR	chr1:9789045-9789995	3						TRUE
cg04353769	chr11	59951557	-	cg04353769	99805282		CTTAAAAAAACTTCCAAAATAAACCCAAAAACACAACCTAAACCATCACC		II			NA	NA	NA	NA	NA	NA		OpenSea	TTCCTCCTTTCCTTGGGGGAGCTTCCAGAATGAACCCAGAAACACAACCTGAACCATCAC[CG]TCACCACAGAGGGCCATGGATTCTGCACTTAATTCCACACATTAACTCTCCTGTTGAAGA	CGGTGATGGTTCAGGTTGTGTTTCTGGGTTCATTCTGGAAGCTCCCCCAA	MS4A6A;MS4A6A;MS4A6A	NM_152851;NM_152852;NM_022349	TSS1500;TSS1500;TSS1500								MS4A6A;MS4A6A;MS4A6A;MS4A6A;MS4A6A;MS4A6A;MS4A6A;MS4A6A;MS4A6A	ENST00000532169.1;ENST00000530839.1;ENST00000529054.1;ENST00000426738.2;ENST00000533023.1;ENST00000420732.2;ENST00000528851.1;ENST00000323961.3;ENST00000412309.2	5'UTR;5'UTR;5'UTR;TSS1500;TSS1500;TSS1500;TSS1500;TSS1500;TSS1500	MS4A6A;MS4A6A;MS4A6A;MS4A6A;MS4A6A;MS4A6A;MS4A6A;MS4A6A;MS4A6A;MS4A6A;MS4A6A;MS4A6A;MS4A6A;MS4A6A;MS4A6A;MS4A6A;MS4A6A;MS4A6A	ENST00000532169.1;ENST00000530839.1;ENST00000528925.1;ENST00000534596.1;ENST00000531531.1;ENST00000529054.1;ENST00000426738.2;ENST00000525549.1;ENST00000533023.1;ENST00000420732.2;ENST00000527254.1;ENST00000530179.1;ENST00000528851.1;ENST00000526677.1;ENST00000323961.3;ENST00000412309.2;ENST00000526697.1;ENST00000533409.1	5'UTR;5'UTR;3'UTR;5'UTR;5'UTR;5'UTR;TSS1500;TSS1500;TSS1500;TSS1500;TSS1500;TSS1500;TSS1500;TSS1500;TSS1500;TSS1500;TSS1500;TSS200							TRUE	TRUE
cg04365109	chr1	110782747	+	cg04365109	90714281		AAATAAAATACTAACTTAAAATAAACACCRAACCAAAATTCTCTTTCCCC		II			rs897170	0.222273	NA	NA	NA	NA		OpenSea	AAAGGGGTTGATGAAGAGTGAAGAAGCAGAGGGAGGGAAGTGAGGTCAGGGAGTGGGAAA[CG]GGGAAAGAGAACCCTGGCCCGGTGTCCACCTCAAGCCAGCACCCTACCCCACTCCTTCCA	CGGGGAAAGAGAACCCTGGCCCGGTGTCCACCTCAAGCCAGCACCCTACC											KCNC4	ENST00000412512.2	5'UTR	KCNC4	ENST00000412512.2	5'UTR	chr1:110782485-110783355	3
cg04370174	chr4	8207250	+	cg04370174	5685230		CCTAACCTCTCAAATAACTCAACRAACACAATAACTCCTATTAAACACAC		II			NA	NA	NA	NA	NA	NA		OpenSea	CAGGCCTCTTGGGGCTGGGGCTGGAGTCTGCTCTCCATCACTTCTCGTTTCCTTCCCCCG[CG]TGTGTTTAACAGGAGCCACTGTGCCCGCTGAGTCACTTGAGAGGCCAGGGCCCAGCTCGT	CTGGCCTCTCAAGTGACTCAGCGGGCACAGTGGCTCCTGTTAAACACACG	SH3TC1	NM_018986	Body					4:8258135-8258228			SH3TC1;SH3TC1	ENST00000382516.3;ENST00000539824.1	5'UTR;5'UTR	SH3TC1;SH3TC1;SH3TC1;SH3TC1;SH3TC1;SH3TC1;SH3TC1	ENST00000507123.1;ENST00000510763.1;ENST00000509119.1;ENST00000506360.1;ENST00000382516.3;ENST00000539824.1;ENST00000503284.1	5'UTR;5'UTR;5'UTR;5'UTR;5'UTR;5'UTR;5'UTR	chr4:8207105-8207370	3						TRUE
cg04375685	chr19	56624721	-	cg04375685	4708240		CTAACAATTAATTCCTCAAAAAATTAAACCCAAAACTCCCATAAAAACCC		II			rs578990	0.172	NA	NA	NA	NA		OpenSea	ATAGGAAACACCTGGCAGTTAGTTCCTCAAAAGGTTAAGCCCAGAACTCCCATAAGAACC[CG]CAATTCCACTCCTTAGTATAGACCCGAGAGAAAACATGCGTCCGTCCACGCAAAAATCTG	CGGGTTCTTATGGGAGTTCTGGGCTTAACCTTTTGAGGAACTAACTGCCA	ZNF787	NM_001002836	5'UTR								ZNF787	ENST00000270459.3	5'UTR	ZNF787	ENST00000270459.3	5'UTR	chr19:56624545-56625010	3
cg04382396	chr19	852311	+	cg04382396	78793479	50651110	AAAAAACACACAAATCAACAACCAAAAATCATAATAAAACTAAAACTCCA	AAAAAACACGCGAATCGACGACCGAAAATCATAATAAAACTAAAACTCCG	I	A	Red	NA	NA	NA	NA	NA	NA	chr19:852855-853495	N_Shore	AACGGCCTCCCAGCACAGGGCTATAAGAGGAGCCGGGCGGGCACGGAGGGGCAGAGACCC[CG]GAGCCCCAGCCCCACCATGACCCTCGGCCGCCGACTCGCGTGTCTTTTCCTCGCCTGTGT	AAAAGACACGCGAGTCGGCGGCCGAGGGTCATGGTGGGGCTGGGGCTCCG	ELANE;ELANE	NM_001972;NM_001972	5'UTR;1stExon					19:803227-803379			ELANE;ELANE	ENST00000263621.1;ENST00000263621.1	5'UTR;1stExon	ELANE;ELANE	ENST00000263621.1;ENST00000263621.1	5'UTR;1stExon			chr19:852048-853668	6				TRUE
cg04393788	chr2	113478924	-	cg04393788	1688916	98652402	TTCCATAACTATAACAACCCATCAAAAAACTAACCACACACACTCCAACA	TTCCATAACTATAACAACCCATCAAAAAACTAACCACACACACTCCGACG	I	A	Red	rs116693303	0.011729	NA	NA	NA	NA		OpenSea	CAAGGGACGCACTTCCATAGCTGTAACAACCCATCAGGGAACTGACCACACACACTCCGG[CG]GGAGGTCCTCTTCACTTCCTTCCCTCCACGAAGATCTCTCCCCTTCACCACGGACACAGT	CGCCGGAGTGTGTGTGGTCAGTTCCCTGATGGGTTGTTACAGCTATGGAA											NT5DC4	ENST00000327581.4	TSS200	NT5DC4;NT5DC4	ENST00000484666.1;ENST00000327581.4	TSS1500;TSS200	chr2:113478785-113479695	3
cg04406204	chr4	38530952	+	cg04406204	86642974		CTTCAAACCTCAACRTACATATCATTTCCTCAAAAAAATCTTTACTAACC		II			NA	NA	NA	NA	NA	NA		OpenSea	GGTTTAATGAGGACTCAGATAAGGGAAGTGCTGGGTCATCTAGGAGCTACCTCATCGTAG[CG]GCCAGCAAAGACCTTCCTGAGGAAATGACATGCACGCTGAGGCCTGAAGCTTGACGAGGC	CGGCCAGCAAAGACCTTCCTGAGGAAATGACATGCACGCTGAGGCCTGAA					chr4:38530760-38530760												chr4:38530840-38531215	3
cg04412701	chr8	61604654	+	cg04412701	93713588		ATAATATAAATAATAAACAAACATATTCCTTACCATTTTCTAAATTTTTC		II			NA	NA	NA	NA	NA	NA		OpenSea	AAACTTACGAAGCAATGTGGTTAGACCAATATGTTATGCAATGAATGTACTTTGGAAATA[CG]AAAAATTTAGAAAATGGCAAGGAATATGCTTGTCCATCATTCATATTATAAGAATTGCAA	TAATATGAATGATGGACAAGCATATTCCTTGCCATTTTCTAAATTTTTCG	CHD7	NM_017780	5'UTR								AC023102.1;CHD7;CHD7	ENST00000410530.1;ENST00000307121.4;ENST00000423902.1	TSS200;5'UTR;5'UTR	AC023102.1;CHD7;CHD7;CHD7	ENST00000410530.1;ENST00000307121.4;ENST00000423902.1;ENST00000526846.1	TSS200;5'UTR;5'UTR;5'UTR
cg04415535	chr3	46034485	-	cg04415535	27637114		TTTTTTTAATCCAAACTTTTCTTTTATATACTAAAAACTTCCCCTAACTC		II			NA	NA	NA	NA	NA	NA	chr3:46037013-46037473	N_Shelf	TCTTGGAATGCTTTTTTTGGTCCAAGCTTTTCTTTTGTATGCTAAGGACTTCCCCTAACT[CG]GGTTCCTGGGACTGGCCTAGGGTATAGTACTCTAGATTCCTGAGGTAGTTGGCCAGATCA	TTTTTTGGTCCAAGCTTTTCTTTTGTATGCTAAGGACTTCCCCTAACTCG	FYCO1	NM_024513	5'UTR								FYCO1	ENST00000296137.2	5'UTR	FYCO1;FYCO1	ENST00000471739.1;ENST00000296137.2	3'UTR;5'UTR	chr3:46034265-46034815	3
cg04424656	chr11	1776289	+	cg04424656	40650284		ACATTCACCCTCTTACTCCTAACCTAACACTCTTATACTTAAAAAATAAC		II			rs2292963	0.144541	NA	NA	NA	NA	chr11:1774588-1775040	S_Shore	AGCTCACCCCCAGGCTGCGCATCTGGGTCCCTAGGAGGAAAAGGGAGGAGTCAGCTGCCA[CG]CCACCCCCCAAGCACAAGAGTGCCAGGTCAGGAGTAAGAGGGTGAATGTGGCAATCAGGG	CGCCACCCCCCAAGCACAAGAGTGCCAGGTCAGGAGTAAGAGGGTGAATG	CTSD	NM_001909	Body						11:1776193-1776591	Unclassified_Cell_type_specific				CTSD;CTSD;CTSD	ENST00000497544.1;ENST00000497544.1;ENST00000429746.1	3'UTR;1stExon;TSS200	chr11:1775905-1776795	3
cg04430911	chr1	36914349	+	cg04430911	48730950		CACTACCTACCTCCTATTTCCCAATAATACCAAACTACTCATAAATCTCC		II			NA	NA	NA	NA	NA	NA	chr1:36915796-36916324	N_Shore	AGGGGAAGAATGTAGGGATGGGAATTACTAGCACAGAAATACGAACAAACATGGTTTAAG[CG]GAGATCTATGAGCAGTTTGGTATTATTGGGAAACAGGAGGCAGGCAGTGGTGGAAGAAGG	CGGAGATCTATGAGCAGTTTGGTATTATTGGGAAACAGGAGGCAGGCAGT	OSCP1;OSCP1	NM_206837;NM_145047	Body;Body														chr1:36914300-36914655	3						TRUE
cg04453669	chr1	171973557	+	cg04453669	96735189		CRCCATTATCCAAACAACAACAATATACATAAAAACRATATATCCAATCC		II			NA	NA	NA	NA	NA	NA		OpenSea	TAAAATGGCCTGCAGTTGAAAAATTATTGAATAGAAGCAGGCAAGGAACTCAATAGCCAG[CG]GACTGGATACATCGTCCTCATGCACATTGCTGCTGCTTGGATAATGGCGGAACTAAGGGG	GCCATTATCCAAGCAGCAGCAATGTGCATGAGGACGATGTATCCAGTCCG	DNM3;DNM3;DNM3	NM_001278252;NM_001136127;NM_015569	Body;Body;Body														chr1:171973200-171973610	3
cg04454285	chr16	86016317	-	cg04454285	45611569	1775151	CCCATAACCCACAAAAACTAAATTACAAAACTCCTAAACTCCAACAACCA	CCCGTAACCCACAAAAACTAAATTACGAAACTCCTAAACTCCAACAACCG	I	C	Grn	NA	NA	NA	NA	NA	NA		OpenSea	AAATATTCAAAGCCCGTGGCCCACAGAGGCTGGATTGCGAGGCTCCTGGGCTCCAGCAGC[CG]CGTCTCTGACCGTTGAGACCTGGCGCGGTCCAGGCGTTGAGCAATAGGGCTGCGCCCGGT	CGGCTGCTGGAGCCCAGGAGCCTCGCAATCCAGCCTCTGTGGGCCACGGG					chr16:86016233-86016233			16:84573772-84573954									chr16:86016265-86016775	3						TRUE
cg04468621	chr4	185734598	+	cg04468621	48682115		AATTTAATCTACACAAACCTTTTCTATCTTACTCTTTACAAAAAAATTAC		II			NA	NA	NA	NA	NA	NA		OpenSea	GCCTCCGTCAACAGCTTTGTGGCAGCGGATGGAGACAAAAAGATCCGCTTTTTAGGCTGA[CG]CAATCCTTCTGCAAAGAGCAAGACAGAAAAGGCTTGTGTAGACTAAACTTCTCACTCATG	CGCAATCCTTCTGCAAAGAGCAAGACAGAAAAGGCTTGTGTAGACTAAAC	ACSL1;ACSL1;ACSL1	NM_001286708;NM_001286711;NM_001995	TSS1500;5'UTR;5'UTR								ACSL1;RP11-701P16.2;ACSL1;ACSL1;ACSL1;ACSL1;ACSL1;ACSL1	ENST00000504342.1;ENST00000508020.1;ENST00000509038.1;ENST00000454703.2;ENST00000507295.1;ENST00000504900.1;ENST00000281455.2;ENST00000515030.1	TSS1500;TSS200;3'UTR;5'UTR;5'UTR;5'UTR;5'UTR;5'UTR	ACSL1;RP11-701P16.2;ACSL1;ACSL1;ACSL1;ACSL1;ACSL1;ACSL1	ENST00000504342.1;ENST00000508020.1;ENST00000509038.1;ENST00000454703.2;ENST00000507295.1;ENST00000504900.1;ENST00000281455.2;ENST00000515030.1	TSS1500;TSS200;3'UTR;5'UTR;5'UTR;5'UTR;5'UTR;5'UTR	chr4:185734460-185735015	3
cg04494503	chr5	109336000	+	cg04494503	10703535		TTACTAAACCAATCAACCAATATTTATTCAACACCCAATATATACTAAAC		II			NA	NA	NA	NA	NA	NA		OpenSea	AAGAGATTGCATAATCCTTGGGCAGCAGCTTGTTCTTTATAACTGTGGCATCTGGCAGAG[CG]CCTAGCACATACTGGGTGCTGAATAAACACTGGCTGACTGGCTCAGTAAGTGAGGGAATT	CGCCTAGCACATACTGGGTGCTGAATAAACACTGGCTGACTGGCTCAGTA																	chr5:109335860-109336150	3
cg04498672	chr12	6303229	+	cg04498672	89751910		ACCTCACAACTACTTAATAAATATAATTCCTATTTCTTAACTATTCTTAC		II			NA	NA	NA	NA	NA	NA		OpenSea	TCTGTGCTCTGCCACTCAATCACTACAACCCGCCTTAGCCCTGGTGCCTCCCAGCAATGA[CG]TAAGAACAGCTAAGAAACAGGAATCACATTCACTAAGCAGCTGTGAGGCTGGGGGAAGGA	CCTCACAGCTGCTTAGTGAATGTGATTCCTGTTTCTTAGCTGTTCTTACG																	chr12:6303085-6303435	3
cg04543224	chr19	10457460	+	cg04543224	40779955		CATAAACCCACCAATATAATATCACATAAAATAATTTCACTACRCTAAAC		II			rs28378712	0.23725	NA	NA	NA	NA		OpenSea	AGATCAGCAGTTGCCAGGGGTTAGTGAGAAGAGAGGGATGAACAGGCAGCGCATGAATGA[CG]TTTAGCGCAGTGAAACTACTCCATGTGATACTATATTGGTGGGTTCATGCCTTATACGTT	ATGAACCCACCAATATAGTATCACATGGAGTAGTTTCACTGCGCTAAACG					chr19:10457281-10457281												chr19:10457260-10457495	3
cg04552530	chr20	1926131	-	cg04552530	86607178		CTAACTCTACTTCAATAACAACAAACCAAACCCTCATAATAAAAAATACC		II			NA	NA	NA	NA	NA	NA	chr20:1927718-1928118	N_Shore	GACTTGTCCTCCTGGCTCTGCTTCAATGACAACAGGCCAAGCCCTCATGGTAGAAGGTGC[CG]TTCCCACCAACCTGGGCCTTCTGCCCCCGCAGGCCCTCTCTGGGCAAGGTCAGCTGGTGC	CGGCACCTTCTACCATGAGGGCTTGGCCTGTTGTCATTGAAGCAGAGCCA					chr20:1925678-1925678												chr20:1925780-1926255	3
cg04554592	chr14	62037389	+	cg04554592	47764131		AAAACAATACCAAACTACRCACATAAATTACTCCAAAAACTTCTCTTCCC		II			rs79156660	0.075521	NA	NA	NA	NA		OpenSea	CTGACCTCAGTGCTGCTGGACTCAGTTCCAAGATCTAACTGTCAAATGCTTTAGGGGAAA[CG]GGAAGAGAAGTCCCTGGAGTAACCCATGTGCGCAGCCTGGCACTGTTTTCACTTGCCTTT	CGGGAAGAGAAGTCCCTGGAGTAACCCATGTGCGCAGCCTGGCACTGTTT	LOC101927780;LOC101927780;FLJ22447	NR_110417;NR_110416;NR_039985	TSS1500;TSS200;Body								RP11-47I22.2;RP11-47I22.3;RP11-47I22.3;RP11-47I22.2	ENST00000553288.1;ENST00000556569.1;ENST00000556569.1;ENST00000508827.1	TSS1500;5'UTR;1stExon;TSS200	RP11-47I22.2;RP11-47I22.3;RP11-47I22.3;RP11-47I22.3;RP11-47I22.3;RP11-47I22.2	ENST00000553288.1;ENST00000229465.6;ENST00000229465.6;ENST00000556569.1;ENST00000556569.1;ENST00000508827.1	TSS1500;5'UTR;1stExon;5'UTR;1stExon;TSS200	chr14:62037240-62038115	3
cg04555937	chr1	226230532	-	cg04555937	74720928		TCACTAAAAAATTTTTTTTTACTTCATCACAACTTCCTCTATCCACATCC		II			NA	NA	NA	NA	NA	NA		OpenSea	TTTGGTTGATTTCACTGAGGGATTTTTTTTTACTTCATCACAACTTCCTCTGTCCACATC[CG]GTGTCCTTTGTCATCCTCTGCAGAGTCCCCAGTTTTCAGATTTGCACAAGTGATGATGGT	CACTGAGGGATTTTTTTTTACTTCATCACAACTTCCTCTGTCCACATCCG					chr1:226230458-226230458												chr1:226230440-226230655	3
cg04579429	chr5	150143224	+	cg04579429	75742546		CTAATATTACTAACAACRTACTACCCTCTACCCACTTTACTTATATTAAC		II			rs73796443	0.044292	NA	NA	NA	NA		OpenSea	TTTGGAATGGGGCCAAGGACTCTCCACAGTAGCTTCTCCCCTTGCTGTGAAGGTAAAATG[CG]TTAATACAAGTAAAGTGGGTAGAGGGCAGCACGCTGTCAGTAATATCAGTGGTATGTAAG	TGATATTACTGACAGCGTGCTGCCCTCTACCCACTTTACTTGTATTAACG					chr5:150142965-150142965												chr5:150142980-150143255	3
cg04582760	chr15	91488530	-	cg04582760	24764530		ATTCTTTCTCAAATCAATATTCCAATAATACAACAAACRCCATCAAACAC		II			NA	NA	NA	NA	NA	NA		OpenSea	TCCGCAGGGAGGTTCTTTCTCAAGTCAATGTTCCAATAATGCAACAAACGCCATCAAGCA[CG]TACTGGGTTTACCAAACACTTCCTACGCTTCTGTTCCCACACAGATGAAACATGACAGTC	CGTGCTTGATGGCGTTTGTTGCATTATTGGAACATTGACTTGAGAAAGAA	UNC45A;UNC45A	NM_001039675;NM_018671	Body;Body											UNC45A;UNC45A;UNC45A	ENST00000554481.1;ENST00000553358.1;ENST00000556704.1	5'UTR;5'UTR;5'UTR
cg04586126	chr5	176734633	+	cg04586126	15772852	93767912	AAACCTAATATTTAAAAATAAAACCAAACTACTACAAAACTTCATCACCA	AAACCTAATATTTAAAAATAAAACCGAACTACTACGAAACTTCGTCGCCG	I	A	Red	rs113162836	0.016971	NA	NA	NA	NA	chr5:176734599-176734944	Island	CCCTGGGTGAGGAACATCATAGCCAGGCGCCGCCGCCGTGCGAGTAGCTGTGCTCCTGGC[CG]GCGACGAAGCCCCGCAGCAGCTCGGCCTCACCCCCAAACACCAGGCTCTCCACATCCACC	GAGCCTGGTGTTTGGGGGTGAGGCCGAGCTGCTGCGGGGCTTCGTCGCCG	MXD3;MXD3	NM_031300;NM_001142935	Body;Body					5:176667206-176667499						MXD3;MXD3;MXD3	ENST00000503782.1;ENST00000503473.1;ENST00000509339.1	3'UTR;3'UTR;3'UTR			chr5:176732474-176735513	6	chr5:176724691-176735634	6		TRUE
cg04603017	chr3	50484889	+	cg04603017	24784276		AAACTACCTTACATAATCAAAACAATTTATTCCRCTCTTATCCTCCTAAC		II			NA	NA	NA	NA	NA	NA		OpenSea	AGGCCTGCACTTCTAGCTCTGTCAAGGGCTCCCTGAGCAAGGAGGCGGTGAGGGCAATGA[CG]CCAGGAGGACAAGAGCGGAACAAATTGCCCTGATTATGTAAGGCAGCTCTACTTCCTCCT	CGCCAGGAGGACAAGAGCGGAACAAATTGCCCTGATTATGTAAGGCAGCT	CACNA2D2;CACNA2D2;CACNA2D2;CACNA2D2	NM_001291101;NM_006030;NM_001005505;NM_001174051	Body;Body;Body;Body		chr3:50484818-50484818						CACNA2D2	ENST00000487413.1	3'UTR	CACNA2D2	ENST00000487413.1	3'UTR	chr3:50484805-50485355	3
cg04603130	chr19	2550027	-	cg04603130	64603894		CTTACTAATACAAAAACACRACCAAATCCTAAACTACCCCAAAAAATACC		II			NA	NA	NA	NA	NA	NA	chr19:2546620-2546983	S_Shelf	TTACGCCTTTTCTTGCTAATGCAGAAACACGGCCAAATCCTGGGCTGCCCCAGGAAGTGC[CG]AGGCCTCTTTCCGCTCTCAGTGGAAAAGGGAAATGTGGCTGCCTTGGGTCTGGGGTGCCC	CGGCACTTCCTGGGGCAGCCCAGGATTTGGCCGTGTTTCTGCATTAGCAA	GNG7	NM_052847	5'UTR		chr19:2549602-2549602		TRUE		19:2549871-2550038	Unclassified_Cell_type_specific	GNG7	ENST00000382159.2	5'UTR	GNG7	ENST00000382159.2	5'UTR	chr19:2549645-2550195	3						TRUE
cg04603976	chr19	4052706	+	cg04603976	89701182		ACAATTCRATCTCAAAAATCCAAAAATAACTAACTAAACCTCRTAAATCC		II			NA	NA	NA	NA	NA	NA	chr19:4053879-4055289	N_Shore	CACCCAGCCTGGCCAGGTCCCTGCCTGCCAGCCCCCTGCCCCCACCGCTACAGCCCGCCC[CG]GATCTACGAGGCCCAGCCAGCCACCTCTGGACTCCTGAGACCGAATTGCAAACTGCCCGG	CAATTCGGTCTCAGGAGTCCAGAGGTGGCTGGCTGGGCCTCGTAGATCCG	ZBTB7A	NM_015898	Body		chr19:4052414-4052414		TRUE		19:4052650-4053283	NonGene_Associated							chr19:4052325-4053470	3						TRUE
cg04605308	chr12	132357369	-	cg04605308	34778849		TAAAACTCACATAACACAAAATCAAACATTATAAAATACACAACACAACC		II			NA	NA	NA	NA	NA	NA		OpenSea	TTTTATTTCAGTGAGACTCACATGACACAAAATCAAACATTATGAAGTGCACAACACAGC[CG]CAGTGCACAGTGCTGTGCAACCACCTCCTTACGCCAGCTCCGAAACGTTTCATCACCCAA	CGGCTGTGTTGTGCACTTCATAATGTTTGATTTTGTGTCATGTGAGTCTC																	chr12:132357300-132357470	3
cg04611801	chr17	56402029	+	cg04611801	7618980		CAAAAACTCAATAATAATATACRCACTCCCAAAAACTAAAAAACTTTCCC		II			NA	NA	NA	NA	NA	NA	chr17:56401728-56402343	Island	CAGGGGAGGGCACGGCGCAGGTACGAGCACGGGAGGCTTGGAGGTGGACCCTGCCCAGGA[CG]GGAAAGCTCCCCAGCCCCTGGGAGTGCGCACACCACCACTGAGTCCTTGGGGTTCTGAGC	CGGGAAAGCTCCCCAGCCCCTGGGAGTGCGCACACCACCACTGAGTCCTT	BZRAP1;BZRAP1	NM_004758;NM_024418	Body;Body				TRUE	17:53756737-53757342	17:56401868-56402177	Promoter_Associated_Cell_type_specific							chr17:56401745-56402535	3						TRUE
cg04615571	chr12	12010034	-	cg04615571	95770150		ACACAATAAAACATACACRATCAAATACAAACAAAAAACATCATTCAACC		II			NA	NA	NA	NA	NA	NA		OpenSea	TAAGCAGCCTGGCACAATGAAGCATGCACGGTCAAGTGCAAACAGAAGGCATCATTCAAC[CG]CCTTGTGATTTCACCTCGTCGTGGCCACAAACTTAACCAGTTCAGACATTCATAATTTCA	CACAATGAAGCATGCACGGTCAAGTGCAAACAGAAGGCATCATTCAACCG	ETV6;RNU6-19P	NM_001987;NR_046487	Body;Body		chr12:12009987-12009987												chr12:12009885-12010275	3
cg04642165	chr7	150063431	+	cg04642165	9787360		ACTTCTTAACTAAAATCACTTCATTTATTCTTCCAAACTAACATAAAACC		II			NA	NA	NA	NA	NA	NA	chr7:150065169-150066351	N_Shore	TTTTCCTTTATTTCCATGCTTGCCCCCTCCCCACTTCCTGCAGGCCTGTAAGAGGGGTGC[CG]GCTCCATGTCAGTTTGGAAGAATAAATGAAGTGATTCTAGCCAAGAAGTTATGAAGAATA	CTTCTTGGCTAGAATCACTTCATTTATTCTTCCAAACTGACATGGAGCCG					chr7:150063162-150063162						RP4-584D14.5	ENST00000488310.1	3'UTR	RP4-584D14.5	ENST00000488310.1	3'UTR	chr7:150062880-150063455	3						TRUE
cg04650322	chr7	119499	+	cg04650322	98759266		CRCTCAAATCTACAAAAACCRAAACTAAACAAAATAAACCCTACTTCCTC		II			NA	NA	NA	NA	NA	NA	chr7:120519-120758	N_Shore	CACCCGGCAGTTTCTCCACTCTGAACCGCGTGCTGGGGGTCACGGGGCTCCCGCTGCTGA[CG]AGGAAGCAGGGCCCACCCTGTCCAGCCTCGGCCTCTGCAGACCTGAGCGCAGCCCCACGT	CGAGGAAGCAGGGCCCACCCTGTCCAGCCTCGGCCTCTGCAGACCTGAGC					chr7:119028-119028			7:214516-214695									chr7:118965-119935	3						TRUE
cg04650604	chr5	150588702	-	cg04650604	24714191		CAAAATTCTAAAATCACACAAATCTAAATTCAAATACTAAATCCAACACC		II			NA	NA	NA	NA	NA	NA		OpenSea	GTTAAGAACTCCAGAATTCTAGAATCACACAGATCTGGGTTCAAATACTAAATCCAACAC[CG]TGTGACTGTATGACCTCTCCATGCCTCGGATTTCTCATGAGGCTCTTTTAGGATGAGATG	CGGTGTTGGATTTAGTATTTGAACCCAGATCTGTGTGATTCTAGAATTCT	CCDC69	NM_015621	Body		chr5:150588639-150588639						CCDC69	ENST00000521308.1	3'UTR	CCDC69;CCDC69	ENST00000522179.1;ENST00000521308.1	3'UTR;3'UTR					chr5:150588030-150589210	6
cg04677723	chr2	74693332	-	cg04677723	66776928		TCATCTAACCAAACCCAATAATTAATCCTATTTTTATCTTTCTTACTACC		II			NA	NA	NA	NA	NA	NA	chr2:74691959-74692657	S_Shore	TGCTTATGAAATCATCTGACCAAACCCAATGGTTAGTCCTGTTTTTGTCTTTCTTGCTAC[CG]TTGCATTTGTCGACATCCTTATTGTAGCACTTATTACATACCTGTTTCATTTTTCATCTT	CGGTAGCAAGAAAGACAAAAACAGGACTAACCATTGGGTTTGGTCAGATG	MOGS;MOGS	NM_001146158;NM_006302	TSS1500;TSS1500								MOGS;MOGS;MOGS	ENST00000535045.1;ENST00000409065.1;ENST00000233616.4	TSS1500;TSS1500;TSS1500	MOGS;MOGS;MOGS;MOGS;MOGS;MOGS	ENST00000535045.1;ENST00000409065.1;ENST00000414701.1;ENST00000448666.1;ENST00000486036.1;ENST00000233616.4	TSS1500;TSS1500;TSS1500;TSS1500;TSS1500;TSS1500	chr2:74693080-74693555	3
cg04683763	chr15	100040660	+	cg04683763	74711148		ACTCCCTACCTACTACAATAAAATATCCTAAACTCTACTAATAACCAAAC		II			NA	NA	NA	NA	NA	NA		OpenSea	GGGTGGCTTCTTGGATTTCACCATTCGTGTTTCCTGTGCGCTGGCTTCTCCATCCTGTGG[CG]CCTGGTCATTAGCAGAGTCTAGGACATCCTATTGCAGTAGGCAGGGAGCTGGAGTGGGGT	CGCCTGGTCATTAGCAGAGTCTAGGACATCCTATTGCAGTAGGCAGGGAG					chr15:100040568-100040568						MEF2A	ENST00000453228.2	5'UTR	MEF2A	ENST00000453228.2	5'UTR	chr15:100040580-100041070	3
cg04684816	chr5	118991030	-	cg04684816	38721576		TATATAATAATAACCAAATATTACRCATACCCACTATAAACTAACCTAAC		II			NA	NA	NA	NA	NA	NA		OpenSea	CTGCCACAGATTATGTAATAATGGCCAGGTGTTGCGCATGCCCACTATGGGCTGGCCTAG[CG]TATAGGCCTCAATAAAGCCATTCACATATGTGGGGACTTGCTTGTACATCTGAAGAATGA	CGCTAGGCCAGCCCATAGTGGGCATGCGCAACACCTGGCCATTATTACAT																	chr5:118990840-118991115	3
cg04686354	chr17	73261880	-	cg04686354	53784193		TAAATAATCACTAAATACCRAAATAAAAAACACCAACRAACACTAATACC		II			NA	NA	NA	NA	NA	NA	chr17:73257180-73258101	S_Shelf	TAGCCATGAAGTGGATGATCACTGAGTGCCGGGATAAAAAGCACCAGCGGACACTGATGC[CG]GAGAAGCTGTCACACAAGCTGCTGGAGGCTTTCCATAACCAGGGCCCCGTGATCAAGAGG	CGGCATCAGTGTCCGCTGGTGCTTTTTATCCCGGCACTCAGTGATCATCC	MRPS7	NM_015971	Body														chr17:73261820-73262115	3						TRUE
cg04701026	chr9	140554884	-	cg04701026	74717870		TAACTTTAAATATTAAACAAACCCTCCTTTCTTCRTCAACCTATCATACC		II			NA	NA	NA	NA	NA	NA		OpenSea	ATCATTTTTCCTAGCTTTAGGTATTGAGCAAGCCCTCCTTTCTTCGTCAGCCTGTCATAC[CG]TATCCCACAGTTCAAATGTGTGGGGGTTTCTGTTTTGTTTCTGTTTTTTTAGAGACAGGC	CGGTATGACAGGCTGACGAAGAAAGGAGGGCTTGCTCAATACCTAAAGCT	EHMT1;EHMT1	NM_001145527;NM_024757	Body;Body								EHMT1;EHMT1	ENST00000334856.6;ENST00000371394.2	5'UTR;5'UTR	EHMT1;EHMT1	ENST00000334856.6;ENST00000371394.2	5'UTR;5'UTR	chr9:140554720-140554995	3
cg04709771	chr16	646395	+	cg04709771	9648486		ATACTACRCAAAAAAAAACTCAACTATAATACAACCCCTTCCTACTCTAC		II			rs4984672	0.377984	NA	NA	NA	NA	chr16:649465-650057	N_Shelf	CGAAGCTGCTGGTCCCTGAAAAGCTGCCGCCTACCCTGGTCTGGAGCCCCTGCGAGCTGG[CG]TAGAGCAGGAAGGGGTTGCATCACAGCTGAGTCCTCCCCTGCGCAGCACATGGTACGATG	TGCTGCGCAGGGGAGGACTCAGCTGTGATGCAACCCCTTCCTGCTCTACG	RAB40C	NM_021168	Body					16:586234-586672						RAB40C	ENST00000509637.2	3'UTR			chr16:646091-647433	6				TRUE
cg04727071	chr19	4061359	-	cg04727071	32713284	10781199	AATCACACTATAAACCTAATATACAAATACAACTACCAAACCCACACCCA	AATCACACTATAAACCTAATATACAAATACGACTACCAAACCCGCACCCG	I	A	Red	NA	NA	NA	NA	NA	NA	chr19:4059917-4060131	S_Shore	CGGCCGGCCCAAGGTCACACTGTAAGCCTGGTGTGCAGGTGCGGCTGCCAGGCCCGCACC[CG]GCAGCCCCCGCCCCCTCCCCGCCCAGCGGCCTGTGTTGCAAGGTTGGTCCCGACGGGTAA	GGTCACACTGTAAGCCTGGTGTGCAGGTGCGGCTGCCAGGCCCGCACCCG	ZBTB7A	NM_015898	5'UTR		chr19:4061318-4061318				19:4061182-4061601	Unclassified	ZBTB7A	ENST00000322357.3	5'UTR	ZBTB7A	ENST00000322357.3	5'UTR	chr19:4061280-4062235	3						TRUE
cg04737323	chr2	15780772	-	cg04737323	81624251		CTTCCCCCTTCTATATCCTCAAAACCTTTTATTCCTTCTTTTATTAAAAC		II			NA	NA	NA	NA	NA	NA		OpenSea	GAGGCAGGTCACTTCCCCCTTCTGTATCCTCAAAACCTTTTGTTCCTTCTTTTATTAGAG[CG]TTTATGTTCCGATATTTTATTTGACTGCTTAAATAATAAATAACAAATACATAATAAAAT	CGCTCTAATAAAAGAAGGAACAAAAGGTTTTGAGGATACAGAAGGGGGAA																			chr2:15780227-15780799	5	chr2:15779956-15780800	5
cg04744922	chr20	4173535	+	cg04744922	40674934		CTATTATAAAACTTCATCACAACATAAAACATATCCTATATTCCTTATAC		II			NA	NA	NA	NA	NA	NA		OpenSea	ACTCACTCACTACAGATGAGCAAGGAAGAGCAAGAGCCATTCAGAAGTGAGGAGGTATGA[CG]TACAAGGAACACAGGATATGTTTCATGCTGTGATGAAGTTTCACAATAGACTTGGCATAG	TATTGTGAAACTTCATCACAGCATGAAACATATCCTGTGTTCCTTGTACG	LINC01433	NR_033917	TSS1500								RP4-779E11.3	ENST00000419003.1	TSS200	RP4-779E11.3	ENST00000419003.1	TSS200	chr20:4172965-4173695	3
cg04747180	chr4	39116218	+	cg04747180	80800300		CCAAATATATAAACACTTCCACATTCCTTTCCTAAATTACAACATACAAC		II			NA	NA	NA	NA	NA	NA		OpenSea	AGCAGGAAAGTTACAACTGCATTTCACTATATTGGGGGGAAAACAATTGAGACCTATGCT[CG]TTGCATGTTGTAATCCAGGAAAGGAATGTGGAAGTGTTTATATACTTGGCCCCATGAATT	CAAGTATATAAACACTTCCACATTCCTTTCCTGGATTACAACATGCAACG	KLHL5;KLHL5;KLHL5;KLHL5	NM_015990;NM_199039;NM_001007075;NM_001171654	Body;Body;Body;Body				TRUE				RP11-360F5.1	ENST00000509449.1	3'UTR	RP11-360F5.1	ENST00000509449.1	3'UTR	chr4:39116140-39116435	3						TRUE
cg04747787	chr1	16483528	+	cg04747787	83698581		ACAATTACTCTTCCTAAACTAATCAAATAATAATTAACCAACAAACAACC		II			NA	NA	NA	NA	NA	NA	chr1:16481484-16482782	S_Shore	GCGGCTAGTGTGAGTGAAACAAACGGGAAATTTGCTCTGGCCCGCCTGCCCAGCCACCCA[CG]GCTGCCTGTTGGCCAATCACCATTTGACCAGTCCAGGAAGAGCAACTGTGGCAGGCCTGA	CGGCTGCCTGTTGGCCAATCACCATTTGACCAGTCCAGGAAGAGCAACTG	EPHA2	NM_004431	TSS1500						1:16483409-16483787	Unclassified_Cell_type_specific	EPHA2;EPHA2;RP11-276H7.2	ENST00000461614.1;ENST00000358432.5;ENST00000424774.1	TSS1500;TSS1500;5'UTR	EPHA2;EPHA2;RP11-276H7.2	ENST00000461614.1;ENST00000358432.5;ENST00000424774.1	TSS1500;TSS1500;5'UTR	chr1:16483380-16483795	3
cg04748213	chr7	151397247	+	cg04748213	79770820		CTTTTCTAACCACTCAACTTAAAACACTACTACAAAAAAAACTACTAAAC		II			NA	NA	NA	NA	NA	NA		OpenSea	ATAAGTCATTGCATCATTGCAAAATGATGTTTCCTCCCCAACAAGGGAAATCGGGGGTGA[CG]TTTAGCAGCTCCTTCTGCAGCAGTGTTTTAAGTTGAGTGGCTAGAAAAGAAAGAGGCGTA	TTTTCTAGCCACTCAACTTAAAACACTGCTGCAGAAGGAGCTGCTAAACG	PRKAG2;PRKAG2;PRKAG2	NM_001304527;NM_001040633;NM_016203	Body;Body;Body		chr7:151397116-151397116				7:151396315-151397266	Unclassified	PRKAG2	ENST00000461529.1	3'UTR	PRKAG2;PRKAG2;PRKAG2	ENST00000481434.1;ENST00000487375.1;ENST00000461529.1	3'UTR;3'UTR;3'UTR	chr7:151396885-151397295	3
cg04753771	chr6	142623602	+	cg04753771	43771292		AACAATAATCCTACTCCTCAATACCTCRAAAAACAAACTAAAAACAAACC		II			rs115240560	0.024327	NA	NA	NA	NA	chr6:142622583-142623453	S_Shore	CCACCCCACCCTCAAGAGAAATGATTTTATAAGGACTTCAACTGCACGGAGGGAATAAAC[CG]GTTTGTCTTCAGTTTGCCCCTCGAGGCACTGAGGAGTAGGACTATTGCCAAGTGGAGTTG	CGGTTTGTCTTCAGTTTGCCCCTCGAGGCACTGAGGAGTAGGACTATTGC	ADGRG6;ADGRG6;ADGRG6;ADGRG6	NM_001032394;NM_020455;NM_198569;NM_001032395	Body;Body;Body;Body	high-CpG:142664314-142665508				6:142664277-142665414			GPR126	ENST00000545477.1	TSS200	GPR126;GPR126;GPR126	ENST00000541199.1;ENST00000435011.2;ENST00000415128.2	TSS200;TSS200;5'UTR	chr6:142623540-142623835	3
cg04757443	chr22	23933959	+	cg04757443	6679288		TCCAACCATAACCATTTTCTTCTTACTTCTCATTATTATATTTTCATATC		II			NA	NA	NA	NA	NA	NA		OpenSea	GCTGGGGTGCTTGCGAAATCATTGTTTTTAGGAAATACGTAAATACACCAGGCGTTAAGG[CG]ACATGAAAACATAACAATGAGAAGCAAGAAGAAAATGGTTATGGTTGGACCTATTTTCTC	CCAACCATAACCATTTTCTTCTTGCTTCTCATTGTTATGTTTTCATGTCG							TRUE		22:23933290-23934739	Unclassified							chr22:23933765-23934050	3
cg04757806	chr11	94278595	-	cg04757806	12655843	5707887	ACAACACCTAAATTATATCACCAAAAAACTCTAACACAACACATTACTCA	GCAACACCTAAATTATATCACCGAAAAACTCTAACGCAACGCGTTACTCG	I	C	Grn	NA	NA	NA	NA	NA	NA	chr11:94276894-94278913	Island	TTTCGAGAACTCGCAGCACCTGGATTATATCACCGAGAAGCTCTGGCGCAACGCGTTGCT[CG]CTGGGGCGGTGCCGGTGGTGCTGGGCCCAGACCGTGCCAACTACGAGCGCTTTGTGCCCC	GCAGCACCTGGATTATATCACCGAGAAGCTCTGGCGCAACGCGTTGCTCG	FUT4	NM_002033	1stExon				TRUE	11:93916543-93918561			FUT4;RP11-867G2.8	ENST00000358752.2;ENST00000536540.1	1stExon;3'UTR	FUT4;PIWIL4;PIWIL4;PIWIL4;RP11-867G2.8	ENST00000358752.2;ENST00000446230.2;ENST00000446230.2;ENST00000543336.1;ENST00000536540.1	1stExon;5'UTR;1stExon;5'UTR;3'UTR	chr11:94277665-94279035	3						TRUE
cg04786182	chr22	37319616	+	cg04786182	76669334		ACCATTACCACCACCACCATTATCACCAACATCAATATAAAAAACACTCC		II			NA	NA	NA	NA	NA	NA		OpenSea	AGCTCCTGCTCCGCCAGGCACCTGCGAGGCCGGGTGCTGCCGTCTGACCTGGGGTTTCTG[CG]GAGTGCCTCCTACACTGATGTTGGTGACAATGGTGGTGGTGGCAATGGTGAAAATCTTCT	CGGAGTGCCTCCTACACTGATGTTGGTGACAATGGTGGTGGTGGCAATGG	CSF2RB	NM_000395	Body								CSF2RB	ENST00000536485.1	TSS200	CSF2RB;CSF2RB	ENST00000421539.1;ENST00000536485.1	5'UTR;TSS200	chr22:37319605-37319875	3
cg04803489	chr5	148188524	+	cg04803489	32755864		TTCTATCTCAAAATTAAAATACCCTAAAAAATTACTTTACTCAACAAAAC		II			NA	NA	NA	NA	NA	NA		OpenSea	ACCAAGACCTCCCACCCTCCTTGGTGTCTGTCTGCCTTTGAGGTCCCTCTGCCAAAGTGG[CG]CTCTGCTGAGCAAAGTAATCCCTCAGGGCACTCCAACTCTGAGACAGAATGATTTATAGC	TCTGTCTCAGAGTTGGAGTGCCCTGAGGGATTACTTTGCTCAGCAGAGCG					chr5:148188522-148188522		TRUE		5:148188433-148189381	Unclassified_Cell_type_specific							chr5:148188425-148189215	3
cg04816140	chr9	92763384	+	cg04816140	64778844		TAATCTTTAAAAATCACCCTTCCTACRTACRAAACAAAAATCAAACTAAC		II			NA	NA	NA	NA	NA	NA		OpenSea	AAAATAACAAATCAGCTTCCTGGAACATGCTTGCTCAAAACCAGGAGAGGAGCTTAGAGA[CG]TCAGCTTGACTTCTGCCTCGTACGCAGGAAGGGTGACCTTCAAAGATCAAACATCGTCCC	CGTCAGCTTGACTTCTGCCTCGTACGCAGGAAGGGTGACCTTCAAAGATC							TRUE										chr9:92763240-92763675	3
cg04835799	chr12	120687480	-	cg04835799	80651269		AATATTTAAAAACAAATAACCACAAATAACCACAAAAAACCATAACAACC		II			NA	NA	NA	NA	NA	NA		OpenSea	GGCACAAACAGGATGTTTAGAAGCAGATGACCACAAGTGACCACAGGAAGCCATGACAAC[CG]CCTCCAGGTAACGATCTTCTTCCCCAGCTTCTTTCCGGCTTGGCTGCCTCCAAAGACCAG	ATGTTTAGAAGCAGATGACCACAAGTGACCACAGGAAGCCATGACAACCG	PXN;PXN;PXN;PXN	NM_002859;NM_001243756;NM_001080855;NM_025157	Body;Body;Body;5'UTR				TRUE				PXN;PXN;PXN	ENST00000331257.5;ENST00000541856.1;ENST00000458477.2	5'UTR;5'UTR;5'UTR	PXN;PXN;PXN;PXN;PXN;PXN;PXN;PXN;PXN	ENST00000551327.1;ENST00000550205.1;ENST00000323871.5;ENST00000331257.5;ENST00000541856.1;ENST00000458477.2;ENST00000440827.3;ENST00000547746.1;ENST00000547772.1	TSS1500;TSS1500;3'UTR;5'UTR;5'UTR;5'UTR;3'UTR;3'UTR;3'UTR	chr12:120687020-120687615	3
cg04851702	chr16	81528974	-	cg04851702	19641881		AATAATAAACAAAAACCAAACRACCCACAAACTTCTTAAATAAACTAAAC		II			rs17777059	0.177762	NA	NA	NA	NA		OpenSea	CAGGCTGGTTCAGTGATAAGCAGGAGCCAGGCGACCCACAGGCTTCTTGGATGGGCTGGG[CG]TGCATGGCATAACCGTTTGAGAACAACAAACCAAGCCGGCCGGGCTGCCGCTCTGTTTCC	CGCCCAGCCCATCCAAGAAGCCTGTGGGTCGCCTGGCTCCTGCTTATCAC	CMIP;CMIP;CMIP	NM_030629;NM_030629;NM_198390	1stExon;5'UTR;Body								CMIP;CMIP	ENST00000539778.2;ENST00000539778.2	5'UTR;1stExon	CMIP;CMIP	ENST00000539778.2;ENST00000539778.2	5'UTR;1stExon	chr16:81528805-81529690	3						TRUE
cg04858581	chr4	84491217	+	cg04858581	38604259		CTAACCAATACCTACCCACTAACRAATCCCAAATATATAAAATATTTCTC		II			NA	NA	NA	NA	NA	NA		OpenSea	AGAGCTGCTACTCAGGGCTTTCTGTTTAGCAAGGAAGAACTGGGGGTGGTGTTGTATTGA[CG]AGAAATATCTTACATATTTGGGATTCGTCAGTGGGCAGGTATTGGTTAGAGCGATGTGAA	TAACCAATACCTGCCCACTGACGAATCCCAAATATGTAAGATATTTCTCG	AGPAT9;AGPAT9;AGPAT9	NM_001256422;NM_001256421;NM_032717	Body;Body;Body		chr4:84491178-84491178														chr4:84491101-84491578	6	chr4:84490868-84491541	6
cg04862556	chr17	33775933	-	cg04862556	9655875		CATAAACRCRCCAATAAAAATATCTACAAAACCCRAAAACACTTTACCAC		II			NA	NA	NA	NA	NA	NA	chr17:33776553-33776888	N_Shore	CCCAGGCAGGGCATGGACGCGCCAATGGGAGTGTCTACAAAGCCCGGGAACACTTTGCCA[CG]CTGTCTAGAAGGCCTGGCGGGAGGCTCGCGCCTATGAAATCCCAGCACTTTGGGAGGCCT	ATGGACGCGCCAATGGGAGTGTCTACAAAGCCCGGGAACACTTTGCCACG	SLFN13	NM_144682	TSS200				TRUE		17:33774969-33775989	Promoter_Associated	SLFN13;SLFN13;SLFN13;SLFN13	ENST00000534689.1;ENST00000526861.1;ENST00000531588.1;ENST00000285013.6	TSS200;TSS200;TSS200;TSS200	SLFN13;SLFN13;SLFN13;SLFN13;SLFN13;SLFN13	ENST00000524511.1;ENST00000526483.1;ENST00000534689.1;ENST00000526861.1;ENST00000531588.1;ENST00000285013.6	TSS1500;TSS200;TSS200;TSS200;TSS200;TSS200	chr17:33775685-33775995	3						TRUE
cg04882272	chr2	171825744	+	cg04882272	74697173		ACTAAAACTCTTCACTTACTACAATTTACATAAAATTACCTCATATTCCC		II			NA	NA	NA	NA	NA	NA		OpenSea	TGGAGCTACGGTAGTGACATGGAAGCCCTGATCCCACCTTTAAGGAACCTGTGGTTTAGG[CG]GGAACATGAGGCAACTTCATGCAAACTGCAGCAAGTGAAGAGTCTCAGCTGAGCAGAGAC	CGGGAACATGAGGCAACTTCATGCAAACTGCAGCAAGTGAAGAGTCTCAG																	chr2:171825480-171825915	3
cg04886849	chr10	118997146	+	cg04886849	14772973		AATTCCTCTCAACATTTCTCTACCCCAAAACCTTTACACATTTTCTTTCC		II			rs3026050	0.019671	NA	NA	NA	NA	chr10:119000435-119001530	N_Shelf	TGTCTGATGCTGGACAGCATGCTTTCCTCCATGAGGAAATAACTAGAAAAGAAGAGGAAG[CG]GAAAGAAAATGTGCAAAGGCCCTGGGGCAGAGAAATGCTGAGAGGAACCACTGTGGCCAG	GTTCCTCTCAGCATTTCTCTGCCCCAGGGCCTTTGCACATTTTCTTTCCG																	chr10:118996905-118997235	3						TRUE
cg04887682	chr17	56345257	+	cg04887682	13633826		TAAACAATCCACRAAATCATAAAAATAACTATTAACCCAAAATAAATCCC		II			NA	NA	NA	NA	NA	NA		OpenSea	CTACAGAAAATGTCCTTCTCACGCCTTGTCTGTGACAACACCCGCATCACCAAGGTCCCA[CG]GGACCCATTCTGGGCCAACAGCTACCCCTATGACTTCGTGGATTGCTCAGCCATCGACAA	CGGGACCCATTCTGGGCCAACAGCTACCCCTATGACTTCGTGGATTGCTC	LPO;LPO;LPO	NR_027647;NM_001160102;NM_006151	Body;Body;Body														chr17:56344965-56345715	3
cg04903759	chr3	167238645	+	cg04903759	78717498		TCAATTCACACATAAAACTCTCTCTAATACAATCATCCCTTATAATTTCC		II			NA	NA	NA	NA	NA	NA		OpenSea	TCCAAAACTGATCTTGTGACACTTAAGCCAACCATCACTTTAAGATATAAACAAAGGATG[CG]GAAACTATAAGGGATGATTGCATCAGAGAGAGTCTTATGTGTGAATTGAGACCCACTCCA	CAATTCACACATAAGACTCTCTCTGATGCAATCATCCCTTATAGTTTCCG	WDR49	NM_178824	Body		chr3:167238631-167238631		TRUE				WDR49	ENST00000479765.1	3'UTR	WDR49	ENST00000479765.1	3'UTR	chr3:167238560-167239030	3						TRUE
cg04916587	chr15	89672243	+	cg04916587	47730224		CTTCCCCATTAAACTTCCCTATTTCTATCAATAATTCTATTCTCTCAACC		II			rs77972530	0.019097	NA	NA	NA	NA		OpenSea	GGAATGGCCTTGGGCATCAGAGGAAAGGGCTGAATCACAGATTATGCTGAGGTTACTGAG[CG]GTTGAGAGAATAGAATCATTGACAGAAATAGGGAAGTCTAATGGGGAAGCTGCTTTCTCA	TTCCCCATTAGACTTCCCTATTTCTGTCAATGATTCTATTCTCTCAACCG	ABHD2;ABHD2	NM_152924;NM_007011	Body;Body		chr15:89672226-89672226				15:89671876-89673355	Unclassified				ABHD2	ENST00000562073.1	5'UTR	chr15:89671825-89673235	3
cg04926108	chr1	40393299	-	cg04926108	25600227		ACTATAAAACTCTAAATACAATACTTAACACAAAATAAATATCAATAACC		II			NA	NA	NA	NA	NA	NA		OpenSea	CAGGAGACAATGCTGTGGAGCTCTGGGTACAGTGCTTGGCACAGAGTAGATGTCAATAAC[CG]TGAGGGCCTTTCCTCTTTACTGTTTTCCCGGCCCGTTGGGTCAGCTCCTGTGGGTTCCCT	CGGTTATTGACATCTACTCTGTGCCAAGCACTGTACCCAGAGCTCCACAG																	chr1:40393240-40393510	3
cg04936213	chr9	124009589	+	cg04936213	67690205		AAACAATATAAAACAAATACCAAACAACAATATAACRAAAACTCCCTTAC		II			NA	NA	NA	NA	NA	NA		OpenSea	AGGCCTTGGTGCTCAGGGAAAGAAAGGCTATATCAGTGCTCAAGGGCCCATCTACTCCCA[CG]CAAGGGAGCCCCCGCCACACTGCTGTCTGGCATTTGTCCCACATTGTTCCAATTCTTACA	CGCAAGGGAGCCCCCGCCACACTGCTGTCTGGCATTTGTCCCACATTGTT											RP11-477J21.5;GSN	ENST00000434663.1;ENST00000373823.2	5'UTR;5'UTR	RP11-477J21.5;GSN	ENST00000434663.1;ENST00000373823.2	5'UTR;5'UTR	chr9:124009520-124009815	3
cg04938513	chr20	48891434	-	cg04938513	89789455		AAAAACCCTAAAAACTACRTATTCCAAAATCATACAACTAATACATAACC		II			NA	NA	NA	NA	NA	NA		OpenSea	GTGACTGACACAGAGGCCCTGAGAGCTGCGTGTTCCAGAGTCATGCAGCTGGTACATGGC[CG]AGCTGGTGGGGTTTGAACCCTGGGTGCCTGAGTCAGGGAGAACAGGCGGAACAGTTGGGC	CGGCCATGTACCAGCTGCATGACTCTGGAACACGCAGCTCTCAGGGCCTC	LINC01272	NM_001278655	5'UTR								RP11-290F20.3;RP11-290F20.3;RP11-290F20.3	ENST00000422459.1;ENST00000425497.1;ENST00000445003.1	TSS1500;5'UTR;5'UTR	RP11-290F20.3;RP11-290F20.3;RP11-290F20.3	ENST00000422459.1;ENST00000425497.1;ENST00000445003.1	TSS1500;5'UTR;5'UTR					chr20:48891249-48892269	6
cg04940329	chr17	39093054	-	cg04940329	78697490		ATACAACTTATATTTCCTCTTAATCAATCCCAAAATACCCCTAAACCTTC		II			NA	NA	NA	NA	NA	NA		OpenSea	ATTGTATCATTGTGCAACTTGTGTTTCCTCTTGGTCAATCCCAAAGTGCCCCTGGGCCTT[CG]CACACTGTTGTTGTTTAGAGCCACATCAATATGACAGTTTGCTTCCTCCCTTCCCCTGGT	TGCAACTTGTGTTTCCTCTTGGTCAATCCCAAAGTGCCCCTGGGCCTTCG	KRT23	NM_015515	5'UTR				TRUE				KRT23;AC004231.2;KRT23;KRT23	ENST00000209718.3;ENST00000418393.1;ENST00000462312.1;ENST00000436344.2	5'UTR;5'UTR;3'UTR;5'UTR	KRT23;KRT23;AC004231.2;KRT23;KRT23;KRT23	ENST00000485751.1;ENST00000209718.3;ENST00000418393.1;ENST00000462312.1;ENST00000494691.1;ENST00000436344.2	3'UTR;5'UTR;5'UTR;3'UTR;3'UTR;5'UTR	chr17:39092865-39093175	3						TRUE
cg04946561	chr19	4902899	+	cg04946561	56793853		AAACTCTAAACTAAATAATATCATAAATAAATTACCTCACTAAAACCAAC		II			NA	NA	NA	NA	NA	NA		OpenSea	GGGGGTTGGGGGGTAGAGAGACATTCCTCTCTGTCCCCCATGTCCCTGAAATTCCCGGTT[CG]TTGGCCCTAGTGAGGTAATCCATCTATGACATCACTCAGCTCAGAGTTCCGGGAAGTGGG	CGTTGGCCCTAGTGAGGTAATCCATCTATGACATCACTCAGCTCAGAGTT	ARRDC5	NM_001080523	TSS200								ARRDC5	ENST00000381781.2	TSS200	ARRDC5	ENST00000381781.2	TSS200								TRUE
cg04950204	chr2	10425713	+	cg04950204	57701953		ATAACTTCTCRAAACCTAAAATTATACTTCTAAAAAACCATCRCTAAACC		II			NA	NA	NA	NA	NA	NA		OpenSea	GAGCCTGGCGAAGGCTCTGCAGCTGGTGTACTGGGAGCCCAAGCCTGCAGGTCCAGACCA[CG]GCCCAGCGATGGCCTCTCAGAAGCACAACCCCAGGCCCCGAGAAGTCACATGATCTGGCT	CGGCCCAGCGATGGCCTCTCAGAAGCACAACCCCAGGCCCCGAGAAGTCA					chr2:10425680-10425680		TRUE										chr2:10425320-10426295	3
cg04958055	chr14	69404437	-	cg04958055	35629106		TCTACACTTCCTAAAAATAATACACAACTTCCTATACAAACCAACTTCTC		II			NA	NA	NA	NA	NA	NA		OpenSea	CCAAATGAGCTTCTACACTTCCTGAAAATGGTACACAGCTTCCTATACAAGCCAGCTTCT[CG]TCTGATGGTCGTTCTTCTCCCTGAGTAGAGCACCCAGGACTCTGGTCTAGGCTCATCGAG	CTACACTTCCTGAAAATGGTACACAGCTTCCTATACAAGCCAGCTTCTCG	ACTN1;ACTN1;ACTN1	NM_001130004;NM_001102;NM_001130005	Body;Body;Body				TRUE		14:69404068-69405017	Unclassified	ACTN1	ENST00000376839.3	5'UTR	ACTN1;ACTN1;ACTN1;ACTN1	ENST00000553779.1;ENST00000376839.3;ENST00000553370.1;ENST00000555616.1	5'UTR;5'UTR;5'UTR;5'UTR	chr14:69404300-69404995	3						TRUE
cg04959747	chr3	72319401	-	cg04959747	32643859		ATAATACAAAACTAACAAACAAAAATATCTTTAAATTCCTACTCCRAAAC		II			NA	NA	NA	NA	NA	NA		OpenSea	TCACTCCGTGGATGATGCAAGACTAGCAGGCAAGAATATCTTTGGATTCCTGCTCCGGGG[CG]TGACGACATCCCGGGCCACTGGGGTGGGGCTGCAAAGTATTAAAAAAAAGGAAGAAGACA	CGCCCCGGAGCAGGAATCCAAAGATATTCTTGCCTGCTAGTCTTGCATCA					chr3:72319196-72319196												chr3:72319200-72319695	3
cg04973736	chr16	56443295	-	cg04973736	33721144		ACCATACCTACTATAACTCATTCACATTACACAATTCAAAATTAACAAAC		II			NA	NA	NA	NA	NA	NA		OpenSea	GAGCTACCCTGACCATGCCTGCTGTGGCTCATTCACATTACACAATTCAAAGTTGGCAAA[CG]TGGTGACTAAGCAAGCAAAAAGCTTGGCTAAAAACTCACATATTCAAATCGATCCTTGCA	CCATGCCTGCTGTGGCTCATTCACATTACACAATTCAAAGTTGGCAAACG	AMFR	NM_001144	Body								RP11-413H22.2;RP11-413H22.2	ENST00000563090.1;ENST00000563090.1	1stExon;5'UTR	RP11-413H22.2;RP11-413H22.2;AMFR	ENST00000563090.1;ENST00000563090.1;ENST00000568657.1	1stExon;5'UTR;3'UTR	chr16:56443125-56443490	3
cg04988978	chr17	56359578	-	cg04988978	71800202		ACTTTTAACTAAATCAATCTACCTCTCTAAACCCTAATCAAACTAAACTC		II			NA	NA	NA	NA	NA	NA	chr17:56356374-56357013	S_Shelf	AAAGTACTACGACTTTTGACTGAATCAGTCTACCTCTCTGGGCCCTGGTCAGGCTGAGCT[CG]TGCCAACCATGCCTCCCATGTCCCATTTAGGTTCCCCCTCCTACCTTCAGCCACCTTCCC	CTTTTGACTGAATCAGTCTACCTCTCTGGGCCCTGGTCAGGCTGAGCTCG	MPO	NM_000250	TSS1500								MPO	ENST00000225275.3	TSS1500	MPO	ENST00000225275.3	TSS1500			chr17:56358801-56359613	6			TRUE	TRUE
cg04992150	chr3	13457267	+	cg04992150	99657133		CTAACTAACTTCTACTAAACTCAAAAACCCTAAACCTCTAAAACRAACAC		II			NA	NA	NA	NA	NA	NA	chr3:13460970-13462146	N_Shelf	GCAACTTCTTACAGGCCCTGTTGCCTCACCTGTGCAAGTTTCCAGCATGTGACCTGCTGA[CG]TGCCCGTCCCAGAGGCTCAGGGTCCCTGAGCCCAGCAGAAGCCAGCTAGGCCAGATGACA	CGTGCCCGTCCCAGAGGCTCAGGGTCCCTGAGCCCAGCAGAAGCCAGCTA	NUP210	NM_024923	Body		chr3:13457131-13457131				3:13457212-13457418	Promoter_Associated				NUP210	ENST00000420141.2	3'UTR	chr3:13457205-13457935	3						TRUE
cg04997743	chr1	40541062	+	cg04997743	56618864		AAAACTCAAAATAATATTAACCACRACAAAAACACCATTCTAACACTATC		II			NA	NA	NA	NA	NA	NA		OpenSea	TGTCATTACCCATAGCCTAGATGCTGGAGAACAACCTCTGGTTGGGAAGATAAGCAGTTA[CG]ACAGTGCCAGAATGGTGCTTCTGCCGTGGCCAACATCATTTTGAGTTTTCACAGTAAGGA	CGACAGTGCCAGAATGGTGCTTCTGCCGTGGCCAACATCATTTTGAGTTT	PPT1;PPT1	NM_001142604;NM_000310	Body;Body								PPT1	ENST00000372775.2	3'UTR	PPT1;PPT1;PPT1	ENST00000372775.2;ENST00000530704.1;ENST00000527311.1	3'UTR;3'UTR;3'UTR	chr1:40540885-40541210	3
cg05008632	chr13	51970797	+	cg05008632	38730840		TAACTTAATCCTATATCCCCACTATTCCCTACAAACTAATAATTAAAACC		II			NA	NA	NA	NA	NA	NA		OpenSea	GATTCTTACCAAAAAAAAGAGGAAGAAAGAAAAGATTCGACCTGAATTGAATCAAGCCTT[CG]GTTCTAACTACCAGTTTGCAGGGAATAGTGGGGATATAGGATCAAGTTAAACACCAGCAC	CGGTTCTAACTACCAGTTTGCAGGGAATAGTGGGGATATAGGATCAAGTT	INTS6;INTS6;INTS6	NM_012141;NM_001039937;NM_001306091	Body;Body;5'UTR								INTS6;INTS6	ENST00000425000.1;ENST00000497989.1	5'UTR;5'UTR	INTS6;INTS6;INTS6;INTS6	ENST00000469430.1;ENST00000425000.1;ENST00000486195.1;ENST00000497989.1	3'UTR;5'UTR;3'UTR;5'UTR	chr13:51970580-51970830	3
cg05018467	chr15	101708817	+	cg05018467	48621879		TTTAAATTAAACTTACCAACACAACATTAATTTAAATCAACTCCACAAAC		II			NA	NA	NA	NA	NA	NA		OpenSea	CACATGGAACTTGTCCAAGGTCACACAGCTGCAGGCACACTGGCACAGGGCCTGGCCAAC[CG]TCTGTGGAGTTGATCCAAACCAATGCTGTGCTGGTAAGTCCAATTTAAAAGAAAAAAAAG	TTAAATTGGACTTACCAGCACAGCATTGGTTTGGATCAACTCCACAGACG							TRUE				RP11-424I19.2;RP11-424I19.2;RP11-424I19.2	ENST00000558515.1;ENST00000557903.1;ENST00000557903.1	TSS1500;1stExon;5'UTR	RP11-424I19.2;RP11-424I19.2;RP11-424I19.2	ENST00000558515.1;ENST00000557903.1;ENST00000557903.1	TSS1500;1stExon;5'UTR	chr15:101707620-101709175	3
cg05020922	chr4	84407894	+	cg05020922	75806532		AATTTATTACCATTACATCATACTCCCTTTATATAATCATACTCCTACAC		II			NA	NA	NA	NA	NA	NA	chr4:84405696-84406521	S_Shore	ATGAAATTTCAATGAAGGGGTGGAAGACAATTGTCGTAGGGTTGATAAAGAGTGGACAGT[CG]TGCAGGAGTATGATTACACAAAGGGAGTATGATGTAATGGTAACAAACTGGGGGAACTTA	CGTGCAGGAGTATGATTACACAAAGGGAGTATGATGTAATGGTAACAAAC											FAM175A;FAM175A	ENST00000506553.1;ENST00000505489.1	TSS1500;3'UTR	FAM175A;FAM175A	ENST00000506553.1;ENST00000505489.1	TSS1500;3'UTR	chr4:84407685-84408075	3
cg05028962	chr3	38029383	-	cg05028962	65747166		AAAACATATCAACAAACRTTTTATTAAACAACTACAATACRCCAAACACC		II			NA	NA	NA	NA	NA	NA		OpenSea	CGCAGGCCACAGAAACATGTCAGCAAACGTTTTATTAAGCAACTGCAGTGCGCCAGGCAC[CG]TTCTAGACACAGGTGGACAACAGCAAGGCCCTGCCCACAGTGACTCACAGTCCAGCTGGG	CGGTGCCTGGCGCACTGCAGTTGCTTAATAAAACGTTTGCTGACATGTTT											VILL	ENST00000283713.6	TSS200	VILL	ENST00000283713.6	TSS200	chr3:38029245-38029535	3
cg05059480	chr15	40633202	-	cg05059480	76642862		ATTATAATTACAAAAAACTCCTCTAAACTCCCAACCAAAAACRTCRAACC		II			NA	NA	NA	NA	NA	NA		OpenSea	CACGAGATCATGTTGTGATTACAAAAGACTCCTCTGGGCTCCCAGCCAGGAACGTCGGGC[CG]CCACCCCCACCCTTCCACTCTCAGAGGGCGAGGACCAGGGCACTGGCAGCTGGCTGGTCC	CGGCCCGACGTTCCTGGCTGGGAGCCCAGAGGAGTCTTTTGTAATCACAA	C15orf52	NM_207380	TSS200								C15orf52;C15orf52;C15orf52	ENST00000397535.1;ENST00000557973.1;ENST00000559313.1	TSS1500;TSS200;TSS200	C15orf52;C15orf52;C15orf52;C15orf52	ENST00000560922.1;ENST00000397535.1;ENST00000557973.1;ENST00000559313.1	TSS1500;TSS1500;TSS200;TSS200	chr15:40633005-40633310	3						TRUE
cg05067204	chr19	17864889	+	cg05067204	76606315		RATAACAACTAAAAACCTCRTAAAAACAATAACAAAAATAACAAAAACCC		II			rs142155110	0.0147	NA	NA	NA	NA		OpenSea	CCAAGGTCTTGCTCAGTCCTTTCCTGGGGAGGCCCCGGGAGCTTCCCCATCCTGTGGTCA[CG]GGTCCCTGTCACTCCTGCCACTGTTCCTACGAGGCTCCCAGCTGCTACCGAGCTGCCTGT	CGGGTCCCTGTCACTCCTGCCACTGTTCCTACGAGGCTCCCAGCTGCTAC	FCHO1;FCHO1;FCHO1;FCHO1	NM_015122;NM_001161358;NM_001161357;NM_001161359	5'UTR;5'UTR;5'UTR;5'UTR								FCHO1;FCHO1	ENST00000539407.1;ENST00000389133.4	TSS1500;5'UTR	FCHO1;FCHO1	ENST00000539407.1;ENST00000252771.7	TSS1500;5'UTR	chr19:17864800-17865250	3
cg05070712	chr1	230435002	-	cg05070712	21640290		TAACAAAACTTAATAAAAATTCACAAATACTAACTCCACRACCAAAAATC		II			rs6665985	0.00355	NA	NA	NA	NA		OpenSea	ATCATCGTCAATAACAGAGCTTGGTGGAAATTCACAAGTACTGACTCCACGGCCAGAGAT[CG]TCTCTCCACTGGAGAGCGACTTCCTCCCTCTGGGTATGTGGCCTGTCAGTTTGACAACCA	AACAGAGCTTGGTGGAAATTCACAAGTACTGACTCCACGGCCAGAGATCG																	chr1:230434945-230435630	3
cg05075327	chr9	114699790	+	cg05075327	96770505		AATAATCTACTAAATTTCTCCAACATATTCCTTAAACTAACCTAATATCC		II			NA	NA	NA	NA	NA	NA		OpenSea	CTTTGTTTCCCAACCCTTGTCACCAGATGTGAAACCTCTATCATTTCCCCTCATGACTGA[CG]GACACCAGGCCAGCCTAAGGAACATGCTGGAGAAATCCAGCAGACTATTTATTGTGCAGC	CGGACACCAGGCCAGCCTAAGGAACATGCTGGAGAAATCCAGCAGACTAT																			chr9:114699657-114701223	6	chr9:114697789-114701811	6
cg05085414	chr7	132338277	+	cg05085414	24799259		ACTTCCCCTTTATATAAAACTAACCAAATATCATCAAACTCTAATAACAC		II			NA	NA	NA	NA	NA	NA		OpenSea	ACTCCTGAACACCTGGTCTCCCTCGACGTGCCAGGGCCCTCAGTCCCTGCTTGCTTGCTA[CG]TGCTATCAGAGTCTGATGACACCTGGCCAGTCCTATATAAAGGGGAAGTGGTGACTGATG	CGTGCTATCAGAGTCTGATGACACCTGGCCAGTCCTATATAAAGGGGAAG	FLJ40288	NR_046323	Body								AC009365.3	ENST00000332558.4	5'UTR	AC009365.3	ENST00000332558.4	5'UTR	chr7:132338220-132338435	3
cg05104574	chr8	123629859	+	cg05104574	76650118		CATAACCCAAACAAATAAACACATACAAATAACTATCCTAATAAATACCC		II			NA	NA	NA	NA	NA	NA		OpenSea	TATAAGTAAATGAATGGCATGGGTCAGGTGTTAGGCAATCCAGGTTGCAGCCAACTGCCA[CG]GGTACCCACTAGGATAGTTATTTGTATGTGTCCATTTGTCTGGGCCATGGTGCACAGACA	CGGGTACCCACTAGGATAGTTATTTGTATGTGTCCATTTGTCTGGGCCAT																			chr8:123628174-123630727	6	chr8:123628606-123630402	6
cg05135175	chr2	7150719	+	cg05135175	25655241		AAACCTAATAACRAAACAACACTACTAATTTACTAATATACCTCCRATAC		II			rs388773	0.385797	NA	NA	NA	NA		OpenSea	TAGTTTTAGGCGAGGCAGATATTTCTCTGTGGCCACTTCTCCTTGGCAGGAAACTTCTGA[CG]CACCGGAGGTATATTAGCAAATCAGCAGTGCTGTCTCGTCATCAGGTTTCAAAGAGTTGG	CGCACCGGAGGTATATTAGCAAATCAGCAGTGCTGTCTCGTCATCAGGTT	RNF144A	NM_014746	Body								RNF144A	ENST00000467276.1	5'UTR	RNF144A;RNF144A;RNF144A	ENST00000471060.1;ENST00000467276.1;ENST00000480970.1	5'UTR;5'UTR;5'UTR	chr2:7150585-7150855	3
cg05146057	chr1	212003113	+	cg05146057	49735268		TTCRCTAAAACCAAAAACCTTTTAAAAAAATACATCRATATACAAAAATC		II			NA	NA	NA	NA	NA	NA	chr1:212003431-212004280	N_Shore	AAACAGGGTCCCCTCAATAAGATTTCCCAGATACTGAGGACCTCAGTCTCCTCACCACCA[CG]ATTCCTGCACACCGATGCATTCCTTTAAAAGGTCTCTGGCTCTAGCGAAGAGTTACCCTC	TCGCTAGAGCCAGAGACCTTTTAAAGGAATGCATCGGTGTGCAGGAATCG	LPGAT1	NM_014873	5'UTR					1:210069559-210069737	1:212002627-212003176	Promoter_Associated_Cell_type_specific	LPGAT1;LPGAT1;LPGAT1;LPGAT1;RP11-552D8.1;RP11-552D8.1	ENST00000488600.1;ENST00000366996.1;ENST00000366997.4;ENST00000366996.1;ENST00000430623.1;ENST00000457272.1	3'UTR;5'UTR;5'UTR;1stExon;TSS1500;TSS200	LPGAT1;LPGAT1;LPGAT1;LPGAT1;RP11-552D8.1;RP11-552D8.1	ENST00000488600.1;ENST00000366996.1;ENST00000366997.4;ENST00000366996.1;ENST00000430623.1;ENST00000457272.1	3'UTR;5'UTR;5'UTR;1stExon;TSS1500;TSS200	chr1:212002680-212004015	3
cg05148465	chr17	7034129	+	cg05148465	3793309		ATTAATATCTCCAAATTCCCAACCAAAAACTAATACTTCTACTCCCATCC		II			NA	NA	NA	NA	NA	NA		OpenSea	CTGGAGAACCTGGCACCTGAGCCCCAGAGGAAGGCCCCAGCTTCCTGCAGCTCGGGCTGG[CG]GATGGGAGCAGAAGCATCAGTTCCTGGTTGGGAATTTGGAGACACCAACAATTTGGGGAA	TTGGTGTCTCCAAATTCCCAACCAGGAACTGATGCTTCTGCTCCCATCCG							TRUE										chr17:7033945-7034735	3						TRUE
cg05180856	chr15	91428056	+	cg05180856	68810949		CTAACCTAAAAACTAACCCTCATTACTTCCTTAACRTCAAAATCTCCTCC		II			NA	NA	NA	NA	NA	NA	chr15:91427540-91427905	S_Shore	GGTGGTGGGTGGAAGGGCCTGGGGAGGGAGGCTCCAGGTTGGCTCCTGTTCCCGAACGTG[CG]GAGGAGACCCTGACGCTAAGGAAGCAATGAGGGCCAGTCCCCAGGCCAGGCTGCTGCTGG	CGGAGGAGACCCTGACGCTAAGGAAGCAATGAGGGCCAGTCCCCAGGCCA	FES;FES;FES;FES	NM_002005;NM_001143783;NM_001143785;NM_001143784	5'UTR;TSS1500;5'UTR;TSS1500								FES;CTD-3094K11.2;FES;FES;FES	ENST00000450438.2;ENST00000561165.1;ENST00000328850.3;ENST00000414248.2;ENST00000394302.1	TSS1500;TSS1500;5'UTR;5'UTR;5'UTR	FES;CTD-3094K11.2;FES;FES;FES;FES;FES;FES;FES;FES;FES;FES	ENST00000450438.2;ENST00000561165.1;ENST00000416779.1;ENST00000497945.2;ENST00000328850.3;ENST00000470152.2;ENST00000559355.1;ENST00000481665.1;ENST00000452243.1;ENST00000464684.1;ENST00000443697.1;ENST00000443697.1	TSS1500;TSS1500;5'UTR;TSS1500;5'UTR;5'UTR;5'UTR;5'UTR;5'UTR;5'UTR;1stExon;5'UTR	chr15:91428045-91428595	3						TRUE
cg05185154	chr14	64688264	+	cg05185154	89765898		TTAACTCAACTAATAAAAATCCTTAAAAAACAACACATCAAAACRCRACC		II			NA	NA	NA	NA	NA	NA		OpenSea	TGATGGATTGGAAGCAGTAAGCCATGTTCCTGGCACACCCTCTTCCAGGGCTCTAAGACA[CG]GCCGCGCTCTGATGTGTTGTTTTTTAAGGACTTCCACCAGTTGAGTCAAAATCTGCTGCT	CGGCCGCGCTCTGATGTGTTGTTTTTTAAGGACTTCCACCAGTTGAGTCA	SYNE2;SYNE2;SYNE2;SYNE2;SYNE2;SYNE2;MIR548AZ	NM_182913;NM_182910;NM_182913;NM_182910;NM_015180;NM_182914;NR_106755	ExonBnd;ExonBnd;Body;Body;Body;Body;Body								SYNE2;ESR2	ENST00000458046.2;ENST00000556275.1	ExonBnd;3'UTR	SYNE2;SYNE2;SYNE2;SYNE2;ESR2	ENST00000554928.1;ENST00000555612.1;ENST00000553289.1;ENST00000555612.1;ENST00000556275.1	5'UTR;ExonBnd;3'UTR;3'UTR;3'UTR	chr14:64688145-64688295	3
cg05191405	chr2	174889995	-	cg05191405	28646598		AAAATACRATAACCCAACAAAATCAACTAATTTTCCCCAAATTCTACCAC		II			NA	NA	NA	NA	NA	NA	chr2:174890243-174890814	N_Shore	TGAGAACGAGAAAAATACGGTGGCCCAGCAAGGTCAACTAATTTTCCCCAAGTTCTGCCA[CG]TCCAGTCCCAGCTCTGGTCTCCTGACTCTGGCAGGGGGAACATTTGCACTGTTCTTGTTC	CGTGGCAGAACTTGGGGAAAATTAGTTGACCTTGCTGGGCCACCGTATTT							TRUE				RP11-394I13.1	ENST00000563759.1	TSS200	RP11-394I13.1	ENST00000563759.1	TSS200	chr2:174889800-174890355	3
cg05193946	chr12	6465390	-	cg05193946	72672243	78748148	ATCCAAACTCCTCTCACCAAACCATCTAAATTCACCAACATTAACTTCCA	ATCCAAACTCCTCTCACCAAACCATCTAAATTCACCGACATTAACTTCCG	I	T	Red	NA	NA	NA	NA	NA	NA		OpenSea	ATCTACCTTCTAGTCCAGGCTCCTCTCACCAGGCCATCTGGGTTCACCGGCATTGACTTC[CG]TGCTGCCTTGTAACTTCTCTCTTGTTGCATTACAAAGATTCTTGCATGTCCCTAACTGCC	CGGAAGTCAATGCCGGTGAACCCAGATGGCCTGGTGAGAGGAGCCTGGAC	SCNN1A;SCNN1A;SCNN1A	NM_001159576;NM_001038;NM_001159575	Body;Body;Body								SCNN1A;SCNN1A	ENST00000538979.1;ENST00000540037.1	3'UTR;5'UTR	SCNN1A;SCNN1A;SCNN1A;SCNN1A;SCNN1A;SCNN1A;SCNN1A;SCNN1A	ENST00000541249.1;ENST00000536087.1;ENST00000539030.1;ENST00000366131.2;ENST00000536087.1;ENST00000538979.1;ENST00000542966.1;ENST00000540037.1	3'UTR;3'UTR;TSS1500;TSS1500;1stExon;3'UTR;3'UTR;5'UTR	chr12:6465320-6465595	3
cg05195776	chr3	188498449	-	cg05195776	3768283		TATTAATAAAAATCCACTTCCTCTCCTTATTTCTCCCTTCTAATAAAAAC		II			NA	NA	NA	NA	NA	NA		OpenSea	TCAGTCTGGAATGTTAGTAAAAGTCCACTTCCTCTCCTTGTTTCTCCCTTCTAGTGAAAA[CG]TTCCTCTTCTCTACCTTCCTGACCTCAAGACCATTGTTCCACACATCCCCCCTCAGGATC	GTTAGTAAAAGTCCACTTCCTCTCCTTGTTTCTCCCTTCTAGTGAAAACG	LPP;LPP;LPP	NM_001167671;NM_001167672;NM_005578	Body;Body;Body											LPP	ENST00000459897.1	5'UTR	chr3:188498025-188498455	3
cg05212350	chr19	40872142	+	cg05212350	70793126		AAAAAACTAATCACTAATCAACAAAATTTCRAAATCCCTCAAAATCCAAC		II			NA	NA	NA	NA	NA	NA	chr19:40871617-40871824	S_Shore	GCTGCGTGGGTGCTGATGGGGGCAGGGTGGGCACTGCAGAGTGAAGAGCAGGCAGCAGAG[CG]TTGGATTTTGAGGGATTTCGAAATCCTGCTGACCAGTGACCAGCTTCCTCTTTTTGGGGT	GGAAGCTGGTCACTGGTCAGCAGGATTTCGAAATCCCTCAAAATCCAACG	PLD3;PLD3;PLD3	NM_001291311;NM_001031696;NM_012268	5'UTR;5'UTR;5'UTR				TRUE				PLD3;PLD3;PLD3;PLD3;PLD3;PLD3	ENST00000409281.1;ENST00000409419.1;ENST00000409587.1;ENST00000356508.5;ENST00000536031.1;ENST00000409735.3	5'UTR;5'UTR;5'UTR;5'UTR;5'UTR;5'UTR	PLD3;PLD3;PLD3;PLD3;PLD3;PLD3;PLD3;PLD3;PLD3;PLD3;PLD3;PLD3	ENST00000409281.1;ENST00000485448.1;ENST00000492243.1;ENST00000493006.1;ENST00000359274.5;ENST00000464586.1;ENST00000392032.2;ENST00000409419.1;ENST00000409587.1;ENST00000356508.5;ENST00000536031.1;ENST00000409735.3	5'UTR;TSS1500;TSS1500;5'UTR;5'UTR;TSS200;5'UTR;5'UTR;5'UTR;5'UTR;5'UTR;5'UTR			chr19:40870888-40873243	6	chr19:40871429-40873543	6
cg05214293	chr11	67415194	+	cg05214293	27798243	60712922	TTACCCACAAAACCTAAACTCATTAAACCATAACAACACAAATAACAACA	TTACCCGCAAAACCTAAACTCGTTAAACCGTAACAACACAAATAACAACG	I	T	Red	NA	NA	NA	NA	NA	NA		OpenSea	CATGCAGCCAAAGGTCGGAGTGCTGGGGTCTGCTCCACTGCTCCTGCCCCGCCCGCCCCA[CG]CTGCTACTTGTGCTGCCACGGCCCAACGAGTCCAGGTCCTGCGGGCAAGTTCCTGCCCCT	CGCTGCTACTTGTGCTGCCACGGCCCAACGAGTCCAGGTCCTGCGGGCAA	ACY3	NM_080658	5'UTR								ACY3;ACY3	ENST00000255082.3;ENST00000529256.1	5'UTR;TSS200	ACY3;ACY3	ENST00000255082.3;ENST00000529256.1	5'UTR;TSS200	chr11:67415080-67415455	3
cg05214462	chr6	7996936	-	cg05214462	62756536		CAACATCCTCCATATACRTCCTTTCTTTAAACRTTCTAATTTTACTCCCC		II			NA	NA	NA	NA	NA	NA		OpenSea	ACGGCCAGCACCAGCATCCTCCATGTGCGTCCTTTCTTTGGACGTTCTGGTTTTGCTCCC[CG]CAGCACAAGACTACATTACCTCATACTTTACTTGGCAGTTTCCCAAGTAAACTTCCAGCA	CGGGGAGCAAAACCAGAACGTCCAAAGAAAGGACGCACATGGAGGATGCT	BLOC1S5-TXNDC5	NR_037616	Body		chr6:7996922-7996922												chr6:7996860-7997190	3
cg05226072	chr2	60441246	-	cg05226072	45608142		AAAACTAAAACACACATTCATTCAAAAACTTCCTAAAACAAACAAATCCC		II			NA	NA	NA	NA	NA	NA		OpenSea	GAGGCAAACAGGAAGCTGGAGCACACATTCATTCAGAAGCTTCCTAGAGCAGGCAGGTCC[CG]TCCTTGGCATTGCAGCTCCTTCCAGACCAAAGCGCCATGGCCCATCCATTCTGAAGGGTG	CGGGACCTGCCTGCTCTAGGAAGCTTCTGAATGAATGTGTGCTCCAGCTT																	chr2:60440985-60441275	3
cg05227865	chr5	173221156	+	cg05227865	67641857		AAAACTCCCAACACAAAACTAAACACAAAATAAATAACTAATCAATACTC		II			NA	NA	NA	NA	NA	NA		OpenSea	AGGAAGTCTAGGCTAGGTGTGGCCTAGAAGACAGCATTGCCTCAAACCAACTCATGCCAG[CG]AGCACTGACTAGCCACCCACTCTGTGCCCAGCTCTGTGCTGGGAGCTTTGGAGGTTACTT	AAGCTCCCAGCACAGAGCTGGGCACAGAGTGGGTGGCTAGTCAGTGCTCG											CTB-43E15.4;CTB-43E15.4	ENST00000522571.1;ENST00000518675.1	3'UTR;3'UTR	CTB-43E15.4;CTB-43E15.4	ENST00000522571.1;ENST00000518675.1	3'UTR;3'UTR	chr5:173220985-173221755	3
cg05229463	chr2	43440321	+	cg05229463	88807337		CAAACATATAACACCACATCTCTCAAAAAACCCATACCAAAACTTAACAC		II			NA	NA	NA	NA	NA	NA		OpenSea	GATGGTTGGGCAACCTATGAGGGAAGGGGTAGAGGGAAGTGAGAGAAAAGACTGGGGAAG[CG]TGCCAAGTTCTGGCATGGGTTCCTTGAGAGATGTGGTGTCACATGCTTGGGGACAGGGAC	AAGCATGTGACACCACATCTCTCAAGGAACCCATGCCAGAACTTGGCACG					chr2:43440136-43440136												chr2:43440125-43440390	3
cg05229803	chr11	94278407	-	cg05229803	66807245		ACAAAAACTAATAACATAAATAATAAACCACTAAAACRAACRCCAAACCC		II			NA	NA	NA	NA	NA	NA	chr11:94276894-94278913	Island	CTGTCCAGGAAACAGGGGCTGGTGGCATGGGTGGTGAGCCACTGGGACGAGCGCCAGGCC[CG]GGTCCGCTACTACCACCAACTGAGCCAACATGTGACCGTGGACGTGTTCGGCCGGGGCGG	CGGGCCTGGCGCTCGTCCCAGTGGCTCACCACCCATGCCACCAGCCCCTG	FUT4	NM_002033	1stExon	high-CpG:93917993-93918077			TRUE	11:93916543-93918561			FUT4	ENST00000358752.2	1stExon	FUT4;PIWIL4;PIWIL4	ENST00000358752.2;ENST00000446230.2;ENST00000543336.1	1stExon;TSS200;5'UTR	chr11:94277665-94279035	3						TRUE
cg05242314	chr11	10619523	-	cg05242314	91609528		TTTCAAATCCTCTACATATTACATCATCACTACTATCACTTTATAAACAC		II			NA	NA	NA	NA	NA	NA		OpenSea	CTTGCTGTTCTTTTCAAATCCTCTGCATATTGCATCATCACTGCTGTCACTTTGTGAGCA[CG]TACTTTCCCTATGAGGAAGGAGAAAGTGTTTTTTCCTACTACAGTCCAGGGTGAAACAAA	CGTGCTCACAAAGTGACAGCAGTGATGATGCAATATGCAGAGGATTTGAA	MRVI1-AS1;MRVI1-AS1;MRVI1-AS1;MRVI1-AS1;MRVI1;MRVI1;MRVI1;MRVI1;MRVI1;MRVI1	NR_046375;NR_046374;NR_034094;NR_034093;NM_001100167;NM_001206881;NM_001100163;NM_001098579;NM_130385;NM_001206880	Body;Body;Body;Body;Body;Body;Body;Body;Body;Body								MRVI1-AS1;MRVI1-AS1;LYVE1;MRVI1-AS1	ENST00000529829.1;ENST00000529979.1;ENST00000531706.1;ENST00000525578.1	5'UTR;5'UTR;3'UTR;5'UTR	MRVI1-AS1;MRVI1-AS1;LYVE1;MRVI1;MRVI1;MRVI1-AS1	ENST00000529829.1;ENST00000529979.1;ENST00000531706.1;ENST00000534266.1;ENST00000529448.1;ENST00000525578.1	5'UTR;5'UTR;3'UTR;3'UTR;3'UTR;5'UTR	chr11:10619360-10619650	3
cg05244443	chr6	82651125	-	cg05244443	37647105		AAAAATCAAAATTATTAACAATACCTAACCACCTAATTACCCAAATAACC		II			NA	NA	NA	NA	NA	NA		OpenSea	TCACCAGCATAAAAAGTCAAGATTGTTAGCAATGCCTAACCACCTAATTGCCCAAGTAAC[CG]TCTTTCTTTTACAGGCCTCATTGTCTTGAGCATGAAGGAAGTGGCAAACCAGTGGGACTG	CGGTTACTTGGGCAATTAGGTGGTTAGGCATTGCTAACAATCTTGACTTT																	chr6:82650980-82651230	3
cg05247226	chr7	73686817	+	cg05247226	8738921		CCAAATAATCTATATCAACTAAAAATACTTAACTTCCTATTTTATTTTCC		II			NA	NA	NA	NA	NA	NA		OpenSea	TGTCAGCAACCTGAAGAAATCATTCTTATGGGAAAGAAAGTTCTGGTTTAGGATTGCTGA[CG]GAAAACAAAACAGGAAGTCAAGCATTCCCAGCTGACATAGACCATCTGGGAATGTACTAG	CGGAAAACAAAACAGGAAGTCAAGCATTCCCAGCTGACATAGACCATCTG					chr7:73686776-73686776												chr7:73686705-73687315	3
cg05252264	chr19	55385587	+	cg05252264	42770103		TCRTCAAAAAATTTCCACATCTATTACCTCACAACAAAATAAAACAATTC		II			rs3816051	0.410213	NA	NA	NA	NA		OpenSea	ATATATATGTCTTCTCTTGGGCTCCACCCAAGAGCAACCTGGAACTAAGTTATTCGGCAA[CG]AACTGTTCCACTTTGTTGTGAGGCAATAGATGTGGAAATTCCCTGACGAGGGGCTCTGTC	CGTCAGGGAATTTCCACATCTATTGCCTCACAACAAAGTGGAACAGTTCG	FCAR;FCAR;FCAR;FCAR;FCAR;FCAR;FCAR;FCAR;FCAR;FCAR;FCAR;FCAR;FCAR;FCAR;FCAR;FCAR;FCAR;FCAR	NM_133277;NM_133274;NM_002000;NM_133271;NM_002000;NM_133272;NM_133271;NM_133278;NM_133279;NM_133278;NM_133277;NM_133279;NM_133273;NM_133269;NM_133274;NM_133272;NM_133269;NM_133273	1stExon;1stExon;1stExon;1stExon;5'UTR;1stExon;5'UTR;1stExon;1stExon;5'UTR;5'UTR;5'UTR;5'UTR;1stExon;5'UTR;5'UTR;5'UTR;1stExon								FCAR;FCAR;FCAR;FCAR;FCAR;FCAR	ENST00000391726.3;ENST00000469767.1;ENST00000345937.4;ENST00000391723.3;ENST00000433231.3;ENST00000433231.3	TSS200;TSS200;TSS200;TSS200;5'UTR;1stExon	FCAR;FCAR;FCAR;FCAR;FCAR;FCAR	ENST00000391726.3;ENST00000488066.1;ENST00000345937.4;ENST00000391723.3;ENST00000433231.3;ENST00000433231.3	TSS200;TSS200;TSS200;TSS200;5'UTR;1stExon	chr19:55385560-55385710	3					TRUE	TRUE
cg05254327	chr12	112186379	+	cg05254327	63745255		AAAATAAAATACAAAAACATATAACTCCAAATATCATCATACCCTCAAAC		II			NA	NA	NA	NA	NA	NA		OpenSea	TGGTCCCCAGGAAACACCACTGAGGGGCCCCTGCTCTTGTTCAGGACTTGCCACATCCCA[CG]TCTGAGGGTATGATGACATTTGGAGTCACATGCTCCTGCATTTCATTTCCATACATGAAT	AAATGAAATGCAGGAGCATGTGACTCCAAATGTCATCATACCCTCAGACG	ACAD10;ACAD10	NM_025247;NM_001136538	Body;Body								ACAD10	ENST00000508303.1	5'UTR	ACAD10;ACAD10;ACAD10;ACAD10;ACAD10	ENST00000505487.1;ENST00000507688.1;ENST00000547491.1;ENST00000508303.1;ENST00000504803.1	5'UTR;5'UTR;TSS200;5'UTR;5'UTR	chr12:112186060-112186655	3
cg05264786	chr7	156687706	-	cg05264786	90709179		CTAATACTTATAACACTTAACCCAAAATAATCAACTTCAACAATAACCAC		II			NA	NA	NA	NA	NA	NA	chr7:156685008-156686179	S_Shore	TTTACCCACCACTGGTACTTGTAACACTTAACCCAGGGTAGTCAACTTCAACAATGGCCA[CG]TACTCACCACTCCCTATACGCTCACCCTCTGCCATCTGGCTTTGTCCTTCCTCCCAGCAA	CGTGGCCATTGTTGAAGTTGACTACCCTGGGTTAAGTGTTACAAGTACCA																	chr7:156687605-156687790	3
cg05265837	chr12	129306731	-	cg05265837	46626533		ACTATTACTCTTAAAAACRACCTATTCTACATATAATACTTAATAACCAC		II			NA	NA	NA	NA	NA	NA	chr12:129307947-129308724	N_Shore	GATCTGACTTTGCTATTGCTCTTAAAGGCGGCCTATTCTGCATATAATACTTGGTGGCCA[CG]TCCTTGCCCCTCCTGAAGAGCTGCAGTGGTTCCTCCCTCACTTCTTGGCAGTTACAGTTG	CGTGGCCACCAAGTATTATATGCAGAATAGGCCGCCTTTAAGAGCAATAG	SLC15A4	NM_145648	Body		chr12:129306542-129306542						SLC15A4	ENST00000539703.1	3'UTR	SLC15A4;SLC15A4	ENST00000539703.1;ENST00000376740.4	3'UTR;5'UTR	chr12:129306720-129307055	3
cg05296619	chr13	114834683	-	cg05296619	88674308		CTTTCCTTCCTCACACATTCCATTTACAACTTCCTACTAAATCAAACRAC		II			NA	NA	NA	NA	NA	NA	chr13:114836066-114836520	N_Shore	CTGAGTTCCGCCTTTCCTTCCTCACACATTCCATTTGCAGCTTCCTGCTAAGTCAGACGG[CG]ATATTGGGCAACAGCAAATCAAACTTGACCCAAGTGCTTCTCCCCAGGGAATGTGAGAAG	CGCCGTCTGACTTAGCAGGAAGCTGCAAATGGAATGTGTGAGGAAGGAAA	RASA3	NM_007368	Body		chr13:114834440-114834440			13:113852552-113853464	13:114834493-114834700	Unclassified_Cell_type_specific							chr13:114834405-114835075	3						TRUE
cg05296801	chr16	79453247	-	cg05296801	58623591		TAAAACAAAACTTCAACCTTTAATATCACAATATTTCACCTTTTCCTTAC		II			NA	NA	NA	NA	NA	NA		OpenSea	CGACACTTCCTTGGAACAAGGCTTCAGCCTTTGGTGTCACAATATTTCACCTTTTCCTTA[CG]TTTGACTCAGCACAAATGGACAGAGATTGAGAAAACAGGACACAAGAGGAAGTGGAAATT	CGTAAGGAAAAGGTGAAATATTGTGACACCAAAGGCTGAAGCCTTGTTCC					chr16:79453123-79453123																chr16:79451488-79453452	6
cg05303777	chr3	139291799	-	cg05303777	41632971		RAAAAACCCTACCRTAAAAAATTCTACAAATAACCTACTAAAATCTACAC		II			NA	NA	NA	NA	NA	NA		OpenSea	CAACCAAAGTCGGGAGACCCTGCCGTAGGAAATTCTGCAGATGACCTGCTGGAATCTGCA[CG]CCCACCGCTGCATGGTGCTTCTGCTTATTTGCATGAGAGCATTATGCATTTTGCCCTTGA	GGAGACCCTGCCGTAGGAAATTCTGCAGATGACCTGCTGGAATCTGCACG	NMNAT3;LOC100507291;NMNAT3	NM_178177;NR_121609;NM_001200047	Body;Body;Body								NMNAT3	ENST00000507242.1	3'UTR	RP11-319G6.1;NMNAT3;NMNAT3;NMNAT3;RP11-319G6.1	ENST00000381790.3;ENST00000506254.1;ENST00000507242.1;ENST00000509447.1;ENST00000515247.1	5'UTR;3'UTR;3'UTR;3'UTR;5'UTR	chr3:139291780-139292010	3
cg05304531	chr1	26797576	+	cg05304531	66612216	53621127	AACCACAAATTCTACTATTTTACAACCCTTACTACTAAACAACAACAACA	AACCACGAATTCTACTATTTTACAACCCTTACTACTAAACGACGACGACG	I	A	Red	NA	NA	NA	NA	NA	NA	chr1:26798366-26799842	N_Shore	GGAGTAGGGAGAAGCTGCCCCAGGAGGCGATGTAGTGGTGGAAAGAAGAGGCAGAGAGGT[CG]TCGTCGTCGCCCAGCAGCAAGGGCTGCAAAATAGTAGAACTCGTGGTTGCTTTGGACAGG	CGTCGTCGTCGCCCAGCAGCAAGGGCTGCAAAATAGTAGAACTCGTGGTT	DHDDS;HMGN2;DHDDS	NM_205861;NM_005517;NM_024887	3'UTR;TSS1500;3'UTR				TRUE				DHDDS;HMGN2	ENST00000360009.2;ENST00000361427.5	3'UTR;TSS1500	DHDDS;HMGN2;HMGN2;HMGN2;HMGN2;HMGN2;HMGN2;HMGN2;DHDDS	ENST00000360009.2;ENST00000468388.1;ENST00000479815.1;ENST00000460563.1;ENST00000464888.1;ENST00000463817.1;ENST00000467700.1;ENST00000361427.5;ENST00000434391.2	3'UTR;TSS1500;TSS1500;TSS1500;TSS1500;TSS1500;TSS1500;TSS1500;3'UTR			chr1:26796624-26797605	6	chr1:26795413-26801724	6		TRUE
cg05309281	chr2	230779085	+	cg05309281	45630960		AAATAAAAAATATATACAAATACTATCAACTTCTCAAACCCCAATATTTC		II			NA	NA	NA	NA	NA	NA		OpenSea	GTGTTCAGAGAGGAAGAAACAGTTCAATCTGATTGCAGCCAAGGATGTAAAACAGAATTA[CG]AAACACTGGGGTCTGAGAAGTTGACAGCATTTGCATATATTTCCTATTTACAAGGCTACT	CGAAACACTGGGGTCTGAGAAGTTGACAGCATTTGCATATATTTCCTATT	TRIP12;TRIP12;TRIP12	NM_001284214;NM_004238;NM_001284216	5'UTR;5'UTR;5'UTR						2:230779076-230779233	Unclassified_Cell_type_specific	TRIP12;TRIP12;TRIP12;TRIP12;TRIP12	ENST00000389045.3;ENST00000409677.1;ENST00000543084.1;ENST00000389044.4;ENST00000283943.4	5'UTR;5'UTR;5'UTR;5'UTR;5'UTR	TRIP12;TRIP12;TRIP12;TRIP12;TRIP12;TRIP12;TRIP12;TRIP12;TRIP12;TRIP12	ENST00000428959.1;ENST00000430954.1;ENST00000389045.3;ENST00000409677.1;ENST00000543084.1;ENST00000343290.5;ENST00000389044.4;ENST00000283943.4;ENST00000435716.1;ENST00000479037.1	5'UTR;5'UTR;5'UTR;5'UTR;5'UTR;5'UTR;5'UTR;5'UTR;5'UTR;3'UTR	chr2:230778960-230779190	3
cg05309451	chr15	78619984	-	cg05309451	85692510		CTAAATCTCAAAATCAACTACAACCTATCTACCTTTTCTAAAATTCATCC		II			NA	NA	NA	NA	NA	NA		OpenSea	ATTAGAACCATCTGGGTCTCAGAGTCAGCTGCAGCCTGTCTGCCTTTTCTAAAGTTCATC[CG]AATTGGGTACATCCTGAATTTCACAATAGGGACTCAAAGTCAGCCCAGGGCTTTCAAGCC	CGGATGAACTTTAGAAAAGGCAGACAGGCTGCAGCTGACTCTGAGACCCA					chr15:78619959-78619959												chr15:78619785-78620175	3
cg05318849	chr1	223351252	-	cg05318849	63601167		AATAAACAAACAACCCAACTAAAACTTAAACTTAACTTATCCCTAAACCC		II			NA	NA	NA	NA	NA	NA		OpenSea	CCCAAGGTCACAGTGAACAAACAGCCCAGCTGGAACTTGAGCTTGGCTTGTCCCTAAACC[CG]CCAGTGCTGTCAACCACTGTATTCTGGGAATTTGAGGAACAAGGAATGAGGAAGTGGCAG	GTGAACAAACAGCCCAGCTGGAACTTGAGCTTGGCTTGTCCCTAAACCCG					chr1:223351179-223351179												chr1:223351125-223351390	3
cg05327106	chr3	194942344	+	cg05327106	34763574		AACCTAAAACRCTACTAACTCCAACTCAACAATATAAACTATACTAAAAC		II			NA	NA	NA	NA	NA	NA		OpenSea	TGCTGCTTGTCTGGAGGCCTGCCTGCCCTGCTCAGGGAGAACCCACAACCACAGAGCATG[CG]CCCTAGCACAGCCCATACTGCTGAGCTGGAGCCAGCAGCGCCTCAGGCCATGTGACCCAG	CGCCCTAGCACAGCCCATACTGCTGAGCTGGAGCCAGCAGCGCCTCAGGC	XXYLT1;XXYLT1	NM_001308069;NM_152531	Body;Body				TRUE							XXYLT1	ENST00000494175.1	3'UTR	chr3:194942205-194942815	3
cg05338025	chr15	75338762	-	cg05338025	17675849		ATCAACAACAACTAATATAACAAAATACTAACCTCTAAAAACTAAACCCC		II			NA	NA	NA	NA	NA	NA		OpenSea	CCTGCTGGCGGGTCAGCAGCAGCTGGTGTGACAAAGTACTGGCCTCTGGGAGCTAAGCCC[CG]GCCTGGGCCAGCTCTGCAAGGGCGCTTTCCTTCTTCCTGCAAGCTCTGCTTCCCCTTTTC	CGGGGCTTAGCTCCCAGAGGCCAGTACTTTGTCACACCAGCTGCTGCTGA	PPCDC;PPCDC;PPCDC;PPCDC;PPCDC;PPCDC;PPCDC	NM_001301105;NM_001301104;NR_125369;NM_021823;NM_001301101;NM_001301102;NM_001301103	5'UTR;5'UTR;Body;Body;Body;Body;Body		chr15:75338663-75338663						PPCDC	ENST00000563393.1	5'UTR	PPCDC;PPCDC	ENST00000563393.1;ENST00000569562.1	5'UTR;5'UTR	chr15:75338600-75338970	3
cg05349024	chr14	101471543	+	cg05349024	77805178		CAACCTAAATTTATTTTCAATCTTTCCTTCCCTTCTTTCAAAAAACCCCC		II			NA	NA	rs28539268	0.055071	rs59517828	0.030137		OpenSea	CTTTCGAAATTTGAAACCCTGTGGCCACCGGCCAGAGCTGAGTCTGGCTTGTGGGGTTCG[CG]GGGGCCTCCTGAAAGAAGGGAAGGAAAGATTGAAAATAAACCTAGGCTGATGGTTTGTGA	CGGGGGCCTCCTGAAAGAAGGGAAGGAAAGATTGAAAATAAACCTAGGCT							TRUE										chr14:101470705-101471915	3						TRUE
cg05356183	chr9	110048435	+	cg05356183	58753233		ATTTTTACTCATACTCATCTCAAACTCACAAAAATTACTATACTAACTAC		II			NA	NA	NA	NA	NA	NA	chr9:110045112-110046303	S_Shelf	TCACAGATTTGTCCTTGTTTAATTTTTACCTAGAAGGAACCAAGGAAATTAAGTAACTTA[CG]TAGCCAGTATAGCAACTCTTGTGAGCTTGAGATGAGCATGAGCAAAAATGGAAGAAAGGA	CGTAGCCAGTATAGCAACTCTTGTGAGCTTGAGATGAGCATGAGCAAAAA	RAD23B;RAD23B;RAD23B	NM_002874;NM_001244724;NM_001244713	Body;5'UTR;Body						9:110048350-110048589	Promoter_Associated_Cell_type_specific	RAD23B;RAD23B	ENST00000374678.2;ENST00000416373.2	5'UTR;5'UTR	RAD23B;RAD23B	ENST00000374678.2;ENST00000416373.2	5'UTR;5'UTR	chr9:110048360-110048635	3
cg05380759	chr3	45579354	+	cg05380759	63730270		TTCCCCTCCTCTAAAAAAACTACTATTACAAACTTTCCTACAAAATAACC		II			rs59887906	0.043916	NA	NA	NA	NA		OpenSea	TGGGGTGCCATGGTGACATGGTGACCTCACCACCTCTCAGTGGGAAGAGGAGGCTTGTTT[CG]GTTATTCTGCAGGAAAGTCTGCAATAGTAGCTCTCTCAGAGGAGGGGAAGGAAGGGGGTG	CGGTTATTCTGCAGGAAAGTCTGCAATAGTAGCTCTCTCAGAGGAGGGGA	LARS2	NM_015340	Body				TRUE				LARS2	ENST00000467936.1	5'UTR	LARS2;LARS2	ENST00000467936.1;ENST00000485461.1	5'UTR;5'UTR	chr3:45579185-45579395	3						TRUE
cg05388840	chr1	41981911	-	cg05388840	2698414	28655887	CCCTACTAAAATCCAAACCAACACTCCACAAATAAAAAAACTTAAACACA	CCCTACTAAAATCCAAACCAACGCTCCACAAATAAAAAAACTTAAACGCG	I	C	Grn	NA	NA	NA	NA	NA	NA	chr1:41981788-41982043	Island	GGGCGGCCCCGCCCCTGCTGGGATCCAGGCCAACGCTCCACAAATGAGAGAGCTTGAGCG[CG]CGGCGGGCGCCGCTGGGAGAGGCCACACGGTGGCGCTAGCGCCCAGCCTGGCCAGCACCA	CCCTGCTGGGATCCAGGCCAACGCTCCACAAATGAGAGAGCTTGAGCGCG	HIVEP3;HIVEP3	NM_024503;NM_001127714	Body;Body		chr1:41981831-41981831		TRUE	1:41754496-41755003	1:41981453-41983086	Unclassified	HIVEP3	ENST00000460604.1	3'UTR	HIVEP3	ENST00000460604.1	3'UTR	chr1:41981785-41982050	3						TRUE
cg05416676	chr16	23869974	+	cg05416676	39735523		CCTCCCAACCTAATAACTTAAACATAAAAAAATCAACCTACTATAATCAC		II			NA	NA	NA	NA	NA	NA		OpenSea	CCATAGCCTTGAATAAGGAATTCAGAAAGTGGCTTCTAGTTTGAGGACTTTCATTGGCCA[CG]TGATCACAGTAGGCTGATTTCTTCATGCCTAAGTTACCAGGCTGGGAGGACAGGCTGAGA	CTCCCAGCCTGGTAACTTAGGCATGAAGAAATCAGCCTACTGTGATCACG	PRKCB;PRKCB	NM_002738;NM_212535	Body;Body		chr16:23869779-23869779									PRKCB	ENST00000498739.1	5'UTR	chr16:23869940-23870130	3
cg05422368	chr3	31274615	-	cg05422368	86773181		TATATTAACTAACTCTTACACCCCATAATATAACCAATCTTATTAACCTC		II			NA	NA	NA	NA	NA	NA		OpenSea	GCACCAGACTATGTATTAGCTAACTCTTACACCCCATGATGTAGCCAGTCTTATTAGCCT[CG]TTGTATACATAAGGGAGACAAAGAAAGGAAACTTACCAAAGGCTACAGGACACCAAGTAA	CGAGGCTAATAAGACTGGCTACATCATGGGGTGTAAGAGTTAGCTAATAC																	chr3:31274485-31274635	3
cg05430452	chr13	71297603	+	cg05430452	9718825		TTAACATAAAACTTTCATTAATACAACCCAAACAAATATTAAAATAAACC		II			NA	NA	NA	NA	NA	NA		OpenSea	ACAGGAAAGGGATATATCTGTTAAGCAATTTAGGGTTATAGACAACAGTTCAGTAGTGTA[CG]GTTTATTTCAACATCTGTTTGGGTTGCATTAATGAAAGTTTCATGTCAAGAGTGTTGTCA	CGGTTTATTTCAACATCTGTTTGGGTTGCATTAATGAAAGTTTCATGTCA																			chr13:71297545-71298239	6
cg05436845	chr11	65378622	-	cg05436845	73783135		ACTAACCTCTATAAAACTTAAAAATAACCTAAACAACTCACACCTCTTCC		II			NA	NA	NA	NA	NA	NA	chr11:65381582-65381872	N_Shelf	TCCCTCCCTGGGCTGGCCTCTGTGGGGCTTGGGAGTGGCCTGGGCAGCTCACACCTCTTC[CG]CTTTCCTCCCGTGGTCCCTACTTCTCCTTTCTGGGAGGCCTGGGCCAGGTCTCCCACTTG	CGGAAGAGGTGTGAGCTGCCCAGGCCACTCCCAAGCCCCACAGAGGCCAG	MAP3K11	NM_002419	Body								MAP3K11;MAP3K11	ENST00000530153.1;ENST00000530153.1	5'UTR;1stExon	MAP3K11;MAP3K11;MAP3K11;MAP3K11;MAP3K11	ENST00000524856.1;ENST00000530153.1;ENST00000529839.1;ENST00000527304.1;ENST00000530153.1	3'UTR;5'UTR;5'UTR;1stExon;1stExon	chr11:65378540-65378815	3						TRUE
cg05438727	chr11	2800047	+	cg05438727	91682175		ACTACAACCRAAATAAAAACAAACCAAAACCAAACRTTACCAAAAAAACC		II			NA	NA	NA	NA	NA	NA		OpenSea	AAGTAGCTGAGAGGCTAAAAATAGAGGAGTTTCAGTTGGGCAGGGAGTGCGTCTGCCGCC[CG]GTTTCCCTGGCAACGCCTGGCTCTGGCCTGCTTCCATCTCGGCTGCAGCCGGGCAGGCGG	CTGCAGCCGAGATGGAAGCAGGCCAGAGCCAGGCGTTGCCAGGGAAACCG	KCNQ1;KCNQ1	NM_000218;NM_181798	Body;Body		chr11:2799950-2799950		TRUE				KCNQ1	ENST00000526095.1	5'UTR	KCNQ1	ENST00000526095.1	5'UTR	chr11:2799565-2801075	3						TRUE
cg05455036	chr1	202828149	-	cg05455036	69755160		CTACTCCCCAAAACCTTATAACTAAACATAATACCACTAAACTAAATATC		II			NA	NA	NA	NA	NA	NA	chr1:202830061-202830923	N_Shore	AGGAGTTATCACTGCTCCCCAGGGCCTTGTGGCTGGGCATGGTGCCACTGGGCTGGATGT[CG]TGCTCCAGGCAGTACAGCTCCCAGCAGGCATTGCCCATCTGCACTCCGGCCTGGCCCACA	TGCTCCCCAGGGCCTTGTGGCTGGGCATGGTGCCACTGGGCTGGATGTCG											RP11-480I12.5	ENST00000443294.1	3'UTR	RP11-480I12.5;RP11-480I12.5;RP11-480I12.5;RP11-480I12.5	ENST00000443294.1;ENST00000449915.1;ENST00000430114.1;ENST00000449915.1	3'UTR;3'UTR;3'UTR;1stExon	chr1:202828020-202828270	3						TRUE
cg05456810	chr9	35526337	+	cg05456810	47757927		TATCCAAAACCCCCACAAAAAAAATTACACAATTCTAACCAAAATAAAAC		II			NA	NA	NA	NA	NA	NA		OpenSea	GGGATTGAGGAGTGGGGAAAGGTATCCATATCCAGTCTTTTCATGTTTCTCCAAGGTTAC[CG]TCCTATTTTGGTCAGAATTGTGTAATCTCCTTTGTGGGGGTTTTGGATATTAACCAACAT	ATCCAAAACCCCCACAAAGGAGATTACACAATTCTGACCAAAATAGGACG	RUSC2;RUSC2	NM_014806;NR_052015	5'UTR;Body								RUSC2	ENST00000361226.3	5'UTR	RUSC2	ENST00000361226.3	5'UTR	chr9:35526205-35526675	3
cg05465821	chr20	31037387	+	cg05465821	28705111		ATTTAATTTTAACAAACTCAACTATTTCCTTAACTCTCAATTCCAAAAAC		II			NA	NA	NA	NA	NA	NA		OpenSea	CTCTCCGGCCAGAGAATGTGGACACCAAGGAGGAGGTCCTAGGAACTATTTTCTAAATAG[CG]TCCTTGGAATTGAGAGTTAAGGAAACAGTTGAGTCTGTTAAAATCAAACACAGGGGGAAG	TTTGATTTTAACAGACTCAACTGTTTCCTTAACTCTCAATTCCAAGGACG	NOL4L;NOL4L	NM_080616;NM_001256798	Body;Body								RP5-1184F4.5	ENST00000442179.1	TSS200	RP5-1184F4.5	ENST00000442179.1	TSS200	chr20:31037060-31037390	3
cg05479618	chr11	351125	+	cg05479618	23750910		CAAAATTAAACACRTACAAAATCRTAAAACATAAAAAACTTTCTCCTCTC		II			NA	NA	NA	NA	NA	NA		OpenSea	GGCTGCTGTTGGGAAGGGACTTTTTCCGGCAGTCCCATCAGCTCTCAGGTTCCCCTTTTG[CG]AGAGGAGAAAGCTCCCCATGTTCCACGATCCTGTACGTGCCTAATCCTGTCACCCACAGC	AGGATTAGGCACGTACAGGATCGTGGAACATGGGGAGCTTTCTCCTCTCG								11:340772-341266									chr11:350640-351175	3						TRUE
cg05487345	chr2	237657127	-	cg05487345	81799842		TCTTCTACACTAAAAAATCATTCTCTAACCTTAAATTTACCTTTCAAAAC		II			NA	NA	NA	NA	NA	NA		OpenSea	CATCCGTCTTCTCTTCTGCACTGGGGAGTCATTCTCTGACCTTGGGTTTACCTTTCAGAA[CG]CTCCCAGCTCTGGACACAGGGCTTGGTGGGGACCTCCTTCGGAAGTGTCACCCTGAGGCA	CTTCTGCACTGGGGAGTCATTCTCTGACCTTGGGTTTACCTTTCAGAACG											AC011286.1	ENST00000455068.1	5'UTR	AC011286.1	ENST00000455068.1	5'UTR	chr2:237657005-237657475	3
cg05490745	chr4	40814571	+	cg05490745	77667177		CAAACATTTTCCTAACTAATATTAACACAATTTAACTAATAAACCCCTTC		II			NA	NA	NA	NA	NA	NA		OpenSea	TACTGGCCGTGTGGCACACACGTTAGATGTGTATTAGGTTAAGCCTGGCCAACTAGAGAG[CG]AAGGGGCTTATTAGTTAAATTGTGCTAATATCAGTTAGGAAAATGCTTGTCATGTTGTGG	AAGCATTTTCCTAACTGATATTAGCACAATTTAACTAATAAGCCCCTTCG	APBB2;APBB2;APBB2;APBB2;APBB2;APBB2;APBB2	NM_001166054;NM_001166053;NM_173075;NM_001166050;NM_004307;NM_001166052;NM_001166051	3'UTR;3'UTR;3'UTR;3'UTR;3'UTR;3'UTR;3'UTR								RP11-632F7.3;APBB2;APBB2	ENST00000513127.1;ENST00000295974.8;ENST00000543538.1	TSS1500;3'UTR;3'UTR	RP11-632F7.3;APBB2;APBB2	ENST00000513127.1;ENST00000295974.8;ENST00000543538.1	TSS1500;3'UTR;3'UTR	chr4:40814560-40814830	3
cg05506665	chr1	234899375	-	cg05506665	20667237		ATATCTTAATATCAACTATACAACAAAAAACTTCRAAAATTTACCCTCCC		II			NA	NA	NA	NA	NA	NA		OpenSea	GTCAGGGTAAGATATCTTAATGTCAACTGTACAGCAAGAAGCTTCGAAGATTTGCCCTCC[CG]TGGCCTAAGGCAAGGACTACCCCTCTCCAAGCCCTGCTTTAGAAAAAGAAATCTGGGATG	CGGGAGGGCAAATCTTCGAAGCTTCTTGCTGTACAGTTGACATTAAGATA																	chr1:234899180-234899510	3
cg05511431	chr6	15067367	+	cg05511431	35745821		AAAAAAATAAACTAATCRACTTCCTCTATATCATATACCTCAATCCTAAC		II			NA	NA	NA	NA	NA	NA		OpenSea	AGCGTCATTTCCCCTTCCCTTTCCTGCAGGCCCTGGTCTCTGTTGGTCATTGAGGGTCAA[CG]CCAGGACTGAGGTATATGATACAGAGGAAGCCGATCAGCCTATTCCTTTCCCCTAGCCAG	CGCCAGGACTGAGGTATATGATACAGAGGAAGCCGATCAGCCTATTCCTT											RP11-146I2.1	ENST00000437648.1	3'UTR	RP11-146I2.1	ENST00000437648.1	3'UTR	chr6:15067245-15067515	3
cg05514735	chr17	41173394	-	cg05514735	65607228		AAAACTAATAACRATAAAATAACAAAAACTCTCTCTCCTCCRTAATAAAC		II			NA	NA	NA	NA	NA	NA	chr17:41173821-41174436	N_Shore	ATCGGCGGTGTAAGGCTGGTGGCGGTGGGGTAGCAAAGGCTCTCTCTCCTCCGTGATGGG[CG]TGTCTCGTCTCTTTGGCCTTGCTTTGGGAGGGGCCGCCTCACACCCCCACAGACCACGGG	CGCCCATCACGGAGGAGAGAGAGCCTTTGCTACCCCACCGCCACCAGCCT	VAT1	NM_006373	Body					17:38426862-38428030	17:41173112-41174681	Promoter_Associated	VAT1	ENST00000420567.2	TSS1500	VAT1	ENST00000420567.2	TSS1500	chr17:41172925-41174295	3
cg05538478	chr8	66922360	+	cg05538478	11729569		CAACAAAACAAACTTAAAAACCTAAATACCCTATAAACTCATATTCCACC		II			rs76231929	0.06609	NA	NA	NA	NA		OpenSea	TTCTGTCTTTGGTCATTTCCCCTTTTGGGGAGTTTGTGGGTAGTACATGGTGTTGGCCTG[CG]GTGGAACATGAGCTTATAGGGTATTTAGGCTTTCAAGCCTGCTCTGCTGCCCAGTGACCC	AGCAGAGCAGGCTTGAAAGCCTAAATACCCTATAAGCTCATGTTCCACCG									8:66922156-66922415	Unclassified_Cell_type_specific							chr8:66922220-66922510	3
cg05547003	chr22	31619902	+	cg05547003	92618168		AATTACTCAACATCATTCTAAAACAACCAATATACACAATTATCCCCCTC		II			NA	NA	NA	NA	NA	NA		OpenSea	GGTGGGTTGAGGTGGTGTTTTAAGGCCTCTTGCCAGCTTGTTTAACTCTTCTCTGGGGAA[CG]AGGGGGACAACTGTGTACATTGGCTGCTCCAGAATGATGTTGAGCAATCTTGAAGTGCCA	CGAGGGGGACAACTGTGTACATTGGCTGCTCCAGAATGATGTTGAGCAAT	LIMK2	NM_005569	Body								U6;LIMK2	ENST00000362825.1;ENST00000406516.1	TSS1500;5'UTR	U6;LIMK2;LIMK2	ENST00000362825.1;ENST00000462625.1;ENST00000406516.1	TSS1500;5'UTR;5'UTR	chr22:31619785-31620195	3
cg05565045	chr10	72100922	-	cg05565045	21643556		AAACAATTCACACAAACTTTATAATTTAATCTTCTTCCTAATCCTATCAC		II			NA	NA	NA	NA	NA	NA		OpenSea	TCTTTGAAAACAGGCAATTCACACAGACTTTATGGTTTGATCTTCTTCCTAGTCCTGTCA[CG]CTGAAGGCAAGCCTCGTACAAGCAGCAGTTGGGAAGCCACTGTGCAGAACAGTCAGGCAC	GGCAATTCACACAGACTTTATGGTTTGATCTTCTTCCTAGTCCTGTCACG	LRRC20;LRRC20;LRRC20;LRRC20;LRRC20;LRRC20;LRRC20;LRRC20;LRRC20	NM_001278214;NR_103468;NR_103467;NM_001278213;NM_001278212;NM_001278211;NM_207119;NM_018239;NM_018205	5'UTR;Body;Body;Body;Body;Body;Body;Body;Body																chr10:72100861-72101074	4	chr10:72100796-72101163	3
cg05567377	chr11	503283	-	cg05567377	38625919		AAAAAATAATACAACCCCAACTACCCTTCAAAAAAACRACCAACAAAACC		II			NA	NA	NA	NA	NA	NA	chr11:504189-504659	N_Shore	GGATCCACTTGGGGAAATGATGCAACCCCAGCTGCCCTTCAGAAAGACGGCCAACAGGAC[CG]CTTGAGAGGCTCCTGGTGCCCTGACACCCCCAGCTTCCTGAGTCTGTGTGCCTGGCACTC	CGGTCCTGTTGGCCGTCTTTCTGAAGGGCAGCTGGGGTTGCATCATTTCC	RNH1;RNH1;RNH1;RNH1;RNH1;RNH1;RNH1;RNH1	NM_203385;NM_203384;NM_203383;NM_002939;NM_203389;NM_203388;NM_203387;NM_203386	5'UTR;5'UTR;5'UTR;5'UTR;5'UTR;5'UTR;5'UTR;5'UTR								RNH1;RNH1;RNH1;RNH1;RNH1;RNH1;RNH1;RNH1;RNH1;RNH1	ENST00000534797.1;ENST00000534797.1;ENST00000438658.2;ENST00000397615.2;ENST00000397614.1;ENST00000533410.1;ENST00000354420.2;ENST00000397604.3;ENST00000356187.5;ENST00000533592.1	1stExon;5'UTR;5'UTR;5'UTR;5'UTR;5'UTR;5'UTR;5'UTR;5'UTR;TSS200	RNH1;RNH1;RNH1;RNH1;RNH1;RNH1;RNH1;RNH1;RNH1;RNH1;RNH1;RNH1;RNH1;RNH1;RNH1;RNH1;RNH1;RNH1;RNH1;RNH1;RNH1;RNH1;RNH1;RNH1;RNH1	ENST00000525522.1;ENST00000524780.1;ENST00000528713.1;ENST00000526013.1;ENST00000534797.1;ENST00000534797.1;ENST00000529368.1;ENST00000532055.1;ENST00000531540.1;ENST00000529306.1;ENST00000438658.2;ENST00000527485.1;ENST00000397615.2;ENST00000397614.1;ENST00000533410.1;ENST00000354420.2;ENST00000524464.1;ENST00000397604.3;ENST00000525701.1;ENST00000531149.1;ENST00000529115.1;ENST00000356187.5;ENS…	3'UTR;3'UTR;3'UTR;3'UTR;1stExon;5'UTR;5'UTR;5'UTR;5'UTR;5'UTR;5'UTR;5'UTR;5'UTR;5'UTR;5'UTR;5'UTR;5'UTR;5'UTR;5'UTR;5'UTR;5'UTR;5'UTR;3'UTR;TSS1500;TSS200	chr11:502785-505130	3
cg05575594	chr20	18491531	+	cg05575594	69683199		CATTCTTATAACCTCCAACCRACTAAAAAACCACACRTTCCAACTAAAAC		II			NA	NA	NA	NA	NA	NA	chr20:18488084-18488804	S_Shelf	TTTTAGACTATGGCGACATACCTGGAGTTCATCCAGCAGAATGAAGAACGGGATGGTGTG[CG]TTTTAGTTGGAACGTGTGGCCTTCCAGCCGGCTGGAGGCTACAAGAATGGTTGTACCCCT	ATTCTTGTAGCCTCCAGCCGGCTGGAAGGCCACACGTTCCAACTAAAACG	SEC23B;SEC23B;SEC23B;SEC23B;SEC23B	NM_001172745;NM_006363;NM_001172746;NM_032985;NM_032986	Body;Body;Body;Body;Body								SEC23B	ENST00000494645.1	TSS200	SEC23B;SEC23B	ENST00000474619.1;ENST00000494645.1	5'UTR;TSS200	chr20:18491365-18491655	3
cg05580141	chr12	49071788	-	cg05580141	1744298		AAAATTATTCTACTCAAAAAACRTAACCCTAACATACRACCATACTATCC		II			NA	NA	NA	NA	NA	NA	chr12:49075489-49076301	N_Shelf	TAGAAATGGATGAAATTATTCTACTCAGAAAACGTAACCCTAACATACGGCCATACTATC[CG]GAACATGCCCAACCTCCTCTGATCTCAGAAGCTAAGCAGGGTCAGGAGAAAATGTAACCC	AAATTATTCTACTCAGAAAACGTAACCCTAACATACGGCCATACTATCCG	C12orf41	NM_017822	Body								KANSL2	ENST00000357861.3	5'UTR	KANSL2;KANSL2;KANSL2	ENST00000547582.1;ENST00000547536.1;ENST00000357861.3	3'UTR;3'UTR;5'UTR	chr12:49071620-49071910	3						TRUE
cg05599196	chr16	31141653	+	cg05599196	80658506		AAACAAACCAAAAACCACTCACTAAAAACRATAAAAAACTTCCCRTAACC		II			NA	NA	NA	NA	NA	NA		OpenSea	GGAGTCCCCGGATGGAAACAATGTGGCCTGCATCCTGACCTTGCCCCCCTACCAACGCCG[CG]GCTACGGGAAGTTCCTCATCGCTTTCAGTGAGTGGTTCCTGGCCTGTCTGGGAGGGGGAG	GACAGGCCAGGAACCACTCACTGAAAGCGATGAGGAACTTCCCGTAGCCG	KAT8;KAT8	NM_182958;NM_032188	Body;Body								RP11-388M20.2	ENST00000563605.1	TSS1500	KAT8;RP11-388M20.2;KAT8	ENST00000538768.2;ENST00000563605.1;ENST00000573144.1	5'UTR;TSS1500;TSS200	chr16:31141620-31142190	3
cg05600164	chr8	38259904	+	cg05600164	21703279		AAAAACTTAAATACTTTATCCCCTACACTAACTACTACTACAAAAACRAC		II			NA	NA	NA	NA	NA	NA		OpenSea	TATTGCTAATTGCTAATACCTGTTGGCAGGATTCCCATTATTTCAACTGCCACCTCCCTA[CG]TCGCCTTTGCAGTAGCAGCCAGTGCAGGGGACAAAGCATCCAAGCCTCTGATTCTGTTTC	CGTCGCCTTTGCAGTAGCAGCCAGTGCAGGGGACAAAGCATCCAAGCCTC	LETM2;LETM2;LETM2;LETM2;LETM2	NM_001286819;NM_144652;NM_001199659;NM_001199660;NM_001286787	Body;Body;Body;Body;Body				TRUE				LETM2;RP11-350N15.3	ENST00000528827.1;ENST00000533301.1	5'UTR;TSS1500	LETM2;RP11-350N15.3;LETM2;LETM2;LETM2	ENST00000528827.1;ENST00000533301.1;ENST00000518121.1;ENST00000518883.2;ENST00000523268.2	5'UTR;TSS1500;5'UTR;3'UTR;3'UTR					chr8:38258909-38273829	6
cg05600412	chr17	66251877	+	cg05600412	90709287		TTCCAAATAATTAAAACCTTACATAAAACATACAAACCACTAACAATATC		II			NA	NA	NA	NA	NA	NA	chr17:66255192-66255556	N_Shelf	AGCCTCAACATGATTGTCTTGCAGACTTTAACCCATGAGATCGGACACATATTTGGACTG[CG]ACACTGCCAGTGGCTTGCATGCCTCATGCAAGGCTCCAACCACTTGGAAGAAGCTGACCG	TCCAAGTGGTTGGAGCCTTGCATGAGGCATGCAAGCCACTGGCAGTGTCG	AMZ2;AMZ2;AMZ2;AMZ2;AMZ2;AMZ2;AMZ2;AMZ2	NM_001033571;NM_001033570;NM_001033569;NM_016627;NM_001033574;NM_001033572;NM_001289056;NM_001289054	Body;Body;Body;Body;Body;Body;Body;Body																		chr17:66251774-66252424	3
cg05602945	chr3	49974641	+	cg05602945	79740256		AAATCAACAATCTAACAAAAAACRAAACAACACAACTCRATTTACAACTC		II			NA	NA	NA	NA	NA	NA	chr3:49977367-49978196	N_Shelf	AGTACACCTAAGAACTTCAAGCTGGCAGTTGGAAGAACATTAGGTTGAAGATGCTGGAAA[CG]AGCTGCAAATCGAGTTGTGTTGCCCCGTTTTCTGCTAGATTGCTGACTTGCAGTTTCCTT	CGAGCTGCAAATCGAGTTGTGTTGCCCCGTTTTCTGCTAGATTGCTGACT																	chr3:49974485-49974790	3
cg05643816	chr22	30657378	-	cg05643816	81602260		RCTACTATTACATCACCCTACTTTATTTTTACTAAACTCATCCTACAATC		II			NA	NA	NA	NA	NA	NA		OpenSea	CTGGCTCTCCCGCTGCTGTTACATCACCCTGCTTTATTTTTGCTGAGCTCATCCTGCAAT[CG]CAGATGCTCCTGTTGGTCCTTGTGCCTGTCTATTGTCTGTCTGCCCCTTGCCCTGGAGCT	CTGCTGTTACATCACCCTGCTTTATTTTTGCTGAGCTCATCCTGCAATCG					chr22:30657088-30657088									MTMR3	ENST00000464734.1	5'UTR	chr22:30657200-30657430	3
cg05645622	chr7	98771558	-	cg05645622	64784159		CCCTCTTAACCATATTTAAACAAATAACTTAATAACAATTAAATACATTC		II			NA	NA	NA	NA	NA	NA		OpenSea	AACAAAATTGACCCTCTTAACCATGTTTAAGCAGGTAGCTTAGTAGCAATTAAGTACATT[CG]CATTGTTGCGCAACCATCACCACCACCCACCTCTAGAACTTTTTCATCTTGCACAACTGA	CCTCTTAACCATGTTTAAGCAGGTAGCTTAGTAGCAATTAAGTACATTCG	KPNA7	NM_001145715	Body														chr7:98771500-98771775	3
cg05657132	chr2	207999053	-	cg05657132	53603906		ACATACRATTACTTCTTATACTCCAAAACACAACTACACACRTATACAAC		II			rs2284933	0.496835	NA	NA	NA	NA		OpenSea	AACACACAGACACATACGATTACTTCTTGTACTCCAAAGCACAGCTGCACACGTGTACAA[CG]TTCTCTCTCTCCCTCGCAGCTTGAATTTCCCAAGAATAACAGGTTCAAAGCCCATTGGGC	CATACGATTACTTCTTGTACTCCAAAGCACAGCTGCACACGTGTACAACG	KLF7;KLF7;KLF7;KLF7;KLF7	NM_001270944;NR_073108;NM_003709;NM_001270943;NM_001270942	TSS200;Body;Body;Body;Body				TRUE				KLF7	ENST00000412414.2	TSS1500	KLF7;KLF7;KLF7	ENST00000435602.1;ENST00000412414.2;ENST00000451244.1	TSS200;TSS1500;3'UTR	chr2:207998665-207999090	3
cg05661690	chr1	200153466	-	cg05661690	9727845		AAAACACRTATTACATTCCCCCTAAATATTACTATAACAAACTTTATTTC		II			NA	NA	NA	NA	NA	NA		OpenSea	AAATAAGTGTGGAAACACGTGTTACATTCCCCCTGAGTGTTGCTGTAACAGGCTTTATTT[CG]CCTCTGCTCTTGCCTTGGGGCCTTGTGTTATTTGAGTGTCAAATGTTCCTGCAACTATTG	AAACACGTGTTACATTCCCCCTGAGTGTTGCTGTAACAGGCTTTATTTCG																	chr1:200153400-200153670	3
cg05667672	chr17	36482957	-	cg05667672	62698222		CTACCTCCTACTCTCTAAACTTTACTACTACTTTTAAAAAATATTCTTCC		II			NA	NA	NA	NA	NA	NA		OpenSea	CCCAGGGCAGACTGCCTCCTGCTCTCTGGGCTTTGCTGCTGCTTTTGAGAAGTGTTCTTC[CG]TCCCTCCAGGTCCTGCCTTCTGAAGGAACATCTCTCCTTGCCCTTGTGATTCTCTTTCCT	CGGAAGAACACTTCTCAAAAGCAGCAGCAAAGCCCAGAGAGCAGGAGGCA	GPR179	NM_001004334	Body																chr17:36482778-36483449	6	chr17:36481116-36484862	3
cg05673041	chr17	14641799	+	cg05673041	8750835		TCAAAATTTCAACATAATTTTCTCTACRATACTCCTAAAACAAAACATCC		II			NA	NA	NA	NA	NA	NA		OpenSea	TCAGCATGGACCCAGTCCCGTCACTGGAGAAACAGATCCGACAGCCATGACTCAGGAATG[CG]GATGTTCTGTCCCAGGAGCACCGCAGAGAAAATCATGTTGAAACCTTGATGTTATTGACA	CGGATGTTCTGTCCCAGGAGCACCGCAGAGAAAATCATGTTGAAACCTTG					chr17:14641682-14641682												chr17:14641640-14641915	3
cg05676915	chr16	18591891	-	cg05676915	83767596		ATAAACCATACAATAATCTCAATAACAACTACTCAACTCTACCATTAAAC		II			NA	NA	NA	NA	NA	NA		OpenSea	TTTTGGACTCTGTGAGCCATACAGTGATCTCAGTGGCAACTACTCAACTCTGCCATTGAA[CG]CAAAAGCAGAATATGTCAACAAATTGCATGGCTGTGTTGCAATAACACTATTTGCAGAAA	TGAGCCATACAGTGATCTCAGTGGCAACTACTCAACTCTGCCATTGAACG	ABCC6P1	NR_003569	Body								ABCC6P1	ENST00000546162.1	5'UTR	ABCC6P1	ENST00000546162.1	5'UTR	chr16:18591765-18592095	3
cg05703302	chr1	16279468	+	cg05703302	1783523		RTCATCCTAAACCTTTAACTAAATCACTTCCTTTTCTTCCTAATTTTACC		II			NA	NA	NA	NA	NA	NA		OpenSea	TGACTTATGCCACTGGGTTTTGGGGTGCTGTGCTGTGCAGCAGGAGATAACTGAGACGGA[CG]GTAAAACCAGGAAGAAAAGGAAGTGATTCAGCCAAAGGTTCAGGATGACGGTTCTCTCTG	CGGTAAAACCAGGAAGAAAAGGAAGTGATTCAGCCAAAGGTTCAGGATGA	ZBTB17;ZBTB17;ZBTB17;ZBTB17	NM_001242884;NM_001287604;NM_001287603;NM_003443	5'UTR;5'UTR;5'UTR;5'UTR								ZBTB17;ZBTB17;ZBTB17;ZBTB17;ZBTB17;ZBTB17	ENST00000375729.2;ENST00000479282.1;ENST00000537142.1;ENST00000448462.2;ENST00000375743.4;ENST00000375733.2	5'UTR;3'UTR;5'UTR;5'UTR;5'UTR;5'UTR	ZBTB17;ZBTB17;ZBTB17;ZBTB17;ZBTB17;ZBTB17;ZBTB17	ENST00000494020.1;ENST00000375729.2;ENST00000479282.1;ENST00000537142.1;ENST00000448462.2;ENST00000375743.4;ENST00000375733.2	TSS200;5'UTR;3'UTR;5'UTR;5'UTR;5'UTR;5'UTR	chr1:16279265-16279570	3
cg05729406	chr17	40671022	+	cg05729406	36600191		CTAAAACATCTTAAATCTATCTTAAAATCAACCTAATTTCACCTCCTTCC		II			NA	NA	NA	NA	NA	NA		OpenSea	GAGACTAGCAGGGAAATTGCTTTCCAGCTTTGTGCTGGGTGGTTGGGGTGAGGGTGGCCA[CG]GAAGGAGGTGAAATCAGGCTGACCTCAAGATAGACCCAAGATGTCCCAGTTCTGGCCGCT	CGGAAGGAGGTGAAATCAGGCTGACCTCAAGATAGACCCAAGATGTCCCA	ATP6V0A1;ATP6V0A1;ATP6V0A1	NM_005177;NM_001130021;NM_001130020	Body;Body;Body														chr17:40670900-40671355	3
cg05731788	chr1	90032655	-	cg05731788	60777119		TATATAACACTCATTAACATAACAAACTAATAAACRTACTAACRCAAACC		II			NA	NA	NA	NA	NA	NA		OpenSea	GATTAGCTAGTTGTGTAACACTCATTAGCATAGCAAACTGGTGGACGTGCTGACGCAGGC[CG]CCTGCCTCAGCAGCTGGGTCGGTCAGAATTGCTTTAACAATCTTTGTCCTCTTTTTATCC	CGGCCTGCGTCAGCACGTCCACCAGTTTGCTATGCTAATGAGTGTTACAC	LRRC8B;LRRC8B	NM_001134476;NM_015350	5'UTR;5'UTR		chr1:90032556-90032556						LRRC8B;LRRC8B;LRRC8B	ENST00000439853.1;ENST00000541858.1;ENST00000358200.4	TSS1500;TSS1500;5'UTR	LRRC8B;LRRC8B;LRRC8B;LRRC8B	ENST00000439853.1;ENST00000541858.1;ENST00000449440.1;ENST00000358200.4	TSS1500;TSS1500;5'UTR;5'UTR	chr1:90032320-90032755	3
cg05738235	chr17	60973151	-	cg05738235	54693183		TAAAATTACACCACAACAAAATTATAACAAATACTACCAATACTCTACAC		II			rs76216319	0.014757	NA	NA	NA	NA		OpenSea	GCTCCCCAAGCTGAGGTTACACCACAGCAGGGTTGTAGCAAGTGCTGCCAGTGCTCTGCA[CG]TATCCCTTTGCCTTACCACTTCTGCTGTAGAATGTGAGACTTCCCATTGCAAGAACCTGC	CGTGCAGAGCACTGGCAGCACTTGCTACAACCCTGCTGTGGTGTAACCTC	MIR548W	NR_036146	Body		chr17:60973132-60973132												chr17:60972960-60973255	3
cg05750303	chr1	31436078	-	cg05750303	86681836		CAACAAATAAATACCAAATCAATAAACATTACTTCCTTCCTTCTAACCAC		II			NA	NA	NA	NA	NA	NA		OpenSea	ACCATTAACACCAGCAGGTAAATGCCAGGTCAGTGAACATTACTTCCTTCCTTCTAGCCA[CG]TATCAAACTGGGAGTTTGACAGCTCTCTCCAGATTCTGCATTAACCCCCAGTGTTTAAAG	CGTGGCTAGAAGGAAGGAAGTAATGTTCACTGACCTGGCATTTACCTGCT	PUM1;PUM1	NM_001020658;NM_014676	Body;Body														chr1:31436040-31436655	3
cg05753799	chr20	3746315	-	cg05753799	78808583		AACCAATCCTAAAAAAACCAAAAATAACCCTTAAAATAAACCCCAAAAAC		II			NA	NA	NA	NA	NA	NA	chr20:3748053-3749407	N_Shore	GAGGCACTTCAGGCCAATCCTGGAGGAGCCAGGAGTGACCCTTAGAGTGGGCCCCAGGGA[CG]TCAGCCTTCTTGGAAAACAGCTCAAGGGGTGAGGGGGCCTCCCTCCTCCTGCCTCCCCCT	CGTCCCTGGGGCCCACTCTAAGGGTCACTCCTGGCTCCTCCAGGATTGGC	C20orf27	NM_001039140	5'UTR								C20orf27;C20orf27;C20orf27;C20orf27;C20orf27	ENST00000217195.8;ENST00000379765.4;ENST00000399672.1;ENST00000379772.3;ENST00000487464.1	5'UTR;5'UTR;5'UTR;5'UTR;3'UTR	C20orf27;C20orf27;C20orf27;C20orf27;C20orf27	ENST00000217195.8;ENST00000379765.4;ENST00000399672.1;ENST00000379772.3;ENST00000487464.1	5'UTR;5'UTR;5'UTR;5'UTR;3'UTR								TRUE
cg05776899	chr2	47104264	+	cg05776899	4653975		TTAACTCTATAACCTTAAACAAATTACTCAACTTCTCTAAACRTTCACTC		II			NA	NA	NA	NA	NA	NA		OpenSea	AGATAGGTCTGCTCTCATTCAGTCCTGCAAGGTAGACATGATTGTTCTCATTCAGATGAG[CG]AGTGAACGCTTAGAGAAGTTGAGTAATTTGTCCAAGGTCACAGAGCTAAGGAGTGGCCAG	TAGCTCTGTGACCTTGGACAAATTACTCAACTTCTCTAAGCGTTCACTCG																	chr2:47103960-47104495	3
cg05815355	chr5	10762626	-	cg05815355	4809165		CCCCAATATTTTACAACTACTATTAACTTCCRCAATACCTTACTAAATTC		II			NA	NA	NA	NA	NA	NA	chr5:10760836-10761925	S_Shore	CTTCCCGCCTGCCCCAGTGTTTTGCAACTGCTGTTAACTTCCGCAATGCCTTGCTGGATT[CG]CATTCAGACAGGCCTAATCTCTTTAGCGAAGGAAACACCACCCCTCGCTTGGCTGTACTT	CCCAGTGTTTTGCAACTGCTGTTAACTTCCGCAATGCCTTGCTGGATTCG	DAP;DAP	NM_001291963;NM_004394	TSS1500;TSS1500		chr5:10762440-10762440						DAP;DAP;DAP	ENST00000510546.1;ENST00000432074.2;ENST00000230895.6	TSS1500;TSS1500;TSS1500	DAP;DAP;DAP;DAP;DAP;DAP	ENST00000508646.1;ENST00000514882.1;ENST00000510546.1;ENST00000508253.1;ENST00000432074.2;ENST00000230895.6	TSS1500;TSS1500;TSS1500;TSS1500;TSS1500;TSS1500	chr5:10762505-10763295	3
cg05829961	chr9	137263644	-	cg05829961	40675988		AAAAATAAAAATCATCAACTAAATCRAAACCACAAAACAACCATAAATAC		II			NA	NA	NA	NA	NA	NA		OpenSea	CTGCCTGTCCTGAGGATGAGGGTCATCAACTGAGTCGGGGCCACAGGGCAGCCATGGGTG[CG]CGAGTGCAGGGCCGGGCCTGTCTCCTCCGGGCGGCGTGGCAGGTGGCTGGGCCAAGATGG	AGGATGAGGGTCATCAACTGAGTCGGGGCCACAGGGCAGCCATGGGTGCG	RXRA	NM_002957	Body								RXRA	ENST00000356384.4	TSS200	RXRA;RXRA	ENST00000356384.4;ENST00000484822.1	TSS200;5'UTR	chr9:137263385-137263655	3
cg05834342	chr12	48734962	-	cg05834342	21746532		AACTCTAAAAAACTATAATTCACCCAATTTTTCCTACAAAAAACACAATC		II			NA	NA	NA	NA	NA	NA		OpenSea	GTTGAGTCCAGGACTCTGAGGAGCTGTGATTCACCCAGTTTTTCCTGCAAAAGGCACAGT[CG]CTAAACTAAATTGGTGCAATTCACTTCCTCTTGCCTCTCTGGTTCATTCCACCAATTGTG	ACTCTGAGGAGCTGTGATTCACCCAGTTTTTCCTGCAAAAGGCACAGTCG	ZNF641;ZNF641;ZNF641	NM_001172681;NM_001172682;NM_152320	3'UTR;3'UTR;3'UTR								ZNF641;ZNF641	ENST00000301042.3;ENST00000544117.2	3'UTR;3'UTR	ZNF641;ZNF641	ENST00000301042.3;ENST00000544117.2	3'UTR;3'UTR	chr12:48734685-48735070	3
cg05857980	chr17	79297706	+	cg05857980	78711273		TAACATAAAAAACTATTCCTTCTAACTCTACCTCCAACRTAAAATAAAAC		II			NA	NA	NA	NA	NA	NA		OpenSea	TGGGGCAAGAATTGTCAGGACAAGTGTGGGTACGACAGGGGGCTCCTCCTCTCTTTGTGA[CG]CCCCACTTCACGCTGGAGGCAGAGCCAGAAGGAACAGTTCCTCATGTCACAGCTGGCCCA	CGCCCCACTTCACGCTGGAGGCAGAGCCAGAAGGAACAGTTCCTCATGTC	TMEM105	NM_178520	5'UTR						17:79297673-79297902	Unclassified_Cell_type_specific	TMEM105	ENST00000332900.1	5'UTR	TMEM105;TMEM105;TMEM105	ENST00000574093.1;ENST00000332900.1;ENST00000576919.1	5'UTR;5'UTR;3'UTR	chr17:79297300-79297755	3
cg05858657	chr11	19298660	+	cg05858657	85713300		TCAAATCCCAAAAATCACAAAAAACTTACACAAATATAAAACRTAACCTC		II			rs11025086	0.001664	NA	NA	NA	NA		OpenSea	GAGGCTGTTGAGGTATGTGTCTACAGAAGGTGCTAGCATAGTGCTGGTGTGTGTCATACA[CG]AGGCCACGCCCTACACTTGTGCAAGTTTTCTGTGACCTCTGGGATCTGAAAGATCAGTAT	CGAGGCCACGCCCTACACTTGTGCAAGTTTTCTGTGACCTCTGGGATCTG											RP11-428C19.4	ENST00000527978.1	5'UTR	RP11-428C19.4	ENST00000527978.1	5'UTR	chr11:19298500-19299315	3
cg05862438	chr7	142920096	-	cg05862438	29741102		CTCAATACAACTAATCTTAAACAACCCTAAACTAAAAAAAACCTAAAAAC		II			NA	NA	NA	NA	NA	NA		OpenSea	CCTGCCGGCCACTCAGTACAACTGATCTTGGGCAACCCTGGGCTGAGAAGAGCCTGGAAG[CG]GTTTCAGCACCAAGTTCCTCTTTACCTAAAAGGGCAGACTCTGTGACTGGAACTCACGGA	CGCTTCCAGGCTCTTCTCAGCCCAGGGTTGCCCAAGATCAGTTGTACTGA	TAS2R40	NM_176882	1stExon								TAS2R40	ENST00000408947.3	1stExon	TAS2R40	ENST00000408947.3	1stExon	chr7:142919980-142920150	3						TRUE
cg05863435	chr3	38323159	+	cg05863435	76806434		ATTTATCCTCTCCAAAACTCATATTAAAACTTCATCTCCAATATAATAAC		II			rs2298420	0.058216	NA	NA	NA	NA		OpenSea	GGTGATTCATGGATTAACAGATTACACTCATGACCCAATTACATCTTAAAGGCCCCATCA[CG]CTACCACACTGGAGATGAAGTTTCAACATGAGTTTTGGAGAGGACAAATATTAAGCCATA	CGCTACCACACTGGAGATGAAGTTTCAACATGAGTTTTGGAGAGGACAAA											SLC22A14	ENST00000448498.1	TSS1500	SLC22A14;SLC22A14	ENST00000466887.1;ENST00000448498.1	TSS1500;TSS1500
cg05867001	chr14	105804449	-	cg05867001	51744157		CCATCTAAAACTAAATAACCRAAAAATCTATTCTCAAACTAAAACCTAAC		II			NA	NA	NA	NA	NA	NA		OpenSea	CTGCCCCGCCCCCATCTGAGGCTGGGTGGCCGAGGGGTCTGTTCTCAGACTGGGGCCTGG[CG]CTGGCCCGGTTTCCTGGAGGAGGAAGCGGGGGAGTGACCTGCGGAGGACTTCCAGCCTCC	CGCCAGGCCCCAGTCTGAGAACAGACCCCTCGGCCACCCAGCCTCAGATG	PACS2;PACS2;PACS2	NM_001100913;NM_015197;NM_001243127	Body;Body;5'UTR				TRUE				PACS2	ENST00000430725.2	5'UTR	PACS2;PACS2;PACS2	ENST00000548265.1;ENST00000546915.1;ENST00000430725.2	5'UTR;5'UTR;5'UTR	chr14:105804360-105804755	3
cg05867620	chr5	158654655	-	cg05867620	9769389		AAAAAATCCTATTAAAAAATTCTAAAAATTTAAAAACCCTTATTCCCCRC		II			NA	NA	NA	NA	NA	NA		OpenSea	TATGAATTACAAAAGAGTCCTATTAGGAAATTCTAAAGGTTTAGAAACCCTTGTTCCCCG[CG]TAACTACTCCACCCAAGGCAAGTCTCAAGCTGTCCAACTTGATGTCACTGAGTTCACCTG	CGCGGGGAACAAGGGTTTCTAAACCTTTAGAATTTCCTAATAGGACTCTT											CTB-11I22.2;CTB-11I22.1	ENST00000520323.1;ENST00000521204.1	TSS200;5'UTR	CTB-11I22.2;CTB-11I22.1	ENST00000520323.1;ENST00000521204.1	TSS200;5'UTR	chr5:158654520-158654775	3
cg05879376	chr6	154678143	-	cg05879376	95644847		TCTACCTAAATTCATTAATCACTAAACACTACCCAATATATTCATTTACC		II			NA	NA	NA	NA	NA	NA		OpenSea	AGCACACCCCATCTGCCTGAGTTCATTGATCACTAAGCACTGCCCAGTGTATTCATTTGC[CG]AGCACATTGGTGGAACAGTTCATGGTTCTGCTTTCCTGTTTTGGAGGCAAGGATGTTCAT	CGGCAAATGAATACACTGGGCAGTGCTTAGTGATCAATGAACTCAGGCAG	IPCEF1;IPCEF1	NM_001130700;NM_015553	TSS1500;TSS1500								IPCEF1;IPCEF1	ENST00000367220.4;ENST00000265198.4	TSS1500;TSS1500	IPCEF1;IPCEF1;IPCEF1	ENST00000367220.4;ENST00000265198.4;ENST00000520261.1	TSS1500;TSS1500;TSS1500	chr6:154677825-154678290	3
cg05880248	chr10	48432664	-	cg05880248	24737589		TCAAATATCTACTCAAATAAAACCTCCCACAATAAATCCCCTAAACTCCC		II			rs11592608	0.074006	NA	NA	NA	NA	chr10:48428667-48429470	S_Shelf	ACTCAACCTCTTCAGGTATCTGCTCAAATGGAACCTCCCACAATGGGTCCCCTGGGCTCC[CG]TGGCTGGAGAACAGCCTCATCACTCTGTCTGCCCCTGCTTCATTGGCCTTCAGAGCACTT	CGGGAGCCCAGGGGACCCATTGTGGGAGGTTCCATTTGAGCAGATACCTG	GDF10	NM_004962	Body						10:48432617-48432693	Unclassified_Cell_type_specific							chr10:48432385-48432950	3						TRUE
cg05880730	chr9	100882917	-	cg05880730	51615971		AAACTTCCACTTATAAAACCCTCAACTCTTTCTTAAAATCCTTAATCTCC		II			rs2487912	0.352045	NA	NA	NA	NA	chr9:100881098-100881660	S_Shore	GGCTCAAGTCTAGACTTCCACTTATAAAGCCCTCAGCTCTTTCTTAAGATCCTTGGTCTC[CG]CCCTGCCTATGCTCCACCCTGTGCTTTTTCAAGACTGGGGGACGTGCAGTTTACCCTGCT	GACTTCCACTTATAAAGCCCTCAGCTCTTTCTTAAGATCCTTGGTCTCCG	TRIM14;TRIM14	NM_033219;NM_014788	TSS1500;TSS1500						9:100882880-100883008	Unclassified_Cell_type_specific	TRIM14;TRIM14;TRIM14	ENST00000341469.2;ENST00000375092.4;ENST00000375098.3	TSS1500;TSS1500;TSS1500	TRIM14;TRIM14;TRIM14;TRIM14;TRIM14	ENST00000478401.1;ENST00000341469.2;ENST00000375092.4;ENST00000375098.3;ENST00000475147.1	TSS1500;TSS1500;TSS1500;TSS1500;TSS1500	chr9:100882805-100883295	3
cg05895451	chr15	74721464	+	cg05895451	11645824		CTCTAAACTAAAAAATTTCCACTTCTCTTAATTTCCTTTTTTAACCCAAC		II			NA	NA	NA	NA	NA	NA	chr15:74725323-74726487	N_Shelf	GACAGGTTAAGGGCCCCTTCCTCCCCCAACCATGGCGAAGGAAGGCTCCTGGGGCAGCCA[CG]CTGGGCCAAAAAAGGAAATCAAGAGAAGTGGAAACTTTTCAGTCCAGAGCTGCCGACCAA	CGCTGGGCCAAAAAAGGAAATCAAGAGAAGTGGAAACTTTTCAGTCCAGA	SEMA7A;SEMA7A;SEMA7A	NM_001146029;NM_003612;NM_001146030	Body;Body;5'UTR		chr15:74721161-74721161						SEMA7A	ENST00000542748.1	5'UTR	SEMA7A;SEMA7A	ENST00000542748.1;ENST00000567345.1	5'UTR;5'UTR	chr15:74721425-74721955	3
cg05899788	chr4	8200535	+	cg05899788	90610901		ACAAACACAAATATATACACACATAAACAAACACACRTATACACACAAAC		II			NA	NA	NA	NA	NA	NA		OpenSea	ATTGATGGAGCCAGTGGCCCGGAGGGCACCCGGGCAGAGACGGAAGAAATTGCACGTGAG[CG]TTTGTGTGCATACGTGTGCCTGTCCATGTGTGCACACACTTGTGCTTGTGAGTCTCTGTG	CAAGCACAAGTGTGTGCACACATGGACAGGCACACGTATGCACACAAACG	SH3TC1	NM_018986	TSS1500								SH3TC1;SH3TC1;SH3TC1;SH3TC1	ENST00000382516.3;ENST00000382521.3;ENST00000245105.3;ENST00000539824.1	TSS1500;TSS1500;TSS1500;TSS1500	SH3TC1;SH3TC1;SH3TC1;SH3TC1;SH3TC1;SH3TC1;SH3TC1;SH3TC1;SH3TC1	ENST00000507123.1;ENST00000506360.1;ENST00000502669.1;ENST00000382516.3;ENST00000382521.3;ENST00000245105.3;ENST00000457650.2;ENST00000510763.1;ENST00000509119.1	TSS1500;TSS1500;TSS1500;TSS1500;TSS1500;TSS1500;TSS1500;5'UTR;5'UTR			chr4:8197028-8208579	6	chr4:8199980-8208560	6
cg05921767	chr5	139044215	-	cg05921767	49779828		TCTAATCTCAATTTCTTCATCTATAAAATAACTATACRAATCTACCCTAC		II			NA	NA	NA	NA	NA	NA	chr5:139040819-139041028	S_Shelf	CATTTCCCCTTTCTGGTCTCAGTTTCTTCATCTGTGAAATGACTGTGCGAGTCTGCCCTG[CG]TGCTCTCTGAGGCAGGGGTAAGTTCATTCCCCGCAGACAGACACACTTAGGAGCTTTGTG	CGCAGGGCAGACTCGCACAGTCATTTCACAGATGAAGAAACTGAGACCAG	CXXC5	NM_016463	5'UTR								CXXC5;CXXC5	ENST00000302517.3;ENST00000511048.1	5'UTR;5'UTR	CXXC5;CXXC5;CXXC5;CXXC5;CXXC5;CXXC5;CXXC5;CXXC5;CXXC5;CXXC5	ENST00000502295.1;ENST00000504944.1;ENST00000302517.3;ENST00000507139.1;ENST00000504844.1;ENST00000502336.1;ENST00000520967.1;ENST00000511048.1;ENST00000512816.1;ENST00000509238.1	5'UTR;5'UTR;5'UTR;5'UTR;5'UTR;5'UTR;5'UTR;5'UTR;5'UTR;5'UTR	chr5:139043625-139044335	3
cg05924930	chr3	129297522	+	cg05924930	40745950		CRTCTAAAACCAAAAAACACTCATAAAAAAAATTAACCCCACCACTAAAC		II			NA	NA	NA	NA	NA	NA		OpenSea	GCAGGTCGCATTGGCCCTGTTTAAAGATGAGGAAGGTGGGCACAGGCAGATGGCATAACC[CG]CCCAGTGGTGGGGCCAATTTCCTCCATGAGTGCTCCCTGGCCTCAGACGAGGCTGGGAGG	CGCCCAGTGGTGGGGCCAATTTCCTCCATGAGTGCTCCCTGGCCTCAGAC	PLXND1	NM_015103	Body						3:129297467-129297620	Promoter_Associated				PLXND1	ENST00000505505.1	TSS200			chr3:129288162-129300348	6	chr3:129293972-129298313	6
cg05942702	chr10	106082244	-	cg05942702	21803210		CACCTAACAACTTATTACAAATACAAATTTTCACAAACAACCTAAAACCC		II			NA	NA	NA	NA	NA	NA		OpenSea	AGCAACAGTGCCACCTGGCAACTTGTTACAAATGCAAATTTTCACAGGCAACCTGAAACC[CG]CTGATCAGAAATGCCAGGGCTGGGCCCAGTATCTGTGTCTCAACAAGCCCTCTAGGTCAT	CGGGTTTCAGGTTGCCTGTGAAAATTTGCATTTGTAACAAGTTGCCAGGT	LOC101927472;ITPRIP;ITPRIP;ITPRIP	NR_120622;NM_001272012;NM_033397;NM_001272013	TSS1500;5'UTR;5'UTR;5'UTR		chr10:106082205-106082205				10:106081716-106082707	Promoter_Associated	RP11-127L20.3;ITPRIP;ITPRIP;ITPRIP	ENST00000434792.1;ENST00000358187.2;ENST00000278071.2;ENST00000337478.1	TSS1500;5'UTR;5'UTR;5'UTR	RP11-127L20.3;ITPRIP;ITPRIP;ITPRIP	ENST00000434792.1;ENST00000358187.2;ENST00000278071.2;ENST00000337478.1	TSS1500;5'UTR;5'UTR;5'UTR	chr10:106081260-106082655	3
cg05954120	chr1	156254757	+	cg05954120	91750217		AAAAAAAAATAAACAACTAAAATAAAAACACCCTTTCRACATCAAATACC		II			NA	NA	NA	NA	NA	NA		OpenSea	GGCTGACTGAGTTCACAGCTGCCAGGGCCTGTGTCCCTTGACTCACCCTCTCCTGTTGGA[CG]GCATTTGATGTCGAAAGGGTGCCTCCATTTCAGCTGCTCACTTCCTTCCCTCCTCCCTCT	CGGCATTTGATGTCGAAAGGGTGCCTCCATTTCAGCTGCTCACTTCCTTC	TMEM79;TMEM79	NR_026678;NM_032323	Body;5'UTR								TMEM79;TMEM79;TMEM79;TMEM79	ENST00000295694.5;ENST00000357501.2;ENST00000405535.2;ENST00000495881.1	5'UTR;5'UTR;5'UTR;5'UTR	TMEM79;TMEM79;TMEM79;TMEM79;TMEM79;TMEM79;TMEM79;TMEM79	ENST00000485135.1;ENST00000491392.1;ENST00000463670.1;ENST00000295694.5;ENST00000357501.2;ENST00000405535.2;ENST00000495881.1;ENST00000456810.1	TSS1500;TSS1500;5'UTR;5'UTR;5'UTR;5'UTR;5'UTR;5'UTR	chr1:156254640-156254855	3						TRUE
cg05988548	chr7	38695932	-	cg05988548	35608969		AAACAAAACATAACTCAACAACTACRTAAATACAAAAACTAACCCTAAAC		II			NA	NA	NA	NA	NA	NA		OpenSea	TGCAGCTAGCCAAGCAGGACATGGCTCAGCAGCTGCGTGAGTACAGGAACTGGCCCTGGA[CG]CCTACAGGAAGCTGCTGGAGGGCGAGGAGAGCTGGCTGGAGTCTGGGATGCAGAACATGA	AGCAGGACATGGCTCAGCAGCTGCGTGAGTACAGGAACTGGCCCTGGACG								7:38662204-38662458																TRUE
cg06022862	chr4	7637289	-	cg06022862	9691226		TTATCCACTCATTTATCATTAACAAAATCATAATAAACTACTTCATCRCC		II			NA	NA	NA	NA	NA	NA		OpenSea	ATTATACCTATTTGTCCACTCATTTGTCATTAACAGAATCATAATAGACTGCTTCATCGC[CG]TGTCAGCGTGGTATGTACAGTAAGCGTACTTCCTTGTAATTTTGCACCTTGCTTTTATTC	CGGCGATGAAGCAGTCTATTATGATTCTGTTAATGACAAATGAGTGGACA	SORCS2	NM_020777	Body								SORCS2	ENST00000511199.1	5'UTR	SORCS2	ENST00000511199.1	5'UTR	chr4:7637125-7637495	3
cg06041607	chr11	116741075	+	cg06041607	88627490		CTCTTCAAACAATACCAACAATTACCCCTATAAACRAAAAAAACTCAAAC		II			NA	NA	NA	NA	NA	NA		OpenSea	GCTTCTGCAAGCACTGCCAGATGTCACATTACCTCTGCACAGCTTCCTGGTCTGGCTCCC[CG]TCTGAGCTCTCCTCGTCCACAGGGGTAACTGCTGGCACTGCCTGAAGAGAGACAGGAAGG	TCTTCAGGCAGTGCCAGCAGTTACCCCTGTGGACGAGGAGAGCTCAGACG	SIK3;SIK3;SIK3	NM_001281748;NM_001281749;NM_025164	Body;Body;Body								SIK3;SIK3	ENST00000488337.1;ENST00000375288.1	TSS200;5'UTR	SIK3;SIK3;SIK3;SIK3	ENST00000480222.1;ENST00000488337.1;ENST00000415541.1;ENST00000375288.1	3'UTR;TSS200;3'UTR;5'UTR	chr11:116740860-116741150	3
cg06051069	chr18	46519204	-	cg06051069	18801203		CCACACTCAATCTACTCCTACTCTAATTTTCCCAATACACAAATAACAAC		II			NA	NA	NA	NA	NA	NA		OpenSea	CCCCAGCCTGGCCACACTCAGTCTGCTCCTGCTCTGGTTTTCCCAATGCACAAATGACAG[CG]TCATCCGACAGATTTCCTCAACCTTGTCCTTGACTCCTTCCTGCCCCCACCCCTACTAAC	CGCTGTCATTTGTGCATTGGGAAAACCAGAGCAGGAGCAGACTGAGTGTG					chr18:46519156-46519156												chr18:46519200-46519675	3
cg06052053	chr6	38123146	-	cg06052053	7676467		AAAAACAATAAACTATACTCTACCCACTAATCCACAAAAACTAAATCTAC		II			NA	NA	NA	NA	NA	NA		OpenSea	GCGGGCCTGCAGGGAGCAGTGGGCTGTGCTCTGCCCACTGGTCCACAGGAACTGGGTCTG[CG]TCAGCTCCTTCCTGATTGCTTCACAGAGCAACAGTCCACAGCAACAACATAACTGTTGTT	CGCAGACCCAGTTCCTGTGGACCAGTGGGCAGAGCACAGCCCACTGCTCC					chr6:38122967-38122967		TRUE										chr6:38122480-38123295	3
cg06072036	chr11	822402	+	cg06072036	15777245		ATATTCTTAAACTCATAAAATAACAAATTATCTAAAATACCACCATCCAC		II			NA	NA	NA	NA	NA	NA	chr11:823556-824878	N_Shore	GGCCAGTGCAGCCACAGGCCCTCACATACGGTCCTGTCTGTGTGTCCCGTGGAAGCGCTA[CG]TGGATGGTGGCATTTCAGACAACCTGCCACTCTATGAGCTTAAGAACACCATCACAGTGT	CGTGGATGGTGGCATTTCAGACAACCTGCCACTCTATGAGCTTAAGAACA	PNPLA2	NM_020376	Body	low-CpG:812394-812410					11:822290-822442	Gene_Associated_Cell_type_specific	PNPLA2	ENST00000336615.4	ExonBnd	PNPLA2;PNPLA2;PNPLA2;PNPLA2;PNPLA2;PNPLA2	ENST00000525250.1;ENST00000531923.1;ENST00000531923.1;ENST00000529255.1;ENST00000526083.1;ENST00000336615.4	5'UTR;1stExon;5'UTR;TSS1500;TSS1500;ExonBnd			chr11:818310-822745	6	chr11:818612-822723	6		TRUE
cg06084585	chr13	50797125	+	cg06084585	70622245		ACAATACACTACCAAATCATTCAACAAAATACTCCAAATACCATAAAAAC		II			NA	NA	NA	NA	NA	NA		OpenSea	TACAGCCTTTGCACAATCCTGAGACTATATTTTACAAGTTCATTTTCTAACATCCAGGCA[CG]CTTTTATGGCATCTGGAGCATTTTGCTGAATGACTTGGTAGTGCACTGCTGACCAGACAG	CGCTTTTATGGCATCTGGAGCATTTTGCTGAATGACTTGGTAGTGCACTG	DLEU1	NR_109974	Body				TRUE				DLEU1	ENST00000490577.1	5'UTR	DLEU1;DLEU1;DLEU1;DLEU1;DLEU1;DLEU1;DLEU1;DLEU1;DLEU1	ENST00000483444.1;ENST00000486895.1;ENST00000461527.1;ENST00000476738.1;ENST00000491615.1;ENST00000484529.1;ENST00000475913.1;ENST00000485007.1;ENST00000473075.1	TSS1500;5'UTR;5'UTR;5'UTR;5'UTR;5'UTR;5'UTR;5'UTR;5'UTR	chr13:50796685-50797355	3
cg06084610	chr3	195623768	+	cg06084610	28661287		AACCRAAAATTACCTATCATATCTACRCCTTAATATAAATTTATCACTTC		II			NA	NA	NA	NA	NA	NA	chr3:195622187-195623033	S_Shore	AGGCTGGAAACCAGCCCAGCTCTGCTGTCCATTCCCCTCTCCAGCCTCTCCAACTGCATG[CG]AAGTGACAAATCCACACCAAGGCGCAGACATGACAGGCAATTTCCGGCCAAGAGGATTTT	GCCGGAAATTGCCTGTCATGTCTGCGCCTTGGTGTGGATTTGTCACTTCG	TNK2;TNK2	NM_001010938;NM_005781	TSS1500;5'UTR			RDMR					TNK2;TNK2;TNK2	ENST00000381916.2;ENST00000468819.1;ENST00000333602.6	TSS1500;3'UTR;5'UTR	TNK2;TNK2;TNK2;TNK2;TNK2;TNK2	ENST00000381916.2;ENST00000439230.1;ENST00000486523.1;ENST00000427576.1;ENST00000468819.1;ENST00000333602.6	TSS1500;TSS1500;TSS1500;TSS200;3'UTR;5'UTR	chr3:195622720-195624435	3
cg06100973	chr19	852114	+	cg06100973	62802569		RCTAAATTAACTCRAATAAAACCTCCAAACAAAATTCAAAATACACAATC		II			NA	NA	NA	NA	NA	NA	chr19:852855-853495	N_Shore	AGACTCTGTCTCCAAAAAAATAAATTAAAAAACCCACATTGATTATCTGACATTTGAATG[CG]ATTGTGCATCCTGAATTTTGTCTGGAGGCCCCACCCGAGCCAATCCAGCGTCTTGTCCCC	CTGGATTGGCTCGGGTGGGGCCTCCAGACAAAATTCAGGATGCACAATCG	ELANE	NM_001972	TSS200								ELANE	ENST00000263621.1	TSS200	ELANE	ENST00000263621.1	TSS200	chr19:852085-852290	3						TRUE
cg06105546	chr15	91382867	-	cg06105546	26747142		TAACAAAACACAACRCTAAACTCCAACCCTAATACAAAAATACAAAACTC		II			NA	NA	NA	NA	NA	NA		OpenSea	TTTTCCTCCTTTGGCAGAGCACAGCGCTGGGCTCCAGCCCTGATGCAGAGGTACAAAGCT[CG]TCTGGGCAGATTGTTATGCAAATCAAAAGAGGAAGCAGAGCTAGGGGAGCCGAGGAGCTC	CGAGCTTTGTACCTCTGCATCAGGGCTGGAGCCCAGCGCTGTGCTCTGCC							TRUE		15:91382811-91383029	Promoter_Associated	CTD-3094K11.1	ENST00000558221.1	TSS200	CTD-3094K11.1	ENST00000558221.1	TSS200	chr15:91382485-91383355	3
cg06113381	chr12	125066584	+	cg06113381	92763172		AAAACCAAAAATACTAAACAAAAACCRCTATAATCAACRAAAAACCCAAC		II			rs76873680	0.048948	NA	NA	NA	NA		OpenSea	GTAGGAGGGAGGGAGGGAGGAAGGAAGGAGGCTTCTTTTGCAGAAATCAGGATCTGGCCA[CG]CTGGGTCTTTCGCTGATCACAGCGGCCCCTGTCCAGCATTCCTGGCCCCAGTAAGCTTCT	CGCTGGGTCTTTCGCTGATCACAGCGGCCCCTGTCCAGCATTCCTGGCCC					chr12:125066562-125066562												chr12:125066565-125067115	3
cg06144210	chr6	136724406	-	cg06144210	96669982		AAATCAATATTTATAAAATCATATAACCTACCATCCTCATCTTTATCACC		II			NA	NA	NA	NA	NA	NA		OpenSea	TCCAGGAATCTAAGTCAGTATTTGTGGAATCATATGACCTGCCATCCTCATCTTTATCAC[CG]TCATCATCATGGTGAGATGTCGTCAGCTCTTGCTTCATGCTGACGCAAGTGATTTATAGG	CGGTGATAAAGATGAGGATGGCAGGTCATATGATTCCACAAATACTGACT	MAP7;MAP7;MAP7;MAP7;MAP7;MAP7;MAP7;MAP7;MAP7;MAP7	NM_001198615;NM_001198609;NM_001198608;NM_001198611;NM_001198614;NM_001198617;NM_003980;NM_001198616;NM_001198618;NM_001198619	Body;Body;Body;Body;Body;Body;Body;Body;5'UTR;5'UTR		chr6:136724164-136724164		TRUE				MAP7	ENST00000432797.2	5'UTR	MAP7	ENST00000432797.2	5'UTR	chr6:136724205-136724795	3
cg06159877	chr10	102016923	-	cg06159877	96691130		ACTCCATCAATTTTCACTTCCCTTTCATCTACTAAATCTACTCAACTAAC		II			NA	NA	NA	NA	NA	NA		OpenSea	TTCAAGACCTTGCTCCATCAATTTTCACTTCCCTTTCATCTACTGAGTCTACTCAGCTGG[CG]CTTTTTGTTCAGAAAAAAATATGCTCAATCATCGCCATCCAAAATGAACACACATACTAA	CGCCAGCTGAGTAGACTCAGTAGATGAAAGGGAAGTGAAAATTGATGGAG	CWF19L1;CWF19L1;CWF19L1;CWF19L1;CWF19L1	NM_018294;NM_001303404;NM_001303407;NM_001303406;NM_001303405	Body;Body;5'UTR;5'UTR;5'UTR								U6	ENST00000384632.1	TSS1500	U6;CWF19L1;CWF19L1;CWF19L1;CWF19L1;CWF19L1	ENST00000384632.1;ENST00000468709.1;ENST00000482452.1;ENST00000466955.1;ENST00000496796.1;ENST00000473842.1	TSS1500;3'UTR;3'UTR;3'UTR;3'UTR;3'UTR	chr10:102016845-102017050	3
cg06164037	chr1	234467502	-	cg06164037	77793880		TCATCACCAACATCATCATCACRACAAAACTACCAAACTTAAACAAAAAC		II			NA	NA	NA	NA	NA	NA		OpenSea	CATTTACATCATCATCACCAGCATCATCATCACGGCAGGGCTGCCAAGCTTGAGCAAGAG[CG]TGTCAGCCAGGGTTGTGGCTGTATTTCTCTGGTTCTCATTCTACAATATCTCTCCCACTC	CGCTCTTGCTCAAGCTTGGCAGCCCTGCCGTGATGATGATGCTGGTGATG																	chr1:234467340-234467570	3
cg06185440	chr6	13272885	+	cg06185440	33786907		CAATTCCTCAATTTCAAACCCAAAAAAAACACRTACRTCATATCACAACC		II			NA	NA	NA	NA	NA	NA		OpenSea	GGGCCACTGGAGGAGATGGGGCTGGGGAGGGGCCGCTGCAGGGAGGAGGGCGGGGGTCAG[CG]GCTGTGACATGACGCACGTGCCTCTCCTGGGCTTGAAATTGAGGAACTGAGGAGGCGGTG	CGGCTGTGACATGACGCACGTGCCTCTCCTGGGCTTGAAATTGAGGAACT	PHACTR1;PHACTR1	NM_001242648;NM_030948	Body;Body						6:13272676-13273002	Promoter_Associated_Cell_type_specific	PHACTR1;PHACTR1;TBC1D7	ENST00000379335.3;ENST00000379329.1;ENST00000334971.6	TSS200;TSS200;3'UTR	PHACTR1;PHACTR1;PHACTR1;TBC1D7	ENST00000489548.1;ENST00000379335.3;ENST00000379329.1;ENST00000334971.6	5'UTR;TSS200;TSS200;3'UTR	chr6:13272765-13273330	3
cg06205476	chr1	45138266	-	cg06205476	1705371		TAACAATCCCAACTACCTCCAACAAACTAAAATATTTAAACAAAAACATC		II			NA	NA	NA	NA	NA	NA	chr1:45139770-45140584	N_Shore	GAAGTGCTTTCTAACAATCCCAGCTGCCTCCAACAGGCTAGAATGTTTGGGCAGAAGCAT[CG]CCCCAGGGAAGGGTCTGCTAGCAATGGAATGCACTCATGCCAACAGAGGGAGGCAGGACA	AACAATCCCAGCTGCCTCCAACAGGCTAGAATGTTTGGGCAGAAGCATCG	TMEM53;TMEM53;TMEM53;TMEM53	NM_001300748;NM_001300747;NM_024587;NM_001300746	Body;Body;Body;5'UTR								TMEM53	ENST00000476724.1	3'UTR	TMEM53;TMEM53;TMEM53	ENST00000495630.1;ENST00000476724.1;ENST00000468117.1	3'UTR;3'UTR;3'UTR	chr1:45137980-45138335	3
cg06215192	chr20	30315607	+	cg06215192	45661247		AAAATCTTAAAAATAACATAACCCCAACTTAAACAATATAACRAAACACC		II			NA	NA	NA	NA	NA	NA	chr20:30311065-30311872	S_Shelf	AGCTGGGACCACAGGCATGTGCCACCACACCCAGCTAATTTTTGTATTTTTTTGTAGAGA[CG]GTGTTTCGCCATATTGCCCAAGCTGGGGTTATGTCACTTTCAAGACTTTGTTACGAAAGA	CGGTGTTTCGCCATATTGCCCAAGCTGGGGTTATGTCACTTTCAAGACTT																	chr20:30315240-30315690	3
cg06216080	chr1	9908294	+	cg06216080	10808105		TTTCATAAATTCRTATATAAACTAAACTAATTTCTCCCTCRAAATCAAAC		II			NA	NA	NA	NA	NA	NA		OpenSea	CTGGGAAGGAGGGGCCCCCGCAGCAGCAGAGCCCACGTGATGTGGGGAAATCAGTCAGAG[CG]CCTGATTCCGAGGGAGAAACCAGCTCAGCTCACACACGAACCTATGAAAATTCTTTATTG	CGCCTGATTCCGAGGGAGAAACCAGCTCAGCTCACACACGAACCTATGAA											RP11-84A14.5	ENST00000454104.1	TSS200	RP11-84A14.5	ENST00000454104.1	TSS200	chr1:9908105-9908355	3
cg06242730	chr7	1064100	+	cg06242730	30783895		ATTACTTACRAAATTCAACACTAACCACCAAAAACACCTAAAACTTCTAC		II			NA	NA	NA	NA	NA	NA	chr7:1062496-1062966	S_Shore	ACAGCAAGAAACGGACCCATGGGACAGGAGAGACGCAGGAGCCCCAGGGGACAAGAGAGA[CG]CAGAAGCCCCAGGTGCCTTTGGTGGCCAGTGCTGAATTTCGCAAGCAACATTAGAAACTT	CGCAGAAGCCCCAGGTGCCTTTGGTGGCCAGTGCTGAATTTCGCAAGCAA	C7orf50;C7orf50;MIR339;C7orf50	NM_001134395;NM_032350;NR_029898;NM_001134396	Body;Body;TSS1500;Body						7:1063843-1064769	Gene_Associated	MIR339;C7orf50	ENST00000362153.1;ENST00000488073.1	TSS1500;3'UTR	MIR339;C7orf50	ENST00000362153.1;ENST00000488073.1	TSS1500;3'UTR	chr7:1063965-1064475	3						TRUE
cg06259934	chr10	81034374	-	cg06259934	38740542	72610228	TAATTTACACCATAAAAAAAACACACACAACATCCACTACCCCACATACA	TAATTTACACCATAAAAAAAACACGCACAACATCCACTACCCCGCATACG	I	A	Red	NA	NA	NA	NA	NA	NA		OpenSea	AACAACTTGTGTTGGTTTGCACCATAAGGAGAACACGCACAACATCCACTGCCCCGCATG[CG]GCTGCCAGCGTGGCCTCTGTGCTCACCGGCCTCGGGGGTGAGGGGTGGTGACTCCCCATC	TGGTTTGCACCATAAGGAGAACACGCACAACATCCACTGCCCCGCATGCG	ZMIZ1	NM_020338	Body				TRUE							ZMIZ1	ENST00000472035.1	5'UTR			chr10:81033348-81036646	6	chr10:81033492-81036183	6		TRUE
cg06267773	chr2	47073778	-	cg06267773	15771854		TACAAAATTACCCTTACTCTTAAACAATAACAATTAACCAAATAACCACC		II			NA	NA	NA	NA	NA	NA		OpenSea	AGACGGTGCTTTACAAGGTTACCCTTGCTCTTGGGCAATAGCAATTAGCCAAGTAACCAC[CG]TTCACAGCCCTTTGCCTGTTCTTTATTCTCAGGCTTTTGAGACTGCAGTGTGAACAGAAG	CGGTGGTTACTTGGCTAATTGCTATTGCCCAAGAGCAAGGGTAACCTTGT	LINC01119	NR_024452	Body								AC016722.2;AC016722.2	ENST00000468141.1;ENST00000468141.1	1stExon;5'UTR	AC016722.2;AC016722.2;AC016722.2	ENST00000468141.1;ENST00000468141.1;ENST00000490950.1	1stExon;5'UTR;5'UTR	chr2:47073340-47073870	3
cg06277666	chr5	95251927	+	cg06277666	55623911		CCTTCATCTTATATTCAATATTTCAATACATAACAACTTCCATATACCTC		II			NA	NA	rs114942200	0.013901	rs114942200	0.013901		OpenSea	AGTAGTTAGCCACACTCAGAGAGAGGTGGGGGAAAAAAGTTAAAGATCATGCCCAGGTCA[CG]AGGTATATGGAAGCTGCTATGTACTGAAACACTGAACACAAGATGAAGGACAGGTTGGGA	CGAGGTATATGGAAGCTGCTATGTACTGAAACACTGAACACAAGATGAAG	ELL2	NM_012081	Body								ELL2	ENST00000506628.1	3'UTR	ELL2;ELL2	ENST00000508694.1;ENST00000506628.1	3'UTR;3'UTR	chr5:95251540-95252030	3
cg06278080	chr15	66784464	+	cg06278080	9801199		CCAATAACTTTATAACATCACTACCACCTCACAAACATAACAAAACCAAC		II			NA	NA	NA	NA	NA	NA		OpenSea	TTCCCTTCTTTCACCACTTACACTTAACCACACCTTCCTGGAAAGGAGGAATGTGCCTGG[CG]CTGGCTTTGTCATGCCTGTGAGGTGGCAGTGATGTCACAAAGCCATTGGGAACTTCTTTT	CAATGGCTTTGTGACATCACTGCCACCTCACAGGCATGACAAAGCCAGCG	SNAPC5	NM_006049	3'UTR								SNAPC5;MAP2K1;SNAPC5;CTD-3185P2.1	ENST00000395589.2;ENST00000307102.4;ENST00000563480.1;ENST00000565387.1	3'UTR;3'UTR;3'UTR;TSS200	SNAPC5;MAP2K1;SNAPC5;SNAPC5;CTD-3185P2.1	ENST00000395589.2;ENST00000307102.4;ENST00000562411.1;ENST00000563480.1;ENST00000565387.1	3'UTR;3'UTR;3'UTR;3'UTR;TSS200			chr15:66784061-66785728	6	chr15:66783894-66798578	6
cg06279230	chr14	24867929	+	cg06279230	98633836		AAAATCAAAATTAATTTCCTTCCACRTTCCCCTCTTACTAATAAAAAAAC		II			NA	NA	NA	NA	NA	NA	chr14:24868163-24868590	N_Shore	CCTTGTTCCAAATCTCAAAAAAGGGTGCCGGAAACCAATCCTCCCCTCCTTCCTCTTCCC[CG]TCCTTCCACTAGCAAGAGGGGAACGTGGAAGGAAACTAACTTTGACCCCTGGATTCTGGC	GGGTCAAAGTTAGTTTCCTTCCACGTTCCCCTCTTGCTAGTGGAAGGACG	NYNRIN	NM_025081	TSS200	high-CpG:23937766-23938426			TRUE				NYNRIN	ENST00000382554.3	TSS200	NYNRIN	ENST00000382554.3	TSS200			chr14:24867144-24869091	6	chr14:24867410-24868635	6
cg06287548	chr21	34773372	-	cg06287548	50753853		CRTATAAACTCCCTTCACATTTATCTAACTATATACCCRTATCTAATTAC		II			NA	NA	NA	NA	NA	NA	chr21:34775437-34776493	N_Shelf	CCCTTCTTCACCGTATAAACTCCCTTCACATTTATCTAACTGTATGCCCGTGTCTAGTTA[CG]TGCCTTCTTAGAGGTTCCAGACGCTAATCTTGAGACAGACAGACCAAGCCTGGAGATTCT	GTATAAACTCCCTTCACATTTATCTAACTGTATGCCCGTGTCTAGTTACG											IFNGR2	ENST00000472188.1	5'UTR	IFNGR2	ENST00000472188.1	5'UTR	chr21:34773245-34773595	3						TRUE
cg06303635	chr10	45958759	-	cg06303635	94688964		AAAACCCTACTCTTCAATTTTACAAATATACTATCCTCAAAAACATCRTC		II			NA	NA	NA	NA	NA	NA		OpenSea	GGGGCGCCCGCAGAACCCTACTCTTCAGTTTTGCAGATGTGCTGTCCTCAAAGACATCGT[CG]TCTCCCATCTCGTCAGAGCAGAAGCCCATACTCCCTGCCAGCCCGCTGGAGGACTTGGCA	CGACGATGTCTTTGAGGACAGCACATCTGCAAAACTGAAGAGTAGGGTTC	MARCH8;MARCH8;MARCH8	NM_001002265;NM_145021;NM_001002266	Body;Body;Body					10:45278694-45278927			2021-03-08	ENST00000476962.1	TSS1500	MARCH8;MARCH8	ENST00000476962.1;ENST00000453424.1	TSS1500;1stExon			chr10:45958328-45959933	6	chr10:45954108-45962550	6		TRUE
cg06308984	chr16	57766156	-	cg06308984	25656143		ATTATCAAATTCATAAATCATCTAACAAATAAAATATCACAACACCCTCC		II			NA	NA	NA	NA	NA	NA	chr16:57768817-57769100	N_Shelf	CACATGAAATGGTTGTCAAATTCATGAGTCATCTGGCAAATGAAATGTCACAACACCCTC[CG]GTATGAAAAAAATAAAAAGTACTGGTGACGATGAGAAACAACTGGAACTCCCAAATAGCC	CGGAGGGTGTTGTGACATTTCATTTGCCAGATGACTCATGAATTTGACAA																	chr16:57765985-57766255	3
cg06330034	chr2	114327844	+	cg06330034	22645913		CAACCTCAAATCTAATTTCATCACTAAAAATTAATTTTACCTAAAATTTC		II			NA	NA	NA	NA	NA	NA		OpenSea	CAACATGATGATTGAAAGAAGTCAGATGTAAAAAAGTACATATGTATGATGCAATTTATA[CG]AAACTCTAGGCAAAACTAATCCTTAGTGATGAAATCAGATCTGAGGTTGCCTGGGGCAGA	CGAAACTCTAGGCAAAACTAATCCTTAGTGATGAAATCAGATCTGAGGTT																	chr2:114327720-114327895	3
cg06370837	chr17	943041	-	cg06370837	45641142		AAAAAAACCCCACRTAAACCAACTATAAAAATAACAAACAACAAAAAAAC		II			NA	NA	NA	NA	NA	NA		OpenSea	TGGCGGCAGAGGGAAGAGCCCCACGTGGGCCAGCTGTGAGGGTGGCAAGCAGCAGGGAGG[CG]GAACTCCTAAGCCAGGAGCCGAGGCGGGGCCTGACATGCACTCCTGGCCTTGGCGGGCGC	CGCCTCCCTGCTGCTTGCCACCCTCACAGCTGGCCCACGTGGGGCTCTTC	ABR;ABR;ABR;ABR	NM_001092;NM_001159746;NM_001282149;NM_021962	Body;Body;Body;Body		chr17:942821-942821									ABR;ABR	ENST00000571022.1;ENST00000574257.1	TSS1500;3'UTR	chr17:942760-943115	3
cg06374258	chr20	30700869	+	cg06374258	86762981		TAACTATATAACTCACCTCAAAAACCCATACACTCCAAAATAAATCTACC		II			NA	NA	NA	NA	NA	NA		OpenSea	AGAATAGTCCCCACACCCTCATACACACCCTCATTTCATAACCATTGGGGCGAGGGGGTG[CG]GTAGACCTACTTTGGAGTGTATGGGTCTCTGAGGTGAGTCATACAGCCAAAGAGGAACTG	GGCTGTATGACTCACCTCAGAGACCCATACACTCCAAAGTAGGTCTACCG	TM9SF4	NM_014742	Body		chr20:30700574-30700574						TM9SF4;TM9SF4	ENST00000421148.2;ENST00000217315.5	5'UTR;5'UTR	TM9SF4;TM9SF4;TM9SF4	ENST00000421148.2;ENST00000217315.5;ENST00000417389.1	5'UTR;5'UTR;5'UTR	chr20:30700760-30700995	3
cg06374918	chr1	229155871	-	cg06374918	32743187		ACAACACTTTACTAAAACACTTATACAATCTCTATTCTTAAACCRATTCC		II			NA	NA	NA	NA	NA	NA		OpenSea	CTTGCCAGGTGGCAGCACTTTGCTGAAACACTTGTGCAATCTCTATTCTTGAGCCGGTTC[CG]TGAAGAGCTAGCCTTGCCAGGCAGGCTAGCCAGGCGGGAAGGAGGACAGCCCCACCCTGT	CGGAACCGGCTCAAGAATAGAGATTGCACAAGTGTTTCAGCAAAGTGCTG																	chr1:229155685-229155975	3
cg06379435	chr19	3344273	-	cg06379435	76810313	50676937	AACTTACTCCTAAACACCAAAACAACCAATAAAACCTCAAACATAAAACA	AACTTACTCCTAAACACCGAAACAACCGATAAAACCTCAAACGTAAAACG	I	A	Red	NA	NA	NA	NA	NA	NA		OpenSea	AAAGAAAAATGCAACTTACTCCTGGGCACCGGGACAACCGGTGGAACCTCAGGCGTGGGA[CG]GCTGCCGGAAAGCAGGGCCCAATCAGAGACAGCTGCCTTGCTGTGTGGCCTATCAGAAGA	AACTTACTCCTGGGCACCGGGACAACCGGTGGAACCTCAGGCGTGGGACG					chr19:3344211-3344211	DMR			19:3343759-3344580	Unclassified_Cell_type_specific							chr19:3344180-3344455	3						TRUE
cg06382040	chr1	33458850	+	cg06382040	2628318		TCCTTCAAACTACTCAATAAAAAATAACRAAACCCTCAACTATCCTAAAC		II			NA	NA	NA	NA	NA	NA		OpenSea	TTGTAAAGTTTGGACTGTTGGACAGTGGAAAGGCCAAGTGCTGTGGAGGAATGAAGAAAA[CG]CCCAGGACAGTTGAGGGCTTCGTCACTTTTCACTGAGCAGCTTGAAGGAGACCCAACCTT	CGCCCAGGACAGTTGAGGGCTTCGTCACTTTTCACTGAGCAGCTTGAAGG					chr1:33458800-33458800						RP1-117O3.2	ENST00000427524.1	5'UTR	RP1-117O3.2	ENST00000427524.1	5'UTR	chr1:33458805-33458990	3
cg06394653	chr3	32599360	+	cg06394653	56792834		TTATAAAAAAACTTTCATCCAATCTATTTAAACAAAAACTCTCTACTTAC		II			NA	NA	NA	NA	NA	NA		OpenSea	CAGACACATCAGCTTTAAGACTGGCAGCCAAATAGTTAACGATCTGTAAACATACAATTA[CG]CAAGTAGAGAGTTCCTGTTCAAACAGACTGGATGAAAGCCCTTCCATAAAGAACCCTTTA	CGCAAGTAGAGAGTTCCTGTTCAAACAGACTGGATGAAAGCCCTTCCATA	DYNC1LI1	NM_016141	Body											DYNC1LI1;DYNC1LI1;DYNC1LI1	ENST00000481915.1;ENST00000475193.1;ENST00000474077.1	3'UTR;3'UTR;3'UTR	chr3:32599225-32599435	3
cg06422467	chr6	30720484	+	cg06422467	85725538		CTAAAATAACRATAACCTAAAACCCAAACACTCTAAAAAATCCRTAAAAC		II			NA	NA	NA	NA	NA	NA		OpenSea	TAAAAGAGGAAGCTGGGCCGGCCAGACAGTAGCTCTGCTTTCCCTCATGTTTTCTCTCCA[CG]TCTCACGGATTCCCTAGAGTGTCTGGGCCTCAGGCCACCGTCATCCTAGCTCCTGGGCCC	TAGGATGACGGTGGCCTGAGGCCCAGACACTCTAGGGAATCCGTGAGACG					chr6:30720004-30720004		TRUE										chr6:30720040-30720655	3						TRUE
cg06429483	chr9	132536018	-	cg06429483	77621523		AATAAACCAACCACATTTACTCTAAAACAATCAACAAATACACAACAACC		II			NA	NA	NA	NA	NA	NA		OpenSea	GGTAGAAAGTGAGTAAACCAACCACATTTACTCTGAGACAGTCAACAAATACACAGCAGC[CG]CTTAGGACACACAAGGAAGTTAACTCATCCCCCTCATGACCTTGGGTCGCCAGGGTTAGA	CGGCTGCTGTGTATTTGTTGACTGTCTCAGAGTAAATGTGGTTGGTTTAC					chr9:132535885-132535885												chr9:132535865-132536315	3
cg06468911	chr6	13272942	+	cg06468911	15791536		AAAATTCTTATTCCATCCTATACTCTAAAAAACTAACTCTCRCCACCACC		II			NA	NA	NA	NA	NA	NA		OpenSea	CAGCGGCTGTGACATGACGCACGTGCCTCTCCTGGGCTTGAAATTGAGGAACTGAGGAGG[CG]GTGGTGGCGAGAGTCAGTCTTTCAGAGCACAGGATGGAACAAGAACTCCAGCCACTGACT	GAGTTCTTGTTCCATCCTGTGCTCTGAAAGACTGACTCTCGCCACCACCG	PHACTR1;PHACTR1	NM_001242648;NM_030948	Body;Body						6:13272676-13273002	Promoter_Associated_Cell_type_specific	PHACTR1;PHACTR1;PHACTR1;TBC1D7	ENST00000379329.1;ENST00000379335.3;ENST00000379335.3;ENST00000334971.6	TSS200;5'UTR;1stExon;3'UTR	PHACTR1;PHACTR1;PHACTR1;PHACTR1;TBC1D7	ENST00000489548.1;ENST00000379329.1;ENST00000379335.3;ENST00000379335.3;ENST00000334971.6	5'UTR;TSS200;5'UTR;1stExon;3'UTR	chr6:13272765-13273330	3
cg06478249	chr3	186743256	+	cg06478249	88755493	14675210	CACACAATTTACACTCCACTTAATAAATCAACATTAAACAAAAAAAAACA	CACACAATTTACACTCCGCTTAATAAATCAACATTAAACAAAAAAAAACG	I	C	Grn	NA	NA	NA	NA	NA	NA		OpenSea	TAGCTGTGTTGCTGGGGAGGGGTGAAGTGTTTTTTCCACTCTCTATATAGGCCCTTCCTG[CG]CTCTCCTCTGCTTAATGCTGATTTACCAAGCGGAGTGCAAATTGTGTGGTGAGCATGTGG	CACACAATTTGCACTCCGCTTGGTAAATCAGCATTAAGCAGAGGAGAGCG	ST6GAL1;ST6GAL1;ST6GAL1	NM_173216;NM_173217;NM_003032	5'UTR;5'UTR;5'UTR				TRUE		3:186742882-186743428	Promoter_Associated	ST6GAL1;ST6GAL1;ST6GAL1	ENST00000169298.3;ENST00000457772.2;ENST00000448044.1	5'UTR;5'UTR;5'UTR	ST6GAL1;ST6GAL1;ST6GAL1;ST6GAL1;ST6GAL1;ST6GAL1;ST6GAL1;ST6GAL1;ST6GAL1;ST6GAL1;ST6GAL1;ST6GAL1;ST6GAL1;ST6GAL1	ENST00000423451.1;ENST00000446170.1;ENST00000169298.3;ENST00000457772.2;ENST00000455441.1;ENST00000427315.1;ENST00000458216.1;ENST00000430309.1;ENST00000417392.1;ENST00000438590.1;ENST00000448408.1;ENST00000440338.1;ENST00000448044.1;ENST00000416235.1	TSS200;TSS200;5'UTR;5'UTR;5'UTR;5'UTR;5'UTR;5'UTR;5'UTR;5'UTR;5'UTR;5'UTR;5'UTR;5'UTR	chr3:186742920-186743310	3
cg06526620	chr11	94278324	+	cg06526620	95621917		ATACCACCAACCCCTATTTCCTAAACAATAACRAAACCAAACCTAAAAAC		II			NA	NA	NA	NA	NA	NA	chr11:94276894-94278913	Island	CGGACTCGGACGTCTTTGTGCCTTATGGCTACCTCTACCCCAGAAGCCACCCCGGCGACC[CG]CCCTCAGGCCTGGCCCCGCCACTGTCCAGGAAACAGGGGCTGGTGGCATGGGTGGTGAGC	CGCCCTCAGGCCTGGCCCCGCCACTGTCCAGGAAACAGGGGCTGGTGGCA	FUT4	NM_002033	1stExon				TRUE	11:93916543-93918561			FUT4	ENST00000358752.2	1stExon	FUT4;PIWIL4;PIWIL4	ENST00000358752.2;ENST00000446230.2;ENST00000543336.1	1stExon;TSS200;5'UTR	chr11:94277665-94279035	3						TRUE
cg06528771	chr2	102513985	+	cg06528771	40641860		ATACCACCAAATTCCCAAAAATTTACTAATATCTACACTTACTCAATAAC		II			NA	NA	NA	NA	NA	NA		OpenSea	ATTTCCTCAGTGCTGCCTCCTGGAAGCCCTGACTGTCCCCAGACTGTCATTTGCAGGGTA[CG]TCATTGAGTAAGTGTAGACACTAGTAAACTTCTGGGAACTTGGTGGCATTCTGGTCAATC	CGTCATTGAGTAAGTGTAGACACTAGTAAACTTCTGGGAACTTGGTGGCA																					chr2:102511026-102517429	6
cg06532212	chr19	47260078	+	cg06532212	40679199	13650222	CAAACTTAAACTCCAAAAAACAACAATAATTATTAAACACCTACACCACA	CGAACTTAAACTCCAAAAAACGACGATAATTATTAAACGCCTACGCCACG	I	A	Red	NA	NA	NA	NA	NA	NA	chr19:47258809-47260224	Island	GGATGTGGAGTTTCCCGAGCACTTCCTGCAGCCGCTGGTGCCCCTGCCCTTTGCCGGCTT[CG]TGGCGCAGGCGCCTAACAACTACCGCCGCTTCCTGGAGCTCAAGTTCGGGCCCGGGGTCA	CGTGGCGCAGGCGCCTAACAACTACCGCCGCTTCCTGGAGCTCAAGTTCG	FKRP;FKRP	NM_024301;NM_001039885	Body;Body					19:51950650-51952595	19:47259799-47261733	Unclassified							chr19:47259880-47260090	3						TRUE
cg06542700	chr17	76155916	-	cg06542700	29633853		CTATTCTAAACTTTACACACACATAAAATCATACAACCRTTACCCTTTAC		II			NA	NA	NA	NA	NA	NA		OpenSea	TGTGGGTTCTCCTGTTCTGAACTTTGCACACACATGGAATCATGCAACCGTTGCCCTTTG[CG]TCTGCCTTTTTGTTTAGTGGAATGTTGTTACGGCTCATCCCTGTTGCAGCCTGCATCTGT	CGCAAAGGGCAACGGTTGCATGATTCCATGTGTGTGCAAAGTTCAGAACA	C17orf99	NM_001163075	Body						17:76155764-76156161	Unclassified_Cell_type_specific	C17orf99	ENST00000451352.2	TSS1500	C17orf99	ENST00000451352.2	TSS1500	chr17:76155705-76156255	3
cg06559306	chr15	42392750	+	cg06559306	60727556		CTCATAAAACAAAAATACAAACCCRCTTATACCTTCCCATAATACTCAAC		II			rs74512700	0.080439	NA	NA	NA	NA		OpenSea	GTGGGTCAGATAGCAAGATATGTAGCATGAGGCAGGCATGACACATGCTTCGGTGTTCCG[CG]CTGAGTACCATGGGAAGGCACAAGCGGGCCTGTACTCTTGCCTCATGAGGAAGTGGTTAT	TCATGAGGCAAGAGTACAGGCCCGCTTGTGCCTTCCCATGGTACTCAGCG																	chr15:42392585-42392915	3
cg06566905	chr11	48029442	+	cg06566905	33644579		CACAATAATATTAACTATATAATCTTAAACAAATCACTTCCCCTCTCTAC		II			NA	NA	NA	NA	NA	NA		OpenSea	GAAGGGTCATTGAGGGTCATCTAATGCAAACCGTTTACTTTAGAGATGTTGAAACCAAGG[CG]CAGAGAGGGGAAGTGACTTGCCCAAGACCACACAGCTAATATCACTGTGAGCCCAGGTTC	ACAGTGATATTAGCTGTGTGGTCTTGGGCAAGTCACTTCCCCTCTCTGCG	PTPRJ;PTPRJ	NM_001098503;NM_002843	Body;Body		chr11:48029262-48029262												chr11:48029245-48029530	3
cg06567826	chr17	40670743	+	cg06567826	53684183		CACTAAAATACACCTCTAAAATTCAACAACTATAAAAAAAACCTCAAAAC		II			NA	NA	NA	NA	NA	NA		OpenSea	TCACCAGGTGGCCTTTGCCAAGTGCTGGAGCTGGAAGAGATGATAGAGACACTCATCTGG[CG]TCCTGAGGCTCTCCTCACAGCTGTTGAATTCTAGAGGTGCATTTCAGTGTCTTGGGGCAT	ACTGAAATGCACCTCTAGAATTCAACAGCTGTGAGGAGAGCCTCAGGACG	ATP6V0A1;ATP6V0A1;ATP6V0A1	NM_005177;NM_001130021;NM_001130020	Body;Body;Body		chr17:40670495-40670495												chr17:40670525-40670810	3
cg06578434	chr19	1155225	+	cg06578434	28618988		AAATTACACAAATACCTACRTATAACTAAACRACAATTACTAAAAATCCC		II			NA	NA	NA	NA	NA	NA	chr19:1155020-1155305	Island	GGGCGGCAGGAAGGGGAGGCGGCGGCCACTCCCGGCCAAGCCCTGGAGTGAAGAAATCTC[CG]GGACTTCCAGTAATTGCCGTCCAGCCACACGCAGGCACTTGTGCAATCCCGTGGGGGAGA	CGGGACTTCCAGTAATTGCCGTCCAGCCACACGCAGGCACTTGTGCAATC	SBNO2	NM_014963	5'UTR				TRUE	19:1106003-1106305			SBNO2	ENST00000361757.2	5'UTR	SBNO2	ENST00000361757.2	5'UTR	chr19:1154405-1155995	3						TRUE
cg06602452	chr7	36146737	+	cg06602452	92612235		ACAAAATATAATATTTAACTAAAATAATATAACCTCTACCCTTTAACATC		II			NA	NA	NA	NA	NA	NA		OpenSea	AATGAGGGTTTTATTTGCATTTTATTATTTAGGGCTCTAGCTGACAACCCAGTTACATGA[CG]ATGTCAAAGGGCAGAGGTTACATCATTCCAGCCAAATACCACATCCTGTGGCCACTGCCC	CAGGATGTGGTATTTGGCTGGAATGATGTAACCTCTGCCCTTTGACATCG																	chr7:36146685-36146935	3
cg06617936	chr8	6796552	+	cg06617936	25671524		CAAAATATTTAAACTCACAACACAAAATAATACAAACTAACACCAATCTC		II			NA	NA	NA	NA	NA	NA		OpenSea	ATGATTGCGTGACACCTAATGTCTGTCAGAAGTCCCTTAGGATGGTGGCCAAAGCTGCAG[CG]AGATTGGTGTTAGCTTGCATCACCTTGTGTTGTGAGCTCAAATACCCTGTTCCCAAACCA	AGGGTATTTGAGCTCACAACACAAGGTGATGCAAGCTAACACCAATCTCG	DEFA4	NM_001925	TSS1500								DEFA4	ENST00000297435.2	TSS1500	DEFA4	ENST00000297435.2	TSS1500	chr8:6796460-6796795	3
cg06626052	chr19	4375897	-	cg06626052	82799197		ACACTAAACACAAACTAATATTCCCACTAAAAACAACATAAAAAATCTAC		II			NA	NA	NA	NA	NA	NA	chr19:4371729-4371952	S_Shelf	CCAGCTCTGCAGCACTGAGCACAGGCTGGTGTTCCCACTGGGGGCAGCATGGAGGATCTG[CG]TCCAGGGGGCAGAGTGTGATGACATCACCCACATGCACAGGAACGATAAGGCTTTCTTAA	CGCAGATCCTCCATGCTGCCCCCAGTGGGAACACCAGCCTGTGCTCAGTG	SH3GL1;SH3GL1;SH3GL1	NM_001199944;NM_001199943;NM_003025	Body;Body;Body		chr19:4375735-4375735		TRUE										chr19:4375165-4376035	3
cg06630192	chr21	39810663	+	cg06630192	41658285		AACAACTAAATAAAAATAACCCACCCAACRAATAATCTAAAAAAATCTAC		II			NA	NA	NA	NA	NA	NA		OpenSea	GGAGGGAAGGAGGTATTTCTCAACTCAGGCAAGGACTTCTGGGGAACAACCCCACCTCCG[CG]TAGATCCTCCCAGATCATTCGCTGGGTGGGTCACCTTTACCCAGCTGCTGGGCTTTCTCA	GCAGCTGGGTAAAGGTGACCCACCCAGCGAATGATCTGGGAGGATCTACG	ERG;ERG;ERG;ERG;ERG;ERG;ERG;ERG	NM_001243432;NM_182918;NM_004449;NM_001136154;NM_001243428;NM_001291391;NM_001136155;NM_001243429	Body;Body;Body;Body;Body;Body;5'UTR;5'UTR		chr21:39810382-39810382		TRUE				ERG;ERG	ENST00000453032.2;ENST00000398897.1	5'UTR;5'UTR	ERG;ERG;ERG;ERG;ERG;ERG;TMPRSS3	ENST00000492833.1;ENST00000473107.1;ENST00000481609.1;ENST00000468474.1;ENST00000453032.2;ENST00000398897.1;ENST00000553129.1	3'UTR;3'UTR;3'UTR;3'UTR;5'UTR;5'UTR;3'UTR	chr21:39810385-39810795	3
cg06637170	chr11	44836808	-	cg06637170	94783379		CTACCTTCTACCTTAACATATAAATCCAAACACAAACTAAAATAATCCAC		II			NA	NA	NA	NA	NA	NA		OpenSea	CCCACTGGGACCTGCCTTCTACCTTGACATATGGATCCAGGCACAGACTAGAGTGATCCA[CG]GGCTGGATGCATTTCTCTCCTCATTTCTCAATCCATCTTGTGTCGAAACAAGGGACCAAA	TGCCTTCTACCTTGACATATGGATCCAGGCACAGACTAGAGTGATCCACG	TSPAN18	NM_130783	5'UTR								TSPAN18;TSPAN18	ENST00000520358.2;ENST00000340160.3	5'UTR;5'UTR	TSPAN18;TSPAN18;TSPAN18;TSPAN18;TSPAN18;TSPAN18	ENST00000533786.1;ENST00000533202.1;ENST00000533080.1;ENST00000520358.2;ENST00000520999.2;ENST00000340160.3	5'UTR;5'UTR;5'UTR;5'UTR;5'UTR;5'UTR	chr11:44836645-44837195	3
cg06637800	chr1	144000569	+	cg06637800	76715330		CAAAAAAAACCTAAATTTCACTTCTTACTATAAAAAAAACTATACATTCC		II			NA	NA	NA	NA	NA	NA		OpenSea	CTGGGTGTTCTCTGAATTTCTAGTGCTCACGTGAACTGTGGAGGGCAAAGGAGGAGGATA[CG]GAATGTACAGTTTCTTTTACAGCAAGAAGTGAAACTTAGGCCCTTTCTGATTTAATAATA	CGGAATGTACAGTTTCTTTTACAGCAAGAAGTGAAACTTAGGCCCTTTCT											SRGAP2P2	ENST00000467933.1	5'UTR	SRGAP2P2	ENST00000467933.1	5'UTR	chr1:144000500-144000675	3
cg06650246	chr1	206897270	+	cg06650246	95675101	96709573	TTCTCTTACACATAAAAAAAATTAATAATTACATATACTCAACTACAACA	TTCTCTTACACGTAAAAAAAATTAATAATTACGTATACTCAACTACAACG	I	C	Grn	NA	NA	NA	NA	NA	NA		OpenSea	ATGCGCTCTGTGGCTTGGGCCCCTGCCCCTGCCACAGTTGGCAGGGGGCCTTGCCTGTGG[CG]TTGCAGCTGAGCACACGCAATCATTAACCTTTTCTACGTGTAAGAGAATTTCAGGCACAA	TTCTCTTACACGTAGAAAAGGTTAATGATTGCGTGTGCTCAGCTGCAACG	MAPKAPK2;MAPKAPK2	NM_032960;NM_004759	Body;Body		chr1:206897147-206897147		TRUE										chr1:206896985-206897455	3						TRUE
cg06659338	chr1	54562040	+	cg06659338	18757964		AAACCCRAATTTCAACTCRATACTTTAATATAAAAACCAAAACTCTCACC		II			NA	NA	NA	NA	NA	NA		OpenSea	ATATTGAACGGGAAACGTTTCATCTCTGCTCCCGCCTCATTAATGGGCCGTACCGGCGGA[CG]GTGAGAGCCCTGGTCTTCACATTAAAGCACCGAGCTGAAATCCGGGCTCAGGTGAAGAGC	CGGTGAGAGCCCTGGTCTTCACATTAAAGCACCGAGCTGAAATCCGGGCT	C1orf83	NM_153035	Body					1:54334600-54334802			TCEANC2	ENST00000498272.1	5'UTR	TCEANC2	ENST00000498272.1	5'UTR					chr1:54561147-54562926	5		TRUE
cg06662488	chr5	75006691	-	cg06662488	22671597		AATCAACTCTACTCAAAATTAACCTATCACCACCTCTAACATATAAAAAC		II			NA	NA	NA	NA	NA	NA		OpenSea	AGATTTAGCCAAGTCAGCTCTACTCAGAGTTAGCCTATCACCACCTCTAGCATGTAGGAA[CG]GAGGGAGAAGTGGAAGTCAGTGGCTTTCACTTGTGGCTTCCCTAGTCTGACTTCTGCTCT	GTCAGCTCTACTCAGAGTTAGCCTATCACCACCTCTAGCATGTAGGAACG	POC5;POC5	NM_152408;NM_001099271	Body;Body								POC5;POC5;POC5;U6	ENST00000504862.1;ENST00000510798.1;ENST00000380475.2;ENST00000384603.1	3'UTR;5'UTR;5'UTR;TSS1500	POC5;POC5;POC5;POC5;POC5;POC5;POC5;POC5;POC5;U6	ENST00000504862.1;ENST00000510798.1;ENST00000506164.1;ENST00000502826.1;ENST00000503835.1;ENST00000380475.2;ENST00000512125.1;ENST00000508467.1;ENST00000507421.1;ENST00000384603.1	3'UTR;5'UTR;5'UTR;5'UTR;5'UTR;5'UTR;3'UTR;3'UTR;3'UTR;TSS1500	chr5:75006540-75006790	3
cg06690535	chr3	196352142	-	cg06690535	95655503		ATTCRAACCAAAATCTAACTCCAAAACCCAAATTCTATTTCTCRCTCTAC		II			NA	NA	NA	NA	NA	NA		OpenSea	GGGATGTGGGCATTCGAGCCAGGGTCTGACTCCAGAGCCCAAGTTCTGTTTCTCGCTCTA[CG]CGCCTGTCAAAGACTCTGGTTTCCGCCGGATGGACTTTCAGCAGGTCCGAGGATGTGAAG	TTCGAGCCAGGGTCTGACTCCAGAGCCCAAGTTCTGTTTCTCGCTCTACG								3:197836315-197836542																TRUE
cg06704974	chr10	31146954	-	cg06704974	95797274		CAAAACCTACTCTATTACTTCTAAATAAAATTATTCAACCTCTTCTAATC		II			NA	NA	NA	NA	NA	NA		OpenSea	ATTGGCAGAACCAAAGCCTGCTCTGTTGCTTCTGAATAAAGTTGTTCAACCTCTTCTGGT[CG]CTGGTTTGGGCAAAGTTCCATTATTCCATCTGCTGGGGCCCACAGGCCTACTGCTAAGAG	AAAGCCTGCTCTGTTGCTTCTGAATAAAGTTGTTCAACCTCTTCTGGTCG	ZNF438;ZNF438;ZNF438;ZNF438;ZNF438;ZNF438;ZNF438;ZNF438	NM_001143768;NM_001143767;NM_001143766;NM_182755;NR_026560;NM_001143769;NM_001143771;NM_001143770	Body;Body;Body;Body;Body;5'UTR;5'UTR;5'UTR				TRUE				ZNF438;ZNF438;ZNF438;ZNF438;ZNF438	ENST00000444692.2;ENST00000375311.1;ENST00000538351.1;ENST00000331737.6;ENST00000452305.1	TSS1500;5'UTR;5'UTR;5'UTR;5'UTR	ZNF438;ZNF438;ZNF438;ZNF438;ZNF438	ENST00000444692.2;ENST00000375311.1;ENST00000538351.1;ENST00000331737.6;ENST00000452305.1	TSS1500;5'UTR;5'UTR;5'UTR;5'UTR	chr10:31146725-31147095	3
cg06709721	chr11	63858820	-	cg06709721	87708878		ACTCACRTAACTAATTTCATCACRTTTCATTTTCTATCAAATTTCCTACC		II			NA	NA	NA	NA	NA	NA		OpenSea	TGGATTTCATCACTCACGTAGCTGATTTCATCACGTTTCATTTTCTGTCAAGTTTCCTGC[CG]TTACAATCTCATTCATTCCTCTGGGGACATGAGGATGCCAGGTAGGGAGGTTGGGGGGCG	CGGCAGGAAACTTGACAGAAAATGAAACGTGATGAAATCAGCTACGTGAG	MACROD1	NM_014067	Body		chr11:63858567-63858567		TRUE				RP11-21A7A.2	ENST00000537170.1	5'UTR	MACROD1;MACROD1;MACROD1;RP11-21A7A.2;RP11-21A7A.2	ENST00000543422.1;ENST00000545464.1;ENST00000542359.1;ENST00000537170.1;ENST00000538550.1	3'UTR;3'UTR;3'UTR;5'UTR;5'UTR	chr11:63858645-63858910	3
cg06717140	chr16	4712003	+	cg06717140	75635211		AAAAAACTATATAAACATAAACACACRACAAAAACTAACAACACCCTAAC		II			NA	NA	NA	NA	NA	NA		OpenSea	AGCCGTGTGCCAGGTGCCTGTGGGTATGGAGTCCCTGCTGGGTGGGGACATGCCTGGGAA[CG]CCAGGGTGCTGCCAGCCTTTGCCGTGTGTCCATGTCCACATAGCCTCCCTGGTTCGCAGT	CGCCAGGGTGCTGCCAGCCTTTGCCGTGTGTCCATGTCCACATAGCCTCC	MGRN1;MGRN1;MGRN1;MGRN1;MGRN1	NR_102267;NM_001142291;NM_001142290;NM_001142289;NM_015246	Body;Body;Body;Body;Body														chr16:4711585-4712015	3
cg06719445	chr14	89925468	+	cg06719445	17648581		TTCTTCTTCTTCTTTTTTTCCTAATTCACCAAACACAAATCTTATTTCTC		II			NA	NA	NA	NA	NA	NA		OpenSea	GTGAATCACAAACTAGCAGTTGGGCATTCACAGAGAAACGTGCAGAGTGAATCCTTTAAA[CG]AGAAACAAGACCTGTGCTTGGTGAATCAGGAAAAAAAGAAGAAGAAGAAAAAAAGGGGAA	CGAGAAACAAGACCTGTGCTTGGTGAATCAGGAAAAAAAGAAGAAGAAGA	FOXN3	NM_001085471	5'UTR		chr14:89925437-89925437		TRUE				FOXN3;FOXN3;RP11-33N16.3	ENST00000345097.4;ENST00000555353.1;ENST00000555070.1	5'UTR;5'UTR;3'UTR	FOXN3;FOXN3;FOXN3;FOXN3;FOXN3;RP11-33N16.3	ENST00000555034.1;ENST00000553904.1;ENST00000345097.4;ENST00000555855.1;ENST00000555353.1;ENST00000555070.1	5'UTR;5'UTR;5'UTR;5'UTR;5'UTR;3'UTR	chr14:89925460-89925650	3						TRUE
cg06744540	chr7	141646725	-	cg06744540	26616253		ACAAACAAAAACCCCRTCTCCTAAAAATATACTCCTTTTACCCAAACAAC		II			NA	NA	NA	NA	NA	NA		OpenSea	TGCTTGGTGTGGCAGGCAGGGGCCCCGTCTCCTGAGAATATGCTCCTTTTGCCCAAGCAA[CG]TTCTTCCTTCTTCACAGTCTCTGCCTTGGTAGCATCCCCAAGAAATACCTCTTCCTGTTC	CGTTGCTTGGGCAAAAGGAGCATATTCTCAGGAGACGGGGCCCCTGCCTG	CLEC5A;CLEC5A;CLEC5A;CLEC5A	NM_013252;NM_001301167;NM_013252;NM_001301167	5'UTR;5'UTR;1stExon;1stExon								CLEC5A;CLEC5A;CLEC5A;CLEC5A;CLEC5A;CLEC5A;CLEC5A;CLEC5A;CLEC5A	ENST00000439991.1;ENST00000438351.1;ENST00000551012.2;ENST00000546910.1;ENST00000438351.1;ENST00000439991.1;ENST00000551012.2;ENST00000546910.1;ENST00000470595.1	5'UTR;5'UTR;5'UTR;5'UTR;1stExon;1stExon;1stExon;1stExon;TSS200	CLEC5A;CLEC5A;CLEC5A;CLEC5A;CLEC5A;CLEC5A;CLEC5A;CLEC5A;CLEC5A;CLEC5A;CLEC5A;MGAM	ENST00000439991.1;ENST00000438351.1;ENST00000551012.2;ENST00000546910.1;ENST00000418498.1;ENST00000438351.1;ENST00000439991.1;ENST00000551012.2;ENST00000546910.1;ENST00000418498.1;ENST00000470595.1;ENST00000465654.1	5'UTR;5'UTR;5'UTR;5'UTR;5'UTR;1stExon;1stExon;1stExon;1stExon;1stExon;TSS200;5'UTR
cg06746829	chr1	17424524	-	cg06746829	80780424	62712945	CTACACAACATTTTCCAAAATATATTCTCTCAACCACTCCAAAAAAAACA	CTACACAACGTTTTCCAAAATATATTCTCTCGACCACTCCAAAAAAAACG	I	T	Red	rs2746507	0.41833	NA	NA	NA	NA		OpenSea	CCTGCTCTGCAGCTGCACAGCGTTTTCCAAGGTGTGTTCTCTCGGCCACTCCAGGGGAGG[CG]TGACCACCCCCACCCCCTAACGATACAGATGAGGAAACCCAGGCCCGCAGCAGGGAAGTG	CGCCTCCCCTGGAGTGGCCGAGAGAACACACCTTGGAAAACGCTGTGCAG	PADI2	NM_007365	Body				TRUE										chr1:17424245-17424670	3						TRUE
cg06755438	chr2	219885614	+	cg06755438	79647479		AAAATTAAAAACTATACTAACTTATTATAAAATCTTAACCCCCAAACCTC		II			NA	NA	NA	NA	NA	NA		OpenSea	AACCTGCCTGGGGCAGGCTAGTAAGTACTCCATTTTACGGAGAAGGAAGATGAGGCCCAG[CG]AGGCTTGGGGGCTAAGATTTCACAATAAGTCAGCACAGCTCCTAACTCTTTGCACTGGGC	GAGTTAGGAGCTGTGCTGACTTATTGTGAAATCTTAGCCCCCAAGCCTCG	CCDC108	NM_194302	Body											CCDC108	ENST00000413871.1	TSS1500	chr2:219885400-219885630	3						TRUE
cg06758928	chr13	48247401	+	cg06758928	22797282		TAAACTACAACRATAACTTTACATATAATCTTTTATCTCTCCTCCAAATC		II			NA	NA	NA	NA	NA	NA		OpenSea	ACTTCAGCTATTACTCAATGACTTGGCATAATTAAACTACATCTGATGTAATAAATTGAA[CG]ACTTGGAGGAGAGATAAAAGACCACATGCAAAGCCATCGTTGCAGTTTAATCCTCACCTT	CGACTTGGAGGAGAGATAAAAGACCACATGCAAAGCCATCGTTGCAGTTT							TRUE										chr13:48247185-48247455	3
cg06769150	chr14	77542763	-	cg06769150	75773348		AAATTAAAAAATATTTACTATATTTTCCTTCCTATCTCTCTAAAAATAAC		II			NA	NA	NA	NA	NA	NA		OpenSea	GCTTTTGTGCAGAATTGAAGAATGTTTACTATGTTTTCCTTCCTGTCTCTCTGGAAATGA[CG]CAAAGAATAACAACAACAAAAAAGAACTCCTTGTCCCGTGCAAAACACCCGCCCCTCCCC	AATTGAAGAATGTTTACTATGTTTTCCTTCCTGTCTCTCTGGAAATGACG	LOC102724190	NR_110553	TSS1500				TRUE				RP11-7F17.3;RP11-7F17.3;RP11-7F17.3;RP11-7F17.4	ENST00000556781.1;ENST00000555512.1;ENST00000557526.1;ENST00000554043.1	TSS1500;TSS200;TSS1500;3'UTR	RP11-7F17.3;RP11-7F17.3;RP11-7F17.3;RP11-7F17.4	ENST00000556781.1;ENST00000555512.1;ENST00000557526.1;ENST00000554043.1	TSS1500;TSS200;TSS1500;3'UTR	chr14:77542460-77543050	3
cg06777739	chr1	184775445	-	cg06777739	72754941		AATTAAAAAACCCAAAACCATAAAACTAAACAAACATTCTATCATCTCCC		II			NA	NA	NA	NA	NA	NA		OpenSea	GAGCAGGAAGAAGTTGGAAAACCCAAGGCCATGGGACTGAGCAAGCATTCTGTCATCTCC[CG]TGGGCACTCCTATTCTTTGATACCTGCAGCCACTGATTAAGGGATGAGGCTGGAGCCTTC	CGGGAGATGACAGAATGCTTGCTCAGTCCCATGGCCTTGGGTTTTCCAAC	FAM129A	NM_052966	Body						1:184774220-184775860	Gene_Associated	FAM129A	ENST00000487074.1	3'UTR	FAM129A;FAM129A	ENST00000417056.1;ENST00000487074.1	TSS1500;3'UTR			chr1:184774634-184775823	6	chr1:184774410-184775986	6
cg06779086	chr10	121545705	-	cg06779086	44772569		CAACAACAACATCAACCCTTAATCTCRATCACAAAATATAAATTACAAAC		II			NA	NA	NA	NA	NA	NA		OpenSea	TTCTTAAATGGCAGCAGCAACATCAACCCTTAGTCTCGGTCACAAGATGTAAGTTGCAAG[CG]TAATTTAAAAACTAGGGAAGTGCTGTGGAGCTTGTGGCTGTGGTGTTGTCTTTTTGAGAT	CGCTTGCAACTTACATCTTGTGACCGAGACTAAGGGTTGATGTTGCTGCT	INPP5F;INPP5F	NM_001243195;NM_014937	Body;Body														chr10:121545660-121545935	3
cg06780628	chr9	127068739	+	cg06780628	11669264		AAACACTAAACTATTAATACAAACACCACCATTACTAACTCAACTAAAAC		II			NA	NA	NA	NA	NA	NA		OpenSea	ATGCGATGGGCATTGGCTCACTGATCCCATGAGCCAGTGGCCCACGGAGTGCGGTGCAGA[CG]TCTTAGCTGAGCCAGTAATGGTGGTGTTTGTACCAACAGCCCAGTGCCTGGGACTCATCT	GGCACTGGGCTGTTGGTACAAACACCACCATTACTGGCTCAGCTAAGACG	NEK6;NEK6;NEK6;NEK6;NEK6;NEK6;NEK6	NM_001166167;NM_001166169;NM_001166171;NM_001145001;NM_014397;NM_001166170;NM_001166168	Body;Body;Body;Body;Body;Body;Body				TRUE										chr9:127068425-127068935	3
cg06784563	chr18	77284509	+	cg06784563	89782986	17650845	CCAACACCAAATCAAATATATTCCACAAAATCTCAAACACTACAAAAACA	CCAACGCCGAATCAAATATATTCCACAAAATCTCAAACGCTACAAAAACG	I	C	Grn	rs56384153	0.02468	NA	NA	NA	NA	chr18:77284291-77285544	Island	TGCCATGGGGCAGCGGGAAGGCCCTGGAGGGTGCCTGGGCTGTGTCTGGTCCCGGCCACG[CG]TCCCTGCAGCGTCTGAGACCTTGTGGAACACACTTGACCCGGCGCTGGGACGGGGTCGGC	CCAGCGCCGGGTCAAGTGTGTTCCACAAGGTCTCAGACGCTGCAGGGACG	NFATC1;NFATC1;NFATC1;NFATC1	NM_006162;NM_172388;NM_172389;NM_172387	Body;Body;Body;Body					18:75385035-75386532									chr18:77283820-77284515	3						TRUE
cg06785339	chr5	159721322	-	cg06785339	73791523		ATCAACACCTCTATAAAAACACTATTTCAACATTCTTAAAAAAATAACCC		II			NA	NA	NA	NA	NA	NA		OpenSea	TTCCGTAAAGCATCAACACCTCTGTGGGAACACTATTTCAACATTCTTGAGAGGGTGGCC[CG]TGTCACATAAGGCCAACAATGCCCGTAACGTCCCCTCCTGCTGAAGTCCAGCCTGTAGCT	CGGGCCACCCTCTCAAGAATGTTGAAATAGTGTTCCCACAGAGGTGTTGA	CCNJL;CCNJL;CCNJL	NR_131769;NM_024565;NM_001308173	Body;Body;Body		chr5:159720972-159720972						CCNJL	ENST00000377503.2	3'UTR	CCNJL;CCNJL;CCNJL	ENST00000377503.2;ENST00000518764.1;ENST00000520748.1	3'UTR;3'UTR;5'UTR	chr5:159720785-159721575	3
cg06795427	chr19	43857111	-	cg06795427	73716955		AAAAACTAAAACCRAAAAACATAAAAACAAACTAATACCCACTACACAAC		II			NA	NA	NA	NA	NA	NA		OpenSea	CAGTGGAGGGTAGAAACTAGGACCGGAAGACATGGGGACAAGCTGATGCCCACTGCACAA[CG]TCCTCACAGGTAGTTGGGCCATTTCCCCATCTGGGGTACAGAGGTGGCCAGGGAGCCCAT	GAAACTAGGACCGGAAGACATGGGGACAAGCTGATGCCCACTGCACAACG	CD177	NM_020406	TSS1500				TRUE				CD177;CD177	ENST00000378012.2;ENST00000457794.2	TSS1500;TSS1500	CD177;CD177	ENST00000378012.2;ENST00000457794.2	TSS1500;TSS1500
cg06801514	chr19	8632868	-	cg06801514	14761596		ACTAAAATCAACTATATCTAACTAAACCCATCAACCCTCCTAACTCTCCC		II			NA	NA	NA	NA	NA	NA		OpenSea	CACTTCCCCTCACTGGGGTCAGCTGTGTCTGGCTAGGCCCATCAGCCCTCCTGGCTCTCC[CG]GCTCTGACGACTTGGTTCCTCTTCCTGCCCTTCCCCTCTTTCCTCATCTGGCAGAGTGGC	CGGGAGAGCCAGGAGGGCTGATGGGCCTAGCCAGACACAGCTGACCCCAG	MYO1F	NM_012335	Body		chr19:8632767-8632767												chr19:8632760-8632990	3
cg06804705	chr21	40125580	+	cg06804705	1754598		TTTAAATTATTTCCACATTCATTTTACAAACTATAACTTATCTTCTAAAC		II			NA	NA	NA	NA	NA	NA		OpenSea	TTTCCAAGTCCAGGGAACATTCTGTTCCCTGGGCTTCAGTTTATAACTGAATGTGCTTTA[CG]TTTAGAAGACAAGCTATAGCTTGTAAAATGAATGTGGAAATAATCTAAAGTATGAGGCCT	TTAGATTATTTCCACATTCATTTTACAAGCTATAGCTTGTCTTCTAAACG	NCRNA00114;NCRNA00114;NCRNA00114	NR_027067;NR_027065;NR_027066	TSS1500;Body;Body								LINC00114;LINC00114	ENST00000442549.1;ENST00000426607.1	3'UTR;TSS1500	LINC00114;LINC00114;TMPRSS3	ENST00000442549.1;ENST00000426607.1;ENST00000553129.1	3'UTR;TSS1500;3'UTR	chr21:40125425-40125670	3						TRUE
cg06806891	chr3	128323079	+	cg06806891	42698520		CCAAATATCCAAAACCCRACTAACRCAAATAAAACAACCAAACTAAAACC		II			NA	NA	NA	NA	NA	NA	chr3:128326937-128327507	N_Shelf	GGACAGAGGAGGCCTCACCCGGAGAGAGGCAAAAGGACAGCTCAGCCCGGCCTTGCCCTG[CG]GCCTCAGCCTGGCTGCCCCACCTGCGCCAGCCGGGCTCTGGACACCTGGAGGGGGAAGAG	CGGCCTCAGCCTGGCTGCCCCACCTGCGCCAGCCGGGCTCTGGACACCTG																	chr3:128322965-128323695	3						TRUE
cg06812844	chr21	45773782	-	cg06812844	21772585		CRACAACAATAACAAAATAAACTTTCTACTAATCAACCTACAATTAACAC		II			NA	NA	NA	NA	NA	NA		OpenSea	CAGTGCCCCTTCGGCAACAATGACAAGGTAGGCTTTCTGCTGGTCAGCCTGCAGTTGGCA[CG]TGGCCACGGAGGTCACCGTTGGGCAGGTCATAGCTTGAGGCTGTGACGACGGGGGTGGGA	GGCAACAATGACAAGGTAGGCTTTCTGCTGGTCAGCCTGCAGTTGGCACG	TRPM2	NM_003307	Body														chr21:45773600-45774090	3					TRUE	TRUE
cg06819277	chr17	56584655	+	cg06819277	98634358		ATTACRATTTCTTCTATTTTATCAAACACTTACRCAATAAAACTACCATC		II			NA	NA	NA	NA	NA	NA		OpenSea	GGTACTCATCATCAGCATTGCGCCAGCCCCACCAGCTGATCTCTGGCTGGCTGCAGCGGG[CG]ATGGCAGCCCCATTGCGCAAGTGTCTGACAAAACAGAAGAAACCGTAATGCCCTTGGCAT	TTACGGTTTCTTCTGTTTTGTCAGACACTTGCGCAATGGGGCTGCCATCG	MTMR4	NM_004687	Body														chr17:56584365-56585015	3
cg06839404	chr9	139928673	+	cg06839404	95714398		CAACCRTTACACAAATTCCRCAACAAAACTCAACTCAAAAACTACACTAC		II			NA	NA	NA	NA	NA	NA	chr9:139925243-139925996	S_Shelf	ACTGTGGGGACAGAGGCAAGACTGGGACAGGGTGGTAGTCAGAGGCCCCCACCCCTGTGG[CG]CAGTGTAGCCTCTGAGCTGAGCTTTGCTGCGGAACTTGTGCAACGGCTGGAGGGAGGGGG	AGCCGTTGCACAAGTTCCGCAGCAAAGCTCAGCTCAGAGGCTACACTGCG	FUT7;C9orf139	NM_004479;NM_207511	TSS1500;Body								FUT7	ENST00000314412.6	TSS1500	FUT7	ENST00000314412.6	TSS1500	chr9:139928560-139929970	3
cg06852314	chr1	178996530	+	cg06852314	42645562		ACAAATAATTTAACATCTTTACCATTTATACCTCAATTTCTCAAACAATC		II			NA	NA	NA	NA	NA	NA	chr1:178994804-178995917	S_Shore	AGTTTATGCAGGATCTTTGAGCTAAGCTTAGAGCACTTCCTCAAATATGATTCGTTATCA[CG]ACTGTCTGAGAAACTGAGGTACAAATGGTAAAGATGCTAAATTATTTGCCCAGACTCATA	CGACTGTCTGAGAAACTGAGGTACAAATGGTAAAGATGCTAAATTATTTG	FAM20B	NM_014864	5'UTR								FAM20B;RALGPS2	ENST00000263733.4;ENST00000535251.1	5'UTR;3'UTR	FAM20B;FAM20B;RALGPS2	ENST00000440702.1;ENST00000263733.4;ENST00000535251.1	5'UTR;5'UTR;3'UTR	chr1:178996360-178996595	3
cg06853503	chr1	236094836	+	cg06853503	99715966		CCTTTAAAATTATAAACTACAATTTCCTCCCAAATACTATTTACACACAC		II			NA	NA	NA	NA	NA	NA		OpenSea	TTTGCAGGTGTGTGAGTGCTACACCGATGCGAACAGGGACACAGTACTAAGCTGGCAAAA[CG]TGTGTGTAAATAGCATCTGGGAGGAAACTGCAGTTTACAATCCTAAAGGGAAGGAAAAAA	CGTGTGTGTAAATAGCATCTGGGAGGAAACTGCAGTTTACAATCCTAAAG																			chr1:236094371-236094859	4
cg06856840	chr15	80446451	+	cg06856840	43806952		CAAAAAATTAAATATCCACTTTCTATATCCTTACAACATCTAATCAACCC		II			NA	NA	NA	NA	NA	NA		OpenSea	GGGCCTGTCTGCGGTAAGTGCTTTGGTCTAGAAGAGTCAACTTGTGGTTTCACATCTGGC[CG]GGCTGACCAGATGTTGCAAGGATACAGAAAGTGGACACTCAATCCCCTGGAGGACACAAT	CGGGCTGACCAGATGTTGCAAGGATACAGAAAGTGGACACTCAATCCCCT	FAH	NM_000137	Body				TRUE		15:80446335-80446523	Promoter_Associated_Cell_type_specific				FAH;FAH;FAH	ENST00000537726.1;ENST00000558767.1;ENST00000561369.1	5'UTR;5'UTR;5'UTR	chr15:80446320-80447015	3						TRUE
cg06874208	chr5	159695994	+	cg06874208	50668156		ATTAATTCAACCTATCAAAAATAAACTTACTTTCATTCTTTCATCCATCC		II			NA	NA	NA	NA	NA	NA		OpenSea	CTGCATCTCCAGTCTCTGGCACAGAGGCCTTGATAAATAATCAACGAATGGATGGAAGGA[CG]GATGGATGAAAGAATGAAAGCAAGCCCATTTCTGACAGGCTGAATCAATTCCTGAGCCCA	CGGATGGATGAAAGAATGAAAGCAAGCCCATTTCTGACAGGCTGAATCAA	CCNJL;CCNJL;CCNJL	NR_131769;NM_024565;NM_001308173	Body;Body;Body				TRUE				CCNJL	ENST00000377503.2	3'UTR	CCNJL	ENST00000377503.2	3'UTR			chr5:159695801-159696445	6
cg06885823	chr5	82675005	-	cg06885823	55686169		AAAAATCTATTACRAAAACAATCTTACACAAAAATAAAAACATCTACTCC		II			NA	NA	NA	NA	NA	NA		OpenSea	TAAGAAAAAAAAGAGATCTATTACGAAAACAATCTTACACAAAAGTGGAAACATCTACTC[CG]TCAGCTCAGTCCACTCTTCTTAATAAGAGTCAGAAATCACTAGCATGTAAAGAGAACTAG	CGGAGTAGATGTTTCCACTTTTGTGTAAGATTGTTTTCGTAATAGATCTC					chr5:82674868-82674868		TRUE										chr5:82674720-82675030	3						TRUE
cg06893295	chr17	72637916	-	cg06893295	87670949		TCTATCAACTAAACTAAAACTAACTTTCATATTTCTTACTACTCCCTTAC		II			NA	NA	NA	NA	NA	NA		OpenSea	TTTGGGGAGCTTCTGTCAGCTGGACTGAAACTGGCTTTCATGTTTCTTACTACTCCCTTG[CG]TCTCTCTTTTCTACACCTCAGTTTTGTTGTTTTCCCATTGCATCAATGTTTATACGTAGA	CGCAAGGGAGTAGTAAGAAACATGAAAGCCAGTTTCAGTCCAGCTGACAG					chr17:72637576-72637576												chr17:72637365-72638110	3
cg06894429	chr2	240202139	-	cg06894429	43662856		CTAAAAAACCAACTCCACTATATAAAACATTAAATCAACATAACTCAACC		II			NA	NA	NA	NA	NA	NA		OpenSea	CAGAGCTGTTTCTGGGAAGCCAGCTCCACTGTATGAAACATTGAGTCAGCATGACTCAGC[CG]TGCCGACTGGTCCCTCCGATGGGCGAGCCAGGGGCACAGAAGGCAGGCAGGTGACCCGGG	CGGCTGAGTCATGCTGACTCAATGTTTCATACAGTGGAGCTGGCTTCCCA	HDAC4	NM_006037	Body		chr2:240201720-240201720						HDAC4	ENST00000456922.2	5'UTR	HDAC4;HDAC4;HDAC4;HDAC4;HDAC4	ENST00000446876.1;ENST00000463007.1;ENST00000493582.1;ENST00000535493.1;ENST00000456922.2	5'UTR;3'UTR;3'UTR;3'UTR;5'UTR	chr2:240202000-240202450	3
cg06905453	chr19	14089284	-	cg06905453	87665250	77760370	AAAAACCTCAAAAATAAAACCTAAAAACCAAACACAAAATATAAAAAACA	AAAAACCTCAAAAATAAAACCTAAAAACCGAACACAAAATATAAAAAACG	I	A	Red	NA	NA	NA	NA	NA	NA	chr19:14089570-14089796	N_Shore	TGGAGCTACAGAAAGGGCCTCAGGGGTGGGGCCTGGAAACCGGGCACAGGATGTGAGGGG[CG]GAGCCTGGGGCCCCGGTTGGTGGGACAGAACCTGGAATCACTGACAGGGCCTTAGGGGCG	CGCCCCTCACATCCTGTGCCCGGTTTCCAGGCCCCACCCCTGAGGCCCTT	RFX1	NM_002918	Body		chr19:14089228-14089228				19:14089239-14089882	Unclassified_Cell_type_specific							chr19:14089185-14089990	3						TRUE
cg06913337	chr16	88590404	+	cg06913337	10785871	85642881	TTATCACTCCCAAAAACAACATATTCCCAACATAATAAAAACACACACCA	TTATCACTCCCAAAAACAACGTATTCCCAACATAATAAAAACACGCGCCG	I	C	Grn	NA	NA	NA	NA	NA	NA	chr16:88590204-88590410	Island	TGCCCTCCACTCGGGACCGCCACAGAAAAATCGGGGGTGCGTGCAGCGTCAGCACAGTTG[CG]GCGCGTGTTTTTATCATGCTGGGAACACGCTGCTCCTGGGAGTGATAAGCATTAAACCGG	CGGCGCGTGTTTTTATCATGCTGGGAACACGCTGCTCCTGGGAGTGATAA	ZFPM1	NM_153813	Body					16:87117783-87117969			RP11-21B21.4	ENST00000563243.1	3'UTR	RP11-21B21.4	ENST00000563243.1	3'UTR			chr16:88589599-88595382	6	chr16:88585876-88605149	6		TRUE
cg06934299	chr3	140489984	-	cg06934299	2668550		TATTCTTCCTCTTTTTCCCTCTAAAAAATATTATAACATCCATAAACCAC		II			NA	NA	NA	NA	NA	NA		OpenSea	CCTTCTCGAAATGTTCTTCCTCTTTTTCCCTCTGAGAAATATTGTAACATCCATAAACCA[CG]CTCAGAAAAAAACCCTCACACAGCACAGTCCTTCTCCCCACACACTCCACACCTGGCTCT	GTTCTTCCTCTTTTTCCCTCTGAGAAATATTGTAACATCCATAAACCACG																			chr3:140489930-140490493	6	chr3:140489940-140490506	5
cg06948629	chr16	68734216	+	cg06948629	48800207		ACAAATAACACCRATAACTCCRATTCAAAATCTATACTTTAAACAAAAAC		II			rs117432663	0.030382	NA	NA	NA	NA	chr16:68732058-68732306	S_Shore	AGGAAATTGCTGATGTTGAAATAAACATTTCCTTCCATGAGGATGACTAATTCTGTAAAG[CG]TCTCTGCTCAAAGCACAGACCCTGAACCGGAGTTATCGGTGCCACCTGCTGAATCGGAAC	CAGGTGGCACCGATAACTCCGGTTCAGGGTCTGTGCTTTGAGCAGAGACG														CDH3	ENST00000569080.1	5'UTR	chr16:68733885-68734335	3
cg06949797	chr12	11920879	+	cg06949797	17653127		AAAAAAAATAAACCAAAACCCCAAAAAAACCTTCTCTTAAACAAACTCAC		II			NA	NA	NA	NA	NA	NA		OpenSea	AACTTGTTTTGAGGGGGTCTCTGAATGCTGACATGAAAATGACTAGGATCATGGGTTGAA[CG]TGAGTTTGCTCAAGAGAAGGTTCTCTTGGGGCTTTGGTTTACTTCCTCCCAGCTGCTCCA	CGTGAGTTTGCTCAAGAGAAGGTTCTCTTGGGGCTTTGGTTTACTTCCTC	ETV6	NM_001987	Body											ETV6	ENST00000541426.1	5'UTR
cg06953499	chr9	131007980	-	cg06953499	58635229		ATATACCCCAATATAAATCCACAAACATAACTCTACAAACATATAAACTC		II			rs79664863	0.024327	NA	NA	NA	NA		OpenSea	GCAGGTAAGATGTGTACCCCAGTATAAGTCCACAGGCATGGCTCTGCAAACATGTAGGCT[CG]CACAATTGCCACACACATCCACAAAGTGTGCACACATCCACACTGAGATGCAGACACGCT	TGTACCCCAGTATAAGTCCACAGGCATGGCTCTGCAAACATGTAGGCTCG	MIR199B;MIR3154;DNM1;DNM1;DNM1;DNM1;DNM1	NR_029619;NR_036110;NM_001288737;NM_001288738;NM_001005336;NM_004408;NM_001288739	TSS1500;TSS1500;Body;Body;Body;Body;Body			RDMR					MIR199B;DNM1	ENST00000384849.1;ENST00000493925.1	TSS1500;5'UTR	MIR199B;DNM1;DNM1;DNM1	ENST00000384849.1;ENST00000441149.2;ENST00000479174.1;ENST00000493925.1	TSS1500;5'UTR;5'UTR;5'UTR	chr9:131007565-131008475	3
cg06962502	chr10	32253680	-	cg06962502	80668169		CCAAAATTTCCTCTCCAAACAATAAATAAATATCATCTATATAAATACTC		II			NA	NA	NA	NA	NA	NA		OpenSea	ACAGAGTAAATCCAGGATTTCCTCTCCAAGCAGTGAGTAAATGTCATCTATGTAAGTACT[CG]TTATTCCTGTTGTTGACTTGATTTACACAGAAAAAAAAATCGTACCTGAAAAATACATTT	CGAGTACTTACATAGATGACATTTACTCACTGCTTGGAGAGGAAATCCTG																	chr10:32253500-32253730	3
cg06964027	chr11	1073496	-	cg06964027	76762404		AATATACRAAAACCCACACCAAAAAATAAACAATAATCTCCTCTAACCTC		II			NA	NA	NA	NA	NA	NA		OpenSea	GGCTCAGTGCCAGTGTGCGGAGGCCCACACCAGGAAGTGAACAATGATCTCCTCTGGCCT[CG]CCCAGCTGGCTCTGGTTTCCTAATCCCCGGTCCTCCTGGCAGGGGCCACACACTGAGCTT	GTGTGCGGAGGCCCACACCAGGAAGTGAACAATGATCTCCTCTGGCCTCG	MUC2	NM_002457	TSS1500		chr11:1073369-1073369		TRUE				MUC2;MUC2	ENST00000441003.2;ENST00000359061.5	TSS1500;TSS1500	MUC2;MUC2	ENST00000441003.2;ENST00000359061.5	TSS1500;TSS1500	chr11:1073365-1073795	3						TRUE
cg06984156	chr1	20929640	-	cg06984156	50643923		AAAAAAATCACCATCTAACCATCTTACCTCATCTATATTTTCTCCTTTAC		II			NA	NA	NA	NA	NA	NA		OpenSea	ATAACAGACTAGGAGGAGTCACCATCTGGCCATCTTGCCTCATCTGTGTTTTCTCCTTTG[CG]TTGCTCAACCACTAAGCCAATGTCACATACTTTAGATTTTTTTTGTTCAAGTTGCATCTC	CGCAAAGGAGAAAACACAGATGAGGCAAGATGGCCAGATGGTGACTCCTC	CDA	NM_001785	Body				TRUE				CDA	ENST00000461985.1	5'UTR	CDA	ENST00000461985.1	5'UTR	chr1:20929320-20929730	3						TRUE
cg06985459	chr14	95653488	-	cg06985459	96807210		ACAACTCAACAAAATAAATATTACTACAATCCCAACTAAACTCAAAACAC		II			NA	NA	NA	NA	NA	NA		OpenSea	CTTAGCAGACCACAGCTCAACAGGATGGATGTTGCTGCAGTCCCAGCTGGACTCAGGGCA[CG]TTCACAAACCAGTCAGAGCAGCAAGCCCCCTAAGCAACCTGTGAGATAACTCAAATGGGG	CGTGCCCTGAGTCCAGCTGGGACTGCAGCAACATCCATCCTGTTGAGCTG	CLMN	NM_024734	3'UTR								CTD-2240H23.2	ENST00000556796.1	TSS1500	CTD-2240H23.2	ENST00000556796.1	TSS1500	chr14:95653340-95653610	3
cg07001359	chr19	4895854	-	cg07001359	19646979		TATCTCCCTCTTAACAAATAAACATTTAAACCATTCTCCTAAATAAAACC		II			NA	NA	NA	NA	NA	NA		OpenSea	CCCCAGGGTCGTGTCTCCCTCTTGACAAGTGGACATTTGGGCCATTCTCCTGGGTGGGGC[CG]TCCTGGGCACTGCAGGGTGCTGAGCAGCGCCCCTGGCCTCCACCCACTCCATGCCAGGAG	CGGCCCCACCCAGGAGAATGGCCCAAATGTCCACTTGTCAAGAGGGAGAC	ARRDC5	NM_001080523	Body														chr19:4895480-4895875	3
cg07005444	chr17	3820796	+	cg07005444	94657106		AAAAAACTCCTTATCAACCTTAAAAATAAAACRACTCCRACRACAAAACC		II			NA	NA	NA	NA	NA	NA		OpenSea	TCACCCGGGGTGGTACTGGAGGTTCAAGCTGGAAGCAGGGGCCTCCCTGGCGAGCCCCCA[CG]GCCCTGTCGTCGGAGCCGCCCCACCCTTAAGGCTGATAAGGAGTCTTCTTGCTGGCGAGC	CGGCCCTGTCGTCGGAGCCGCCCCACCCTTAAGGCTGATAAGGAGTCTTC	P2RX1	NM_002558	TSS1500						17:3820698-3820911	Unclassified	P2RX1	ENST00000225538.3	TSS1500	P2RX1;P2RX1;P2RX1	ENST00000572418.1;ENST00000571637.1;ENST00000225538.3	TSS1500;TSS1500;TSS1500	chr17:3819525-3821035	3						TRUE
cg07009821	chr16	17451418	-	cg07009821	15771958		CCCACACRAAAATACCACTACAATCACAATTCCTCAAAATAACCTAACAC		II			NA	NA	rs114159504	0.015204	rs114159504	0.015204		OpenSea	TCATCCTCCTCCCCACACGGAAATGCCACTGCAATCACAATTCCTCAGAATGGCCTAACA[CG]CAAGCAGATGAAAGGGTGCAACTTCCTTCCATATGCTGCCCTCACTGCCAAGGAATAAAA	CCACACGGAAATGCCACTGCAATCACAATTCCTCAGAATGGCCTAACACG	XYLT1	NM_022166	Body		chr16:17451275-17451275						XYLT1	ENST00000568226.1	3'UTR	XYLT1;XYLT1	ENST00000563403.1;ENST00000568226.1	3'UTR;3'UTR	chr16:17451300-17451735	3
cg07013698	chr17	80174780	+	cg07013698	94682544		AAACAAAACRTACCACAAACACTAACCAAATCCAAATCRAAACAAAACCC		II			rs114599340	0.011729	NA	NA	NA	NA	chr17:80170322-80171302	S_Shelf	GGCTCACAGGCCCTGTGGCAGGAGAGGAGCCAAGAAATGAAAGGGCCCGGTGGGTGTGGG[CG]GGCCCTGCTCCGATCTGGATCTGGCCAGTGCCTGTGGCACGCCCTGCTCTGTCCCTGGGG	CGGGCCCTGCTCCGATCTGGATCTGGCCAGTGCCTGTGGCACGCCCTGCT							TRUE		17:80174194-80175013	Unclassified							chr17:80174545-80174935	3						TRUE
cg07014573	chr2	102151048	+	cg07014573	38697527		CCCAAAAATTTACCAATATCACACAATAAATCAAAAATTCCAAAACCATC		II			NA	NA	NA	NA	NA	NA		OpenSea	AAGGATTGAGAAAGATTGCTGCGTACGTGTTAGGGGGGTAGGGAGGGCAGGTGGAAAGAA[CG]ATGGCTTTGGAACCCCTGACTCACTGTGTGACACTGGCAAATTTCTGGGCCTTGGGGAAG	CGATGGCTTTGGAACCCCTGACTCACTGTGTGACACTGGCAAATTTCTGG					chr2:102150811-102150811		TRUE										chr2:102150720-102151090	3
cg07030287	chr2	242174797	+	cg07030287	86802183		AATACCAATATCCTTTCTCAACTTCCTATTAACTCTACCTCCTCCTACTC		II			NA	NA	NA	NA	NA	NA		OpenSea	GGGACCCAGAAGTGGTGAGAGGGAAGGCCACCCGCCGTGAAGGGAAGTCAGTGCCCAGTC[CG]AGCAGGAGGAGGCAGAGTCAACAGGAAGTTGAGAAAGGACACTGGCACTCGGGAGAGGAT	GTGCCAGTGTCCTTTCTCAACTTCCTGTTGACTCTGCCTCCTCCTGCTCG	HDLBP;HDLBP	NM_203346;NM_005336	Body;Body					2:241823283-241823634						HDLBP;HDLBP;HDLBP;HDLBP	ENST00000479894.1;ENST00000483086.1;ENST00000487169.1;ENST00000470482.1	3'UTR;3'UTR;3'UTR;3'UTR			chr2:242174708-242175532	6	chr2:242172033-242176989	6		TRUE
cg07032342	chr17	4387045	-	cg07032342	10708599		TCAATTCCTTCTCAAACCTATTAACAAATCCTAATAATAACAAAAAACCC		II			NA	NA	NA	NA	NA	NA		OpenSea	AAAGCTGTTGGTCAGTTCCTTCTCAGGCCTGTTGACAGATCCTGGTGATGGCAAGAGGCC[CG]GTTTCTCTTGCCACCTGTACATGGTGGCTCAGTCCCAGTGACCCTGGGACCAGCGAGTCA	CGGGCCTCTTGCCATCACCAGGATCTGTCAACAGGCCTGAGAAGGAACTG	SPNS3	NM_182538	Body								RP13-580F15.2;RP13-580F15.2;RP13-580F15.2	ENST00000576086.1;ENST00000577064.1;ENST00000577176.1	3'UTR;TSS200;TSS200	RP13-580F15.2;SPNS3;RP13-580F15.2;RP13-580F15.2;SPNS3	ENST00000576086.1;ENST00000575796.1;ENST00000577064.1;ENST00000577176.1;ENST00000575194.1	3'UTR;TSS1500;TSS200;TSS200;3'UTR	chr17:4386845-4387095	3
cg07036235	chr22	44705216	+	cg07036235	76685310		AAACTATTAATAAAACTCCAAAAAACCCTACCCTATTAAATTACTAATCC		II			rs13056391	0.154724	NA	NA	NA	NA		OpenSea	GATTACGTAATGATGAGTAATTCTATGTGGGCACGATGATTAGCAGTGGTAGCATTAGCA[CG]GATTAGTAATTCAACAGGGCAGGGCTCTCTGGAGCCCCACCAACAGTCCTGCGGGTAGGC	CGGATTAGTAATTCAACAGGGCAGGGCTCTCTGGAGCCCCACCAACAGTC	KIAA1644	NM_001099294	5'UTR		chr22:44705061-44705061						KIAA1644	ENST00000381176.4	5'UTR	KIAA1644	ENST00000381176.4	5'UTR	chr22:44705045-44705355	3
cg07044770	chr6	5206209	-	cg07044770	50773184		ATCAAAAACTTTCACAAAATACAACTCCAAACTTTTCTCAAACAAACCCC		II			NA	NA	NA	NA	NA	NA		OpenSea	CATTGCTGGGTGTCAAAAGCTTTCACAAAGTGCAGCTCCAGGCTTTTCTCAAACAGGCCC[CG]CTGCTGGAGCCGACCGTGAAGAACCAGCATTACATAACTCAGCATTACATCATCCAGTTA	CGGGGCCTGTTTGAGAAAAGCCTGGAGCTGCACTTTGTGAAAGCTTTTGA	LOC100129461;LYRM4;LYRM4;LYRM4;LYRM4;LYRM4	NR_126015;NR_104418;NR_104417;NM_020408;NM_001164841;NM_001164840	Body;Body;Body;Body;Body;Body		chr6:5206171-5206171												chr6:5206125-5206630	3
cg07053114	chr10	129794994	+	cg07053114	36707111	33707934	CCCAACAACCAAAACATAATAACCCTACTTCTATAAACTCAAAACCTACA	CCCAACAACCGAAACATAATAACCCTACTTCTATAAACTCGAAACCTACG	I	T	Red	NA	NA	NA	NA	NA	NA		OpenSea	ACTCTTCTTTCCAATGAAGGAGGAGGCTGAGAGGTGCACCAATGGCTGGATCCAGGCACA[CG]CAGGCTCCGAGTTCACAGAAGCAGGGCCATCATGTCCCGGCTGTTGGGAGTTCCTGTGAA	CGCAGGCTCCGAGTTCACAGAAGCAGGGCCATCATGTCCCGGCTGTTGGG	PTPRE	NM_006504	5'UTR								PTPRE;PTPRE;PTPRE	ENST00000419012.2;ENST00000430713.2;ENST00000254667.3	5'UTR;5'UTR;5'UTR	PTPRE;PTPRE;PTPRE;PTPRE;PTPRE;PTPRE	ENST00000455661.1;ENST00000419012.2;ENST00000430713.2;ENST00000471218.1;ENST00000254667.3;ENST00000442830.1	TSS1500;5'UTR;5'UTR;5'UTR;5'UTR;5'UTR	chr10:129794940-129795275	3						TRUE
cg07055315	chr2	32490835	+	cg07055315	40717875		CAATCCTCAACTAAATATAAACTAACCTCCTAAAATCTATAAACACAAAC		II			NA	NA	NA	NA	NA	NA		OpenSea	ACGGGGACACCCTCCGGAGTATAAACAGCCAGGGGCTTGCACAGGCACACTCACATTGGA[CG]TTTGTGTTCACAGACTCCAGGAGGCCAGCTTATACTCAGCTGAGGACTGAAGAAATCTCT	AGTCCTCAGCTGAGTATAAGCTGGCCTCCTGGAGTCTGTGAACACAAACG	NLRC4	NM_021209	TSS200								NLRC4;NLRC4;NLRC4;NLRC4	ENST00000402280.1;ENST00000404025.2;ENST00000360906.5;ENST00000404025.2	TSS1500;1stExon;TSS200;5'UTR	NLRC4;NLRC4;NLRC4;NLRC4	ENST00000402280.1;ENST00000404025.2;ENST00000360906.5;ENST00000404025.2	TSS1500;1stExon;TSS200;5'UTR	chr2:32490600-32490930	3						TRUE
cg07055928	chr4	681154	+	cg07055928	32772950		AACTAAATCAAACCTTATCCRAACRAAACCTAAATCTAACTACTATATCC		II			NA	NA	NA	NA	NA	NA	chr4:682724-683079	N_Shore	AGGAGGCCGTGTCACTCAAGGTCAACTTCCATGAGTCGACTGAGCTCCAGGCCACACCCT[CG]GACACAGCAGCCAGACCCAGGCTCCGCCCGGACAAGGTCTGACTCAGCCCACGGGACAGG	CGGACACAGCAGCCAGACCCAGGCTCCGCCCGGACAAGGTCTGACTCAGC	MFSD7;MFSD7;MFSD7	NM_032219;NM_001294341;NM_001294342	Body;Body;Body				TRUE	4:670995-671453			MFSD7;MFSD7	ENST00000513740.1;ENST00000503156.1	3'UTR;TSS200	MFSD7;MFSD7;MFSD7	ENST00000513740.1;ENST00000507165.1;ENST00000503156.1	3'UTR;5'UTR;TSS200	chr4:681020-681275	3
cg07076915	chr16	2174754	-	cg07076915	96733538	5745198	TCTACACATTCCAAACACATATAATCAACAACAAATATACACCAAACCCA	TCTACACATTCCAAACACGTATAATCAACAACGAATATACGCCAAACCCG	I	A	Red	rs116407256	0.048653	NA	NA	NA	NA	chr16:2177128-2177329	N_Shelf	CCCAAAGAAACATCTGCACATTCCAGACACGTGTGGTCAGCAGCGGGTGTGCGCCAGGCC[CG]GCACCCCCGCCCGCGCTGGCCGCCTCACTGGAAACTGGGCTGGGGGGACCGGCTCGGAGG	CGGGCCTGGCGCACACCCGCTGCTGACCACACGTGTCTGGAATGTGCAGA	PKD1;PKD1	NM_001009944;NM_000296	Body;Body					16:2114688-2115291			PKD1	ENST00000382481.4	5'UTR	PKD1	ENST00000382481.4	5'UTR	chr16:2174620-2175535	3						TRUE
cg07080440	chr19	15698550	-	cg07080440	78705443		AATTTAACCTCTTAATTAATCTCTATTTTCAAAACAAACCCCACRATCAC		II			rs623700	0.073236	NA	NA	NA	NA	chr19:15695298-15695535	S_Shelf	AATTTGGATTTGATTTGGCCTCTTGATTGATCTCTGTTTTCAGAACAGACCCCACGGTCA[CG]TTCCAGCTCCTCTCACTCTGCTAATGTCTTTCATTACTGCCACCATCTGACTTGCACTTA	CGTGACCGTGGGGTCTGTTCTGAAAACAGAGATCAATCAAGAGGCCAAAT																	chr19:15698525-15698875	3
cg07082452	chr8	22547688	+	cg07082452	82603479	14614122	TAACATCTAACCCACTTTATTCAATTCAAATCACCTTAATCCAAAAACCA	TAACGTCTAACCCGCTTTATTCAATTCGAATCGCCTTAATCCAAAAACCG	I	C	Grn	NA	NA	NA	NA	NA	NA	chr8:22547486-22553427	Island	TCGGGCGAGGGTTGGATGGGCTCCGCCTTCAGTCCCTTGCAGGTCCTTGGCGCGGCCCGG[CG]GCCCCTGGATCAAGGCGATCCGAACTGAACAAAGCGGGCTAGACGCCACCTTTCCGCCCC	TGGCGTCTAGCCCGCTTTGTTCAGTTCGGATCGCCTTGATCCAGGGGCCG	EGR3	NM_004430	3'UTR					8:22603167-22609289			EGR3;EGR3;RP11-459E5.1;EGR3;RP11-459E5.1	ENST00000317216.2;ENST00000522910.1;ENST00000523627.1;ENST00000435199.2;ENST00000523627.1	3'UTR;3'UTR;1stExon;3'UTR;5'UTR	EGR3;EGR3;RP11-459E5.1;EGR3;RP11-459E5.1	ENST00000317216.2;ENST00000522910.1;ENST00000523627.1;ENST00000435199.2;ENST00000523627.1	3'UTR;3'UTR;1stExon;3'UTR;5'UTR	chr8:22547045-22550115	3						TRUE
cg07083079	chr11	126338141	+	cg07083079	51763933		CTAAAAACAATAAATTCCTTCCCTATTCCTCATACTTCTAAAAACCTAAC		II			NA	NA	rs78338179	0.011894	rs78338179	0.011894		OpenSea	CCTCCCCTGCTGTGTGGACTTGGGGGCTTTCCAGAAGAAAGAATGTGGTCTCCACTCTGG[CG]CCAGGCCCTCAGAAGTATGAGGAACAGGGAAGGAACCCACTGTCCCCAGACAGCCCAGGG	CGCCAGGCCCTCAGAAGTATGAGGAACAGGGAAGGAACCCACTGTCCCCA	KIRREL3;KIRREL3;KIRREL3	NM_032531;NM_001301097;NM_001161707	Body;Body;Body														chr11:126337865-126338535	3
cg07095530	chr7	100859728	-	cg07095530	73775845	80629277	AACCCCATTACCTATCCACAAACATAATAATCATATCCTCCCAATCAACA	AACCCCGTTACCTATCCACAAACATAATAATCATATCCTCCCGATCAACG	I	T	Red	NA	NA	NA	NA	NA	NA	chr7:100860297-100861029	N_Shore	CTCCCTATCCCCAGCCCCGTTACCTATCCACAAACATGATGATCATATCCTCCCGGTCAG[CG]TATTTCTCCATTTCCTTCTTTAACCACCGGACCTTCTGTCCTCCACCAACTGTTCGAGCC	CGCTGACCGGGAGGATATGATCATCATGTTTGTGGATAGGTAACGGGGCT	ZNHIT1;PLOD3	NM_006349;NM_001084	TSS1500;Body					7:100646181-100646478	7:100859193-100859772	Unclassified_Cell_type_specific	ZNHIT1	ENST00000305105.2	TSS1500	PLOD3;PLOD3;PLOD3;ZNHIT1;PLOD3	ENST00000424135.1;ENST00000478082.1;ENST00000489927.1;ENST00000305105.2;ENST00000421736.1	1stExon;3'UTR;3'UTR;TSS1500;TSS1500	chr7:100859665-100859955	3						TRUE
cg07099969	chr9	79259330	-	cg07099969	50798596		ATAATATTATAACACAAACCATAATATCACATACTCTATTCAATTCAACC		II			NA	NA	NA	NA	NA	NA		OpenSea	GCACCTCGGGGGTAGTGTTATGACACAGGCCATGGTGTCACATACTCTGTTCAGTTCAAC[CG]TACAATGGACTGATAAGAATGCCAAACAGACATTTAAATTAGACAACTATGACTTTCAAT	CGGTTGAACTGAACAGAGTATGTGACACCATGGCCTGTGTCATAACACTA	PRUNE2;PRUNE2;PRUNE2;PRUNE2;PRUNE2;PRUNE2;PRUNE2	NR_131751;NM_001308049;NM_001308050;NM_001308051;NM_015225;NM_001308047;NM_001308048	Body;Body;Body;Body;Body;Body;Body								PRUNE2	ENST00000466266.1	3'UTR	PRUNE2;PRUNE2	ENST00000494975.1;ENST00000466266.1	3'UTR;3'UTR			chr9:79257815-79259533	6
cg07102252	chr15	77281317	-	cg07102252	26640266		AATTAACTAACCTATCTAAACCTCAAATTCCTTATCTATTAAATATAACC		II			NA	NA	NA	NA	NA	NA		OpenSea	GGACTCCGAAAAGTTAACTGACCTGTCTAAGCCTCAGGTTCCTTATCTGTTGAATGTGGC[CG]TAATGCCTCACACTGTTGTTGGGAAGATTAAGTGATACATAAGGCATGGGAAGTGCTTAC	CGGCCACATTCAACAGATAAGGAACCTGAGGCTTAGACAGGTCAGTTAAC																	chr15:77281260-77281715	3
cg07115029	chr6	24458497	-	cg07115029	41688918		AAATAACTCAAACRCTACAAAAACACAAAATCTAAAAATCTTTCAAACAC		II			NA	NA	rs115406701	0.016515	NA	NA		OpenSea	GAAGGCAGCCCAGATGGCTCAGGCGCTGCAAAAGCACAGGGTCTGAGGATCTTTCAGGCA[CG]AGTATGCCTTCTGCTTTGCCCATTCTAATCTCACTGGCAGGCCATGCATAGATTGCTTCA	CGTGCCTGAAAGATCCTCAGACCCTGTGCTTTTGCAGCGCCTGAGCCATC	GPLD1	NM_001503	Body														chr6:24458460-24458655	3
cg07115139	chr20	33900399	+	cg07115139	27650860		TTTTATAATTACCTCCAAATTTAATACAAACATAACCCCTCCTAAAAAAC		II			NA	NA	rs79503641	0.016942	rs79503641	0.016942		OpenSea	GTAAGCACTGTGAGAGTGCAGGGAGGATGGAATGAGCTGAGTCACAGGAAGTTCAGGAAC[CG]CTTCCCAGGAGGGGTCATGCTTGCATTAAATCTGGAGGTAACCACAAAATCAGTATAAAA	CGCTTCCCAGGAGGGGTCATGCTTGCATTAAATCTGGAGGTAACCACAAA	UQCC1;UQCC1;UQCC1	NM_018244;NM_199487;NM_001184977	Body;Body;Body		chr20:33900177-33900177		TRUE				UQCC	ENST00000542501.1	3'UTR	UQCC;UQCC;UQCC;UQCC;UQCC;UQCC	ENST00000473982.1;ENST00000542501.1;ENST00000497717.1;ENST00000457259.1;ENST00000374394.3;ENST00000443429.1	3'UTR;3'UTR;3'UTR;3'UTR;3'UTR;3'UTR	chr20:33900220-33900470	3
cg07129804	chr1	208147659	+	cg07129804	5698542		TATAAAATATAACAAATACAAAACCCAATTCCCCATTCTCCAATTCTCTC		II			NA	NA	NA	NA	NA	NA		OpenSea	CATTAAGAACGTTACAAAACAAAACCAGCTGTTAAAAAAAAAAAAAAGTGACGTGACGTG[CG]AGAGAATTGGAGAATGGGGAACTGGGTTTTGTATTTGTCATATCTCACAGTTTTTCTCAC	GTGAGATATGACAAATACAAAACCCAGTTCCCCATTCTCCAATTCTCTCG																	chr1:208147580-208147795	3
cg07131958	chr10	31996415	-	cg07131958	99686253		AACAAAAAATAAAAACATAAACCRTTCTCACTTCAAACCAAAAAAATTAC		II			rs79050455	0.013467	NA	NA	NA	NA		OpenSea	CTGGGGAGGGGAACAAAGAGTGAGAGCATAGGCCGTTCTCACTTCAGACCAGGGAGATTG[CG]CACTCTCCCTCCTTCCCTCTTGGAGGGAACATCTGCAATTCAGGGACTTCTGCAAAAATT	ACAAAGAGTGAGAGCATAGGCCGTTCTCACTTCAGACCAGGGAGATTGCG							TRUE				RP11-472N13.3	ENST00000433770.1	TSS200	RP11-472N13.3	ENST00000433770.1	TSS200	chr10:31995460-31996935	3
cg07136111	chr7	30829005	+	cg07136111	98722257		ATACRACCAAAATACTCAAAAACCACAATATCCCTTCTAAAAAATCTAAC		II			rs11768076	0.212199	NA	NA	NA	NA		OpenSea	TTTGGGAGGTGGTATCTGAAACCCACAAAGGATGTTGAAGGATGGGTTGCTATAGAATTT[CG]CCAGATTCTCTAGAAGGGACATTGTGGCCTTTGAGTACCTTGGCCGTACTTATTGGTTGC	CGCCAGATTCTCTAGAAGGGACATTGTGGCCTTTGAGTACCTTGGCCGTA	FAM188B	NM_032222	Body				TRUE				INMT-FAM188B	ENST00000458257.1	3'UTR	INMT-FAM188B;INMT-FAM188B	ENST00000458257.1;ENST00000451002.1	3'UTR;3'UTR	chr7:30829005-30829335	3						TRUE
cg07147544	chr9	132316968	+	cg07147544	71805101		AAATCAAATTTCCTATTACTTACAACCAAAAACATCCCCTCTAAAACAAC		II			NA	NA	NA	NA	NA	NA		OpenSea	TTCGAGGCCTGAGGGCCACACAGGGGAGTCTGCTTGGATGGCATGGCTTCCTTTTCCGCA[CG]CTGCCTCAGAGGGGATGCTTTTGGCTGTAAGTAACAGGAAATCTGACCCCGGCTAGCTTA	CGCTGCCTCAGAGGGGATGCTTTTGGCTGTAAGTAACAGGAAATCTGACC																	chr9:132316920-132317390	3
cg07197493	chr11	9884649	-	cg07197493	19646557		AAATATTTAAAAATATATTAACTTCCTTCTTTATCTAAAAAAAACAACCC		II			NA	NA	NA	NA	NA	NA		OpenSea	GCAATTTTATGAGATGTTTAAGAATGTGTTGACTTCCTTCTTTATCTAGAAAAAACAGCC[CG]TGAAGGTACTAGATTAAGCAATGCCATTCATTTTCCACAAAGCTTTCAAAGGAAACCCAG	CGGGCTGTTTTTTCTAGATAAAGAAGGAAGTCAACACATTCTTAAACATC	SBF2	NM_030962	Body				TRUE				RP11-1H15.2	ENST00000533659.1	5'UTR	RP11-1H15.2;SBF2	ENST00000533659.1;ENST00000533770.1	5'UTR;3'UTR	chr11:9884560-9884870	3						TRUE
cg07205203	chr2	28940400	-	cg07205203	66670523	50769589	TATTCTAAATACCAAAAATACTACCATAAATAAAATAAACAAAAATCCCA	TATTCTAAATACCGAAAATACTACCATAAATAAAATAAACAAAAATCCCG	I	A	Red	NA	NA	NA	NA	NA	NA		OpenSea	ATGTGCCGGAACTGTTCTAGATGCCGAGAATACTACCATGAATGAAATAGACAGAAATCC[CG]GCTGTCATTGGGCTTTGTCTGAGGGCCATTGGGGAAGGCCTCTCAAAGGAAGTGATAGCT	TGTTCTAGATGCCGAGAATACTACCATGAATGAAATAGACAGAAATCCCG							TRUE				AC097724.3;AC097724.3	ENST00000452212.1;ENST00000428036.1	3'UTR;3'UTR	AC097724.3;AC097724.3	ENST00000452212.1;ENST00000428036.1	3'UTR;3'UTR	chr2:28940125-28940615	3						TRUE
cg07213830	chr1	1093940	-	cg07213830	63799980	28794903	CACCAATTCCTAAAAATTCCAACACCAAATACAACCACTATACAAAACCA	CACCAATTCCTAAAAATTCCGACACCAAATACAACCACTATACGAAACCG	I	A	Red	NA	NA	NA	NA	NA	NA	chr1:1093211-1093476	S_Shore	ACCTTTGGCAGCCACCAGTTCCTGGAGATTCCGACACCAAGTGCAGCCACTGTGCGGGGC[CG]GGTGTGGAGTGGCCCCACACCGACCAGCTCACGCCAGCTGGCAGAGCCACTGGGCCCCCT	CGGCCCCGCACAGTGGCTGCACTTGGTGTCGGAATCTCCAGGAACTGGTG					chr1:1093610-1093610		TRUE	1:1082623-1083899									chr1:1092785-1094395	3						TRUE
cg07231045	chr8	142219444	+	cg07231045	10743244		AACCCCTCCCCTACACTAAAATTATTTCCAAATTACACTCACTTAAAACC		II			NA	NA	NA	NA	NA	NA	chr8:142219197-142219445	Island	ACAGCCTGCCCGTCTGCCCTTCTTCTCGGCTTCCCTTAAGACACAAGGTGACGACACGGA[CG]GTTTCAAGTGAGTGCAATCTGGAAATAATCTCAGTGCAGGGGAGGGGTTGAGGCCAAAGA	CGGTTTCAAGTGAGTGCAATCTGGAAATAATCTCAGTGCAGGGGAGGGGT								8:142288402-142289840			SLC45A4	ENST00000519067.1	3'UTR	SLC45A4	ENST00000519067.1	3'UTR	chr8:142216365-142219935	3						TRUE
cg07239938	chr19	852813	-	cg07239938	21703911		ATTCCCRATAAAAAATCCCRTAAATTCCTAATAAAAAATCCAAAAACCCC		II			rs17216621	0.014831	NA	NA	NA	NA	chr19:852855-853495	N_Shore	GGATCCCGTGGGTTCCCGGTGGGGGATCCCGTGGGTTCCTGGTGGGGGATCCAGAGGCCC[CG]TGGCCGGGAGGGGACAGGCTCCTTGGCAGGCACTCAGCACCCGCACCCGGTGTGTCCCCA	CGGGGCCTCTGGATCCCCCACCAGGAACCCACGGGATCCCCCACCGGGAA	ELANE	NM_001972	Body					19:803661-804624											chr19:852048-853668	6			TRUE	TRUE
cg07241090	chr12	124864594	+	cg07241090	87604501		CAAAAAAATATATAATTCCCCCTAACTACCRCAAAAAAATACCACAAACC		II			NA	NA	NA	NA	NA	NA		OpenSea	GGTTCCAGACGTCTAGCCTCCAGAATTGGAAGAGAATACATCTCTGTTGTTTGAAGCCAC[CG]GTCTGTGGTACTTCCTTGCGGCAGCCAGGGGGAATCACACATCCCTCTGCGCTGGTGCAC	AGAGGGATGTGTGATTCCCCCTGGCTGCCGCAAGGAAGTACCACAGACCG	NCOR2;NCOR2	NM_006312;NM_001077261	Body;Body				TRUE	12:123430481-123430611	12:124863870-124865469	Unclassified							chr12:124864525-124865555	3						TRUE
cg07249152	chr2	8439217	-	cg07249152	58810966		AACAATTAAATCTAACAAAAACCAACCCAACCATATAATTACTCAACCTC		II			NA	NA	NA	NA	NA	NA		OpenSea	CCAAGTGTATAAGCAATTGAGTCTGACAGAAACCAGCCCAGCCATGTGGTTACTCAACCT[CG]CATGATGAAATGCTTCATCTCTATCAGGGCTGAGAAGCACACCAGGAGCCACTTCTCAAA	GCAATTGAGTCTGACAGAAACCAGCCCAGCCATGTGGTTACTCAACCTCG	LINC00299	NR_034135	Body		chr2:8439017-8439017						LINC00299;LINC00299	ENST00000430192.1;ENST00000442956.1	3'UTR;3'UTR	LINC00299;LINC00299	ENST00000430192.1;ENST00000442956.1	3'UTR;3'UTR	chr2:8439005-8439315	3
cg07272654	chr16	86011988	+	cg07272654	9741825	59668887	CTCCTCATAAACCCCACATCAAACACTCAACACTATATATTATAACATCA	CTCCTCGTAAACCCCACATCGAACACTCAACACTATATATTATAACATCG	I	C	Grn	NA	NA	NA	NA	NA	NA		OpenSea	GAGTTTCCAAGGGGGATGTAAAAAACCAACCCAACCCTGCCAGCGTGCCCGGCCCACCAG[CG]ATGTCACAACACACAGTGCTGAGTGCCCGATGTGGGGCCCACGAGGAGCCAGCCTGGCGC	CTCCTCGTGGGCCCCACATCGGGCACTCAGCACTGTGTGTTGTGACATCG								16:84569472-84569601									chr16:86011965-86012415	3						TRUE
cg07285386	chr3	118953950	+	cg07285386	7810103		AACTCTCAAATACCTATCACTTATATTCAAAACTTCTCAATATTTTATCC		II			NA	NA	NA	NA	NA	NA		OpenSea	TGCAATTTCCTGTCAAATATGAGAACAACATCCCAAAGTGGGAGAACAGATGAAACAAGA[CG]GATAAAATACTGAGAAGTCTTGAATATAAGTGATAGGTACCTGAGAGTCCTTTCTTTCTC	CGGATAAAATACTGAGAAGTCTTGAATATAAGTGATAGGTACCTGAGAGT	B4GALT4;B4GALT4;B4GALT4-AS1	NM_003778;NM_212543;NR_046574	5'UTR;5'UTR;Body				TRUE				B4GALT4;B4GALT4;B4GALT4;B4GALT4;B4GALT4;B4GALT4-AS1	ENST00000483209.1;ENST00000467604.1;ENST00000359213.3;ENST00000393765.2;ENST00000460321.1;ENST00000470790.1	5'UTR;5'UTR;5'UTR;5'UTR;3'UTR;5'UTR	B4GALT4;B4GALT4;B4GALT4;B4GALT4;B4GALT4;B4GALT4;B4GALT4;B4GALT4;B4GALT4;B4GALT4;B4GALT4;B4GALT4;B4GALT4;B4GALT4-AS1;B4GALT4	ENST00000480814.1;ENST00000473887.1;ENST00000483209.1;ENST00000493932.1;ENST00000467604.1;ENST00000459778.1;ENST00000359213.3;ENST00000393765.2;ENST00000460395.1;ENST00000472471.1;ENST00000484595.1;ENST00000487579.1;ENST00000460321.1;ENST00000470790.1;ENST00000491906.1	5'UTR;5'UTR;5'UTR;5'UTR;5'UTR;5'UTR;5'UTR;5'UTR;3'UTR;3'UTR;3'UTR;3'UTR;3'UTR;5'UTR;5'UTR			chr3:118953593-118954577	6
cg07298177	chr16	85577847	+	cg07298177	96648490		AAAATTTCTCAACCTCRACAAAACTAACACTAAAAACCRAATAATTCTTC		II			NA	NA	NA	NA	NA	NA		OpenSea	CGTGGGTCGAGGCCGGGGATGTTGCTAAACATCCTGCAATGCACGGGACAGTCCCCGCAG[CG]AAGAATCATCCGGCCCCCAGTGTCAGTTTTGCCGAGGCTGAGAAACCTTGAGCTGTGCCC	AGGTTTCTCAGCCTCGGCAAAACTGACACTGGGGGCCGGATGATTCTTCG								16:84135272-84135383																TRUE
cg07303241	chr9	129260174	-	cg07303241	18739957		ATTTCCAAACCRAACAATTACTCAAAATCACCTAAAATCCTTATCAAAAC		II			NA	NA	NA	NA	NA	NA	chr9:129261861-129262156	N_Shore	AGACGTGCAGGGTTTCCAAACCGAACAGTTGCTCAGAGTCACCTGGGGTCCTTGTCAAAA[CG]CCCACACCCACTGAAGTACTGCCTGGGGAGGGGCCCTGGAATATGGCTCAGAAAGCAGCG	TTTCCAAACCGAACAGTTGCTCAGAGTCACCTGGGGTCCTTGTCAAAACG	MVB12B	NM_033446	Body								FAM125B	ENST00000485886.1	5'UTR	FAM125B	ENST00000485886.1	5'UTR			chr9:129259646-129260239	3
cg07310873	chr20	45197562	+	cg07310873	48790255		AAACAAATAAAATCCCTTTAAAATCCCCAATAAAACCCTACRCAACAAAC		II			NA	NA	NA	NA	NA	NA		OpenSea	CAGGCCTTGGCACAGCTCCAGCGCTGGAGGGAGGTCTGGCAGCTTCCTAAGAGAGGAAAA[CG]CCTGTTGCGTAGGGTTCTACTGGGGACTCTAAAGGGACTTCACCTGCCCTTTCCCATTTT	CGCCTGTTGCGTAGGGTTCTACTGGGGACTCTAAAGGGACTTCACCTGCC	SLC13A3;SLC13A3;SLC13A3;SLC13A3;SLC13A3	NM_001193342;NM_001011554;NM_001193340;NM_022829;NM_001193339	Body;Body;Body;Body;Body														chr20:45197200-45197595	3
cg07315452	chr2	240262006	+	cg07315452	6616272		TATCTATCTACCTTCACATCTATCTATAATTTAATTCCCTTTTATTCTTC		II			NA	NA	NA	NA	NA	NA		OpenSea	CCCACCCGTCTTCCTGAACCATCGAGAAATTACGTCTTACCAAATCCTACTGAGGACTGG[CG]AAGAACAAAAGGGAACCAAATCACAGATAGATGTGAAGGCAGATAGACAATTCAACTGTT	GTCTATCTGCCTTCACATCTATCTGTGATTTGGTTCCCTTTTGTTCTTCG	HDAC4	NM_006037	Body								HDAC4	ENST00000456922.2	5'UTR	HDAC4;HDAC4	ENST00000493582.1;ENST00000456922.2	3'UTR;5'UTR	chr2:240261825-240262515	3
cg07315726	chr22	22295154	-	cg07315726	14714163		TCCTAAAATATAAAACCCATAAACACACTCAACAAAAAAAATAACTATAC		II			NA	NA	NA	NA	NA	NA	chr22:22292528-22292875	S_Shelf	CAGGAAGCTGATCCTGGGGTGTGGGACCCATGGGCACACTCAGCAGAGGAAGTGGCTGTG[CG]TGGTCCACAAGGTCCCTGGGCGGATGGGGCCATAGGAGCTGCCGGGGTGAGGGGCTGTGG	CGCACAGCCACTTCCTCTGCTGAGTGTGCCCATGGGTCCCACACCCCAGG	PPM1F	NM_014634	Body								LL22NC03-86G7.1	ENST00000458178.1	5'UTR	LL22NC03-86G7.1;PPM1F	ENST00000458178.1;ENST00000445205.1	5'UTR;TSS200	chr22:22294940-22295210	3
cg07328519	chr19	4064300	-	cg07328519	81645853		AATTAAAATTTCAATATCCCRATTAACTCTTCTTTCCTTCCTTAAACTTC		II			NA	NA	NA	NA	NA	NA	chr19:4064086-4067980	Island	ACTGACCCACGAATTAAAATTTCAGTGTCCCGGTTGGCTCTTCTTTCCTTCCTTAGACTT[CG]CTTTTCCAGCGGCCGGCTCCTGCCCCCCCTTCTCCCCCAAGCTCTGTCTCCACAGCGATG	ATTAAAATTTCAGTGTCCCGGTTGGCTCTTCTTTCCTTCCTTAGACTTCG	ZBTB7A	NM_015898	5'UTR		chr19:4064154-4064154			19:4015042-4015446			ZBTB7A	ENST00000322357.3	5'UTR	ZBTB7A	ENST00000322357.3	5'UTR	chr19:4063780-4065415	3						TRUE
cg07352506	chr22	47016063	+	cg07352506	14656597		TCTAAACACACAAAAACAACAATATCTAAAAAACCCTAAACTCAAAAACC		II			NA	NA	NA	NA	NA	NA	chr22:47017355-47017654	N_Shore	CCAGGAACCACTTTTTTTTTTTTAAATCTTGGGCTGGGGAAGGGGAAATAAAGTCCTTTG[CG]GTTTCTGAGTCCAGGGTTCCCTAGACACTGTTGCCTTTGTGTGTCCAGAAGCAATTCAGC	CTGGACACACAAAGGCAACAGTGTCTAGGGAACCCTGGACTCAGAAACCG											GRAMD4	ENST00000406902.1	TSS1500	GRAMD4;GRAMD4;GRAMD4	ENST00000406902.1;ENST00000447351.1;ENST00000431155.1	TSS1500;5'UTR;5'UTR	chr22:47015440-47016310	3
cg07372360	chr11	44960860	+	cg07372360	20724992		CACCTTAATTAACATTAAAACCCCRAAAACTTAATTTCCTCATTTACAAC		II			rs79543630	0.020417	NA	NA	NA	NA		OpenSea	GGGGTGGCCCTGGCTTCTCTAATCACAGCTGCCCTGCAAGATGGGCGCTATTGACGGCCA[CG]CTGCAAATGAGGAAACCAAGCTCCCGGGGTTTCAATGCCAACCAAGGTGAATAACGGTCG	CGCTGCAAATGAGGAAACCAAGCTCCCGGGGTTTCAATGCCAACCAAGGT	TP53I11;TP53I11;TP53I11;TP53I11;TP53I11;TP53I11	NM_001258320;NM_006034;NM_001258323;NM_001258324;NM_001258322;NM_001258321	5'UTR;5'UTR;5'UTR;5'UTR;5'UTR;5'UTR								TP53I11;TP53I11;TP53I11;TP53I11;TP53I11;TP53I11;TP53I11	ENST00000308220.9;ENST00000533940.1;ENST00000395648.3;ENST00000525680.1;ENST00000308212.5;ENST00000531130.1;ENST00000308212.5	5'UTR;5'UTR;5'UTR;5'UTR;5'UTR;TSS1500;ExonBnd	TP53I11;TP53I11;TP53I11;TP53I11;TP53I11;TP53I11;TP53I11;TP53I11;TP53I11;TP53I11;TP53I11;TP53I11;TP53I11;TP53I11;TP53I11;TP53I11;TP53I11;TP53I11;TP53I11	ENST00000531928.1;ENST00000532921.1;ENST00000308220.9;ENST00000525683.1;ENST00000533443.1;ENST00000533940.1;ENST00000533937.1;ENST00000528473.1;ENST00000532253.1;ENST00000525145.1;ENST00000395648.3;ENST00000525680.1;ENST00000530035.1;ENST00000527685.1;ENST00000308212.5;ENST00000354556.4;ENST00000531130.1;ENST00000308212.5;ENST00000533955.1	3'UTR;3'UTR;5'UTR;5'UTR;5'UTR;5'UTR;5'UTR;5'UTR;5'UTR;5'UTR;5'UTR;5'UTR;5'UTR;5'UTR;5'UTR;5'UTR;TSS1500;ExonBnd;3'UTR			chr11:44960859-44961734	6
cg07375358	chr11	114056431	+	cg07375358	77780458		ATCTTAACATTTTTCCTTCAAAATATCTAATAAATACATTCTTCCACTAC		II			NA	NA	rs114944205	0.013032	rs114944205	0.013032		OpenSea	GAGTGTGACGCAGCAAGGGCCTGAATGGGGTGGTGATTGCAGTGGAATCACTGCACCCAA[CG]CAGTGGAAGAATGCATCTACCAGACATCTTGAAGGAAAAATGCCAAGACTTGTGACAGCT	CGCAGTGGAAGAATGCATCTACCAGACATCTTGAAGGAAAAATGCCAAGA	ZBTB16;ZBTB16	NM_006006;NM_001018011	Body;Body		chr11:114056235-114056235									ZBTB16;ZBTB16;ZBTB16	ENST00000545851.1;ENST00000541602.1;ENST00000539918.1	5'UTR;5'UTR;3'UTR	chr11:114056225-114056595	3
cg07391985	chr2	219233678	+	cg07391985	61622951		CTAAAATTTACTACTAAACATCCRAACAAAAACCACTAACCAACACTAAC		II			NA	NA	NA	NA	NA	NA	chr2:219232375-219232892	S_Shore	GGGTCCGAGAGTAAAAATAATGGGCAGATGATCGTCGCATCCTCTGGGCTCCTCGTGGAA[CG]TCAGTGCTGGCCAGTGGCTTCTGTCCGGATGCTCAGTAGCAAACTTTAGGCAAGCTCCCC	CGTCAGTGCTGGCCAGTGGCTTCTGTCCGGATGCTCAGTAGCAAACTTTA	CATIP-AS1	NR_110573	TSS1500					2:218941636-218941923			AC021016.6	ENST00000441749.1	TSS1500	AC021016.6	ENST00000441749.1	TSS1500	chr2:219233340-219233950	3
cg07434330	chr5	169784957	-	cg07434330	42626580		CCTAATTCCTTATTAAAAATTAAAAACCTAACTCCCAAAACCAAATCCTC		II			NA	NA	NA	NA	NA	NA		OpenSea	CATCTCCCTCACCTGATTCCTTATTAGGAGTTAAAAGCCTGACTCCCAGAGCCAGGTCCT[CG]CCTGCTGTTTAACCTAGGAGAAGCCCAGCTCCTGGCTCGGATGCTTGGTGAAATCAGGGG	CTGATTCCTTATTAGGAGTTAAAAGCCTGACTCCCAGAGCCAGGTCCTCG	KCNIP1	NM_001034838	Body								KCNIP1	ENST00000518527.1	5'UTR	KCNIP1	ENST00000518527.1	5'UTR			chr5:169784880-169785565	5	chr5:169784847-169786104	5
cg07440867	chr1	205509139	+	cg07440867	13796243		AACAACAACTTACACTATATAATACTTTCTACATAACCAATAAATTCTAC		II			NA	NA	NA	NA	NA	NA		OpenSea	GAAGGAGGAGGAGGAGGAGGAAGAGGAAGAGGAAGAGGAAGAATAAGAAGAAGAAGAGCA[CG]CAGAATTTACTGGTCATGTAGAAAGCATTACACAGTGTAAGCTGTTGTTATGTCATCTTT	CGCAGAATTTACTGGTCATGTAGAAAGCATTACACAGTGTAAGCTGTTGT																	chr1:205508940-205509150	3
cg07474797	chr16	89185916	+	cg07474797	64784253		TTTTAAATAAAAATAAAACCCRCATAACACATAACTTCCCATTTCAATAC		II			NA	NA	NA	NA	NA	NA	chr16:89186198-89186551	N_Shore	GAGTTCTGACTAGGGGAAGTGGGGGGCTGTGCAATGTGTGTGCGGAACACCGCCGTGCCG[CG]CACTGAAATGGGAAGTCATGTGTTATGCGGGTTTCACCCCCATTTAAAAATCTTCAGAAG	TTTAAATGGGGGTGAAACCCGCATAACACATGACTTCCCATTTCAGTGCG	ACSF3;ACSF3;ACSF3	NM_174917;NR_023316;NM_001127214	Body;Body;Body					16:87713156-87713418	16:89185837-89186113	Unclassified_Cell_type_specific				ACSF3	ENST00000562204.1	5'UTR	chr16:89185740-89185975	3						TRUE
cg07487971	chr19	29698063	-	cg07487971	92801328		ATACCTAAATACTACTATTTCTATCAATACCATAAACACTTAAATAACCC		II			NA	NA	NA	NA	NA	NA		OpenSea	GTAAATAAGGAATACCTAGATACTACTGTTTCTGTCAATGCCATAGACACTTAGATGACC[CG]TTAATTTTACTTCATCCCAACAATGACCGTGCAGAATCTGCGTCCCTGACGCAAAGCAGG	CGGGTCATCTAAGTGTCTATGGCATTGACAGAAACAGTAGTATCTAGGTA																	chr19:29697820-29698150	3
cg07488141	chr7	47560215	+	cg07488141	81765323		CCTACCTCTAAATTCTACTCCTCTATTACAATACAAAACCTTTCTCAACC		II			NA	NA	NA	NA	NA	NA		OpenSea	ACAGAGTTAGAAAACAGGAAGGATTTCAGACAAAATCCACGAGTAAAGTCCGTGTGGAGG[CG]GCTGAGAAAGGCTTTGTATTGCAACAGAGGAGCAGAATTTAGAGGCAGGGAAGTGCTGCT	CTGCCTCTAAATTCTGCTCCTCTGTTGCAATACAAAGCCTTTCTCAGCCG	TNS3	NM_022748	5'UTR				TRUE				TNS3;TNS3;TNS3	ENST00000545849.1;ENST00000398879.1;ENST00000311160.9	5'UTR;5'UTR;5'UTR	TNS3;TNS3;TNS3	ENST00000545849.1;ENST00000398879.1;ENST00000311160.9	5'UTR;5'UTR;5'UTR	chr7:47560020-47560750	3						TRUE
cg07549042	chr4	10023115	-	cg07549042	86745884		CCCAACTAATAACTCAATCCAAAAACCCCAAACTCTACCAAAACATTTCC		II			NA	NA	NA	NA	NA	NA	chr4:10020481-10021026	S_Shelf	GGTCTCAGTGACCCAGCTGATGGCTCAGTCCAGGGACCCCAGACTCTGCCAAGGCATTTC[CG]TGAGTGAGGAGGCAGAGTCCACTGGAAGGAGGGCGGGAGTTCCTGACAGGAAGTGTGGCA	CGGAAATGCCTTGGCAGAGTCTGGGGTCCCTGGACTGAGCCATCAGCTGG	SLC2A9;SLC2A9	NM_020041;NM_001001290	TSS200;Body	low-CpG:9632192-9632252							SLC2A9	ENST00000264784.3	TSS200	SLC2A9;SLC2A9	ENST00000264784.3;ENST00000505104.1	TSS200;3'UTR	chr4:10022585-10023295	3
cg07564563	chr19	3548977	-	cg07564563	15724520		AAAAAAAAACTAATAATACACAAACAAATATAAAAACAACRAACTCCCCC		II			NA	NA	NA	NA	NA	NA	chr19:3547928-3548339	S_Shore	AATCTGGGGGTGGGGAGGAGCTGGTGATACACAGGCAGATGTGGAGACAGCGGACTCCCC[CG]ACACGAAGGCGCTGTGAGGACCCTGGCTTTGGGCACCAGCTGGGGCCGAGTCCTCCTCTG	CGGGGGAGTCCGCTGTCTCCACATCTGCCTGTGTATCACCAGCTCCTCCC	C19orf28;C19orf28;C19orf28	NM_001042680;NM_021731;NM_174983	Body;Body;Body		chr19:3548609-3548609				19:3548895-3549007	Unclassified_Cell_type_specific							chr19:3548605-3549070	3						TRUE
cg07582578	chr5	131406403	-	cg07582578	97729264		CCTAAAATAACTCAAACCCCTATTTCCTACAAAACCTATAAAATAAACAC		II			NA	NA	NA	NA	NA	NA		OpenSea	GTGATAAGGATCCTGGAGTGACTCAAGCCCCTGTTTCCTACAGAGCCTGTGGGGTGGACA[CG]CATAGGAAACTCCTTCCAGAGGGTTTTCTCCTGTCTCTGTAGGAAGGGGGGCCCCAGAGG	CTGGAGTGACTCAAGCCCCTGTTTCCTACAGAGCCTGTGGGGTGGACACG					chr5:131406243-131406243												chr5:131406225-131406955	3
cg07584494	chr19	5074758	+	cg07584494	47639549	64801946	ACTATATACAAAAACACCAACACACAAAAACCCAAACACACAAAAAAACA	ACTATATACGAAAACACCAACACACGAAAACCCAAACGCACGAAAAAACG	I	A	Red	NA	NA	NA	NA	NA	NA	chr19:5074591-5074814	Island	AACCTCACCGTGGTGTCTGCGTGGCTGGGTGTCAGCAGAAGCACCGTGGCCCCGCTCTCC[CG]CCTCCCCGTGCGCCTGGGCCTCCGTGTGCTGGTGCTCTCGCACACAGCTGTGCCGCCTTC	CGCCTCCCCGTGCGCCTGGGCCTCCGTGTGCTGGTGCTCTCGCACACAGC	KDM4B	NM_015015	Body					19:5025592-5026177											chr19:5074100-5075517	6	chr19:5074392-5074787	3		TRUE
cg07587138	chr8	142404089	-	cg07587138	76674168		ATTAACATTAACCAATTTCTATAATATAACTACTCCCAAACTACACAAAC		II			NA	NA	NA	NA	NA	NA	chr8:142401533-142402494	S_Shore	CCAAATCCTGAATTGGCATTGGCCAATTTCTGTGGTGTAACTACTCCCAAGCTACACAGA[CG]TGACTTTACTGGCTGAGGACTTGGGCAGAGGTGCACACAGTCAGACTGAGAGGGGGGCAT	CGTCTGTGTAGCTTGGGAGTAGTTACACCACAGAAATTGGCCAATGCCAA					chr8:142403963-142403963				8:142403842-142404427	Unclassified_Cell_type_specific	CTD-3064M3.4;PTP4A3;PTP4A3	ENST00000501440.1;ENST00000521578.1;ENST00000520105.1	TSS1500;5'UTR;5'UTR	CTD-3064M3.4;PTP4A3;PTP4A3;PTP4A3	ENST00000501440.1;ENST00000521578.1;ENST00000520105.1;ENST00000523147.1	TSS1500;5'UTR;5'UTR;5'UTR	chr8:142403325-142404115	3
cg07598385	chr16	88566483	-	cg07598385	28796863	11772939	TTCCAAAAAAAACTATCTATAACCAAAACAACCTATCTCAACCACAAACA	TTCCGAAAAAAACTATCTATAACCAAAACAACCTATCTCGACCGCAAACG	I	C	Grn	NA	NA	NA	NA	NA	NA	chr16:88569267-88569491	N_Shelf	GGCCTCACCACCTTCCGGGAGAGGCTATCTGTGGCCAGGGCAGCCTATCTCGGCCGCAGG[CG]CTAATCAAGCTGGCTTCCTCCTCCGCCCTCCCACCCGGCTTCCTGCCCCGGCCATCCCCC	CGCCTGCGGCCGAGATAGGCTGCCCTGGCCACAGATAGCCTCTCCCGGAA	ZFPM1	NM_153813	Body					16:87093974-87094318	16:88566476-88566775	Unclassified_Cell_type_specific	ZFPM1	ENST00000569086.1	5'UTR	ZFPM1;ZFPM1;ZFPM1	ENST00000569086.1;ENST00000563351.1;ENST00000562437.1	5'UTR;5'UTR;5'UTR	chr16:88566340-88566575	3						TRUE
cg07599952	chr5	148533711	-	cg07599952	78691452		TAATCTATTTTAAACACCTAAAACACACTCTATCAAATACCAATCTTCCC		II			NA	NA	NA	NA	NA	NA		OpenSea	AATGACACAGCTGATCTATTTTAAGCACCTGAAGCACACTCTATCAAGTGCCAATCTTCC[CG]CTGCAAGTCACGCTCAGCTTGCAGCAGCAGGGGCAGCCCAAGGTCTATTCCTATGTTTTG	CGGGAAGATTGGCACTTGATAGAGTGTGCTTCAGGTGCTTAAAATAGATC	ABLIM3;ABLIM3;ABLIM3;ABLIM3;ABLIM3	NM_001301027;NM_014945;NM_001301015;NM_001301018;NM_001301028	5'UTR;Body;Body;Body;Body		chr5:148533618-148533618												chr5:148533485-148533875	3
cg07609031	chr13	30277153	-	cg07609031	65617588		ATCAACACTATAATTAAATAAAAACTATCTTTCCACCCTTCCTAATACAC		II			NA	NA	NA	NA	NA	NA		OpenSea	TTGAGCAATGGATCAGCACTGTGATTAAGTAAGAGCTGTCTTTCCACCCTTCCTGATGCA[CG]CACCCAGCCTCTCCCTCTGCGGACAGTTATTATATAATGCCTCCCTCTCAGGGAGAGTCG	TCAGCACTGTGATTAAGTAAGAGCTGTCTTTCCACCCTTCCTGATGCACG																	chr13:30276940-30277730	3
cg07619954	chr5	141338444	+	cg07619954	20676881		ATAAAATATAACAAATTATACAAATTACAACACTCACCCCTTACAATAAC		II			NA	NA	NA	NA	NA	NA		OpenSea	TAAACGAAATGATGTAGGAAGGGCTTTGGCCTGGGCCTGGCCCCGAGTCACAGGCAGTGA[CG]TTATTGCAAGGGGTGAGTGTTGTAATCTGCACAACTTGTCACACCCTATGGCTACCTCTG	TAGGGTGTGACAAGTTGTGCAGATTACAACACTCACCCCTTGCAATAACG	PCDH12;PCDH12	NM_016580;NM_016580	1stExon;5'UTR						5:141338298-141338578	Unclassified_Cell_type_specific	PCDH12;PCDH12;PCDH12	ENST00000231484.3;ENST00000231484.3;ENST00000512221.1	1stExon;5'UTR;3'UTR	PCDH12;PCDH12;PCDH12;PCDH12;RNF14;RNF14	ENST00000231484.3;ENST00000231484.3;ENST00000510041.1;ENST00000512221.1;ENST00000511961.1;ENST00000506822.1	1stExon;5'UTR;TSS200;3'UTR;5'UTR;5'UTR	chr5:141338240-141338710	3
cg07623233	chr8	11415543	-	cg07623233	96621220		ACAAATAAAAAAAACAAATTATCACTCCCAAAACTAATTAACATATCRAC		II			NA	NA	NA	NA	NA	NA		OpenSea	ATTTCCTGAAGACAGATGAAGGGAGCAGATTGTCACTCCCAAGGCTGATTGACATGTCGG[CG]CAGGTTGGTGAAGTACCAGGTGCAGAGAAAGGGCGGCATGTGCCACCTGCTGCCCACAAT	CGCCGACATGTCAATCAGCCTTGGGAGTGACAATCTGCTCCCTTCATCTG	BLK;BLK	NM_001715;NM_001715	ExonBnd;Body								BLK;RP11-148O21.4	ENST00000259089.4;ENST00000528629.1	ExonBnd;TSS200	BLK;RP11-148O21.4;BLK	ENST00000259089.4;ENST00000528629.1;ENST00000525206.1	ExonBnd;TSS200;5'UTR	chr8:11415285-11415735	3
cg07659140	chr19	1133209	-	cg07659140	44727115	22803143	AAAAACAAACCCCATCTACCTATACTCAACAACTAACAAAACAAAAACCA	AAAAACGAACCCCATCTACCTATACTCAACGACTAACGAAACAAAAACCG	I	C	Grn	NA	NA	NA	NA	NA	NA		OpenSea	CCGGGCTGTGGAGAGGACGGGCCCCATCTGCCTGTACTCAGCGACTGACGGGGCAGAGGC[CG]CATTGCCCACGAGACCGCGGCCGAGACCGCGCAGGTGGCCACGGCTCCTCCTCTGTGAGG	CGGCCTCTGCCCCGTCAGTCGCTGAGTACAGGCAGATGGGGCCCGTCCTC	SBNO2;SBNO2	NM_001100122;NM_014963	TSS1500;Body		chr19:1133172-1133172		TRUE	19:1082845-1084699			SBNO2;SBNO2	ENST00000250872.3;ENST00000438103.1	TSS1500;TSS1500	SBNO2;SBNO2	ENST00000250872.3;ENST00000438103.1	TSS1500;TSS1500	chr19:1132165-1133310	3
cg07660204	chr4	3391175	+	cg07660204	96679233		CCTTTTTCCAAAAACAACCRAACATCTTCCTTTTCTCATTTCTTCACAAC		II			rs16844260	0.045852	NA	NA	NA	NA		OpenSea	GTCTGCCTTGTGGGAAGTTATTCAGACAGAAGTGTGAGGTCGAGCTGGAGGGAGATGGGG[CG]TTGTGAAGAAATGAGAAAAGGAAGATGCCCGGTTGCTCCTGGAAAAAGGAACCTCTCACC	CTTTTTCCAGGAGCAACCGGGCATCTTCCTTTTCTCATTTCTTCACAACG	RGS12;RGS12;RGS12	NM_002926;NM_198229;NM_198227	Body;Body;Body		chr4:3391112-3391112						RGS12	ENST00000508158.1	5'UTR	RGS12;RGS12;RGS12;RGS12;RGS12;RGS12;RGS12;RGS12	ENST00000506631.1;ENST00000513784.3;ENST00000506998.1;ENST00000508158.1;ENST00000505570.1;ENST00000512990.1;ENST00000503041.1;ENST00000504194.1	5'UTR;5'UTR;5'UTR;5'UTR;5'UTR;5'UTR;5'UTR;5'UTR	chr4:3390945-3391255	3
cg07671185	chr8	61496552	+	cg07671185	10602121		ACTCAAAATTACTCAAATCAACRAAACRCACATATAATACACATATAATC		II			NA	NA	NA	NA	NA	NA		OpenSea	GGTTGTCAGGGATTGCCAAAAAGGGTTTAGAGGTCTTGCGGGCTGGGGAGGTTGCAGGAG[CG]ACTACATGTGCACTACATGTGCGTCTCGTTGACTTGAGCAATCTTGAGCAATAGCGGTGT	CTCAAGATTGCTCAAGTCAACGAGACGCACATGTAGTGCACATGTAGTCG	RAB2A;RAB2A	NM_002865;NM_001242644	Body;Body				TRUE				RAB2A	ENST00000530071.1	TSS200	RAB2A;RAB2A;RAB2A;RAB2A;RAB2A	ENST00000452437.1;ENST00000530071.1;ENST00000525529.1;ENST00000534260.1;ENST00000429861.1	TSS1500;TSS200;5'UTR;3'UTR;5'UTR	chr8:61496185-61496690	3
[truncated: 1,866 more rows]
