# Supplementary material for: DNA methylation as a pharmacodynamic marker of glucocorticoid response and glioma survival
Source: Nat Commun. 2022 Sep 20;13:5505. doi: 10.1038/s41467-022-33215-x (PMC9486797; doi:10.1038/s41467-022-33215-x)
Supplement: Supplementary file 5 — Supplementary Data 2 [file 41467_2022_33215_MOESM5_ESM.xlsx]

## Sheet: Supp_Data_2
Supplementary Data 2. Transcription factor binding at 28 NDMI CpG sites by probe
Name	CHR	position	UCSC RefGene Name	GREAT Nearest	GREAT_Nearest2	Genomic context	TFs	NR3C1 Binding Sites	Distance to Nearest NR3C1
cg00052684	chr6	35694245	FKBP5	FKBP5 (+2115)	TULP1 (-213530)	Intron	EP300;ATF3;GABPA;CTCF;FOS;BHLHE40;SMARCE1;POLR2A;ASH2L;ZNF318;MLLT1;L3MBTL2;ZBED1;BCOR;IKZF1;EGR1;REST;SMARCC2;HDAC2;JUND;IRF1;ZNF592;TBL1XR1;NFIC;NRF1;GATA1;MYC;NFRKB;MTA1;ZNF24;NBN;JUN;CDC5L;TCF7;BRD9;ATF2;NCOA1;ESRRA;HDAC1;SMARCA4;DPF2;MAX;NEUROD1;MTA3;KDM1A;ARID1B;MNT;ZBTB5;NCOR1;RBM39;FOSL1;FOXK2;NR2F6;XRCC5;ARNT;EHMT2;ATF7;MYNN;FOSL2;AFF1;JUNB;ZBTB2;MTA2;MBD2;ZNF407;ZEB2;TRIM24;EP400;CBFA2T…	No	11
cg01994208	chr1	9908227		CLSTN1 (-23643)	CTNNBIP1 (+62094)	Intergenic	L3MBTL2;NRF1;USF2;HDAC1;MITF;FOXK2	No	22344
cg02405193	chr16	3639839	BTBD12	SLX4 (+21760)	CLUAP1 (+88915)	Exon	ATF3;SMARCE1;MLLT1;L3MBTL2;MAFK;IKZF1;JUND;ZNF592;NRF1;MYC;JUN;RBFOX2;ZBTB33;SMARCA4;NFE2;DPF2;MAX;POLR2G;MTA3;ZNF316;MAFF;ARID1B;RBBP5;ZNF639;C11orf30;MGA	No	22207
cg02869300	chr6	45042369	SUPT3H;SUPT3H;SUPT3H	RUNX2 (-253737)	CDC5L (+687107)	Intron		No	107602
cg03915055	chr2	158301005	CYTIP	CYTIP (-351)		Promoter	EP300;CTCF;POLR2A;SIN3A;MLLT1;TAF1;IKZF1;STAT5A;ELK1;NFIC;NR3C1;NFATC3;IRF3;BRCA1;MAX;WRNIP1;IKZF2;SPI1;MTA2	Yes	0
cg06216080	chr1	9908294		CLSTN1 (-23710)	CTNNBIP1 (+62027)	Intergenic	PRDM10;L3MBTL2;NRF1;USF2;HDAC1;MITF;FOXK2	No	22411
cg06769150	chr14	77542763	LOC102724190	IRF2BPL (-47729)	CIPC (-21677)	Promoter	EP300;ATF3;GABPA;CTCF;FOXA1;YY1;POLR2A;ASH2L;RAD21;TAF1;IKZF1;EGR1;REST;NR2F2;SP1;HNF4A;JUND;FOXA2;NR3C1;ZBTB33;HNF4G;STAT3;RBBP5;RXRA	Yes	0
cg07375358	chr11	114056431	ZBTB16;ZBTB16	NNMT (-72122)	ZBTB16 (+126116)	Intron	EP300	No	6093
cg07786220	chr17	78683082	RPTOR;RPTOR	CHMP6 (-282559)	RPTOR (+164014)	Intron	RBM39;AGO2	No	11830
cg12230203	chr20	48242474		PTGIS (-57791)	B4GALT5 (+87941)	Intergenic	FOXA1;CUX1;SIN3A;ZBTB40;GATA3;SP1;ZNF592;NFIC;RFX1;TCF12;FOXA2;ZNF217;CREB1;ZNF24;NFIB;NR3C1;DPF2;NEUROD1;GATAD2B;MNT;PKNOX1;FOXK2;ETV6;TRIM28;SKI;E4F1	Yes	0
cg13060970	chr2	68592349	PLEK;PLEK	PLEK (+44)		Promoter	EP300;GABPA;MEF2A;BHLHE40;YY1;TBP;POLR2A;SIN3A;MLLT1;ARID3A;TAF1;ZBED1;IKZF1;ELF1;REST;ZNF687;NFIC;POU2F2;TCF12;IRF4;RCOR1;BATF;ZNF217;BCL11A;NBN;SMAD1;EED;ATF2;NFATC3;ZBTB33;DPF2;MAX;MTA3;GATAD2B;ZNF143;IKZF2;RAD51;PKNOX1;SPI1;SMARCA5;SMAD5;SKIL;RELB;ATF7;NR2F1;JUNB;MTA2;CBFB;ZNF207;BACH1;RUNX3;KLF5;TBX21	No	2857
cg13077031	chr6	15266782	JARID2	JARID2 (+20255)	DTNBP1 (+396491)	Intron	EP300;GABPA;CEBPB;YY1;SMARCE1;ZBTB11;SIN3A;ASH2L;PAX5;ZNF318;MLLT1;L3MBTL2;CTBP1;ZBTB40;IKZF1;ELF1;REST;SMARCC2;HDAC2;SP1;ZNF592;FOXP1;NRF1;IRF4;MYC;NFRKB;BCL11A;TEAD4;MTA1;ZNF24;NBN;JUN;TCF7;RNF2;EED;BRD9;SRF;NCOA1;NFATC3;NR2C1;ESRRA;HDAC1;KDM5A;E2F1;ETS1;SMARCA4;NFE2;DPF2;MAX;CC2D1A;KDM1A;ZNF316;CBX3;IKZF2;LEF1;MNT;LCORL;ZBTB7A;NCOR1;CREM;SPI1;HDAC3;FOXK2;NR2F6;ETV6;CHAMP1;ARNT;SKIL;EHMT2;TRIM2…	No	2371
cg13121392	chr1	43401136	SLC2A1	SLC2A1 (+23365)	ZNF691 (+88829)	Intron	BHLHE40;POLR2A;PAX5;IKZF1;ZNF592;ZNF687;TCF12;IRF4;BCL11A;ZNF24;NBN;EED;ATF2;RBM22;DPF2;MAX;MTA3;MXI1;GATAD2B;IKZF2;SPI1;ARNT;SKIL;RELB;MTA2;EBF1;RUNX3	No	966
cg13513622	chr12	1702208	FBXL14	FBXL14 (+1123)	ERC1 (+601804)	Promoter	CTCF;BHLHE40;SMARCE1;POLR2A;ASH2L;MLLT1;ARID3A;CTBP1;IKZF1;NRF1;SUZ12;MYC;NBN;RNF2;NR3C1;SAP30;RBFOX2;HDAC1;POLR2G;MTA3;MXI1;GATAD2B;IKZF2;MNT;RBM39;RELB;TRIM28;BCL3;KDM5B;ZEB2;GMEB1	Yes	0
cg15416870	chr1	9908304		CLSTN1 (-23720)	CTNNBIP1 (+62017)	Intergenic	PRDM10;L3MBTL2;NRF1;USF2;HDAC1;MITF;FOXK2	No	22421
cg16729631	chr8	131000261		FAM49B (-48183)	ASAP1 (+413956)	Intron	ZBTB33	No	3308
cg17478979	chr6	149772150	ZC3H12D	ZC3H12D (+34047)	SUMO4 (+50655)	Exon	CTCF;POLR2A;PHF8;HDAC2;EZH2;SUZ12;RNF2;SMARCA4;KDM4A	No	27600
cg18128887	chr1	24861708	RCAN3	NCMAP (-20894)	RCAN3 (+32321)	Exon	CTCF;POLR2A;PAX5;RAD21;L3MBTL2;ARID3A;IRF1;IRF2;ZNF217;RNF2;ESRRA;ZBTB33;DPF2;MAX;GATAD2B;IKZF2;ZBTB7A;MEF2B;SKIL;NR2F1;MTA2;E2F6;EBF1;CBFB;HNRNPLL;RUNX3;TBX21;MGA	No	1340
cg20071505	chr18	8238684	PTPRM;PTPRM	RAB12 (-370759)	PTPRM (+671904)	Intron	EP300;FOXA1;CEBPB;ASH2L;ARID3A;SP1;HNF4A;FOXP1;TBL1XR1;FOXA2;ETS1;KDM1A;HNF4G;MNT;NCOR1;CREM;FOXK2;TBX3;SKI;ZNF384;RXRA;TFAP4;ETV4	No	25441
cg20100745	chr8	134307728	NDRG1;NDRG1	NDRG1 (+2101)	WISP1 (+104446)	Promoter	EP300;POLR2A;ETS1;MAX	No	884
cg20799095	chr1	225924665		SRP9 (-40866)	ENAH (-83821)	Intergenic	YY1;NR2F2;SP1;HNF4A;NFIC;RXRA	No	236
cg20932630	chr4	113192453		TIFA (+14606)	AP1AR (+39560)	Intergenic	CTCF;FOS;POLR2A;JUND;MEIS2;STAT3;PKNOX1;SMAD5	No	39526
cg21195450	chr2	237897606		COPS8 (-96349)	ACKR3 (+419322)	Intergenic	EP300;CTCF;FOXA1;YY1;POLR2A;RAD21;NR2F2;GATA3;SP1;HNF4A;JUND;ZNF592;ZNF687;MYC;FOXA2;ZNF217;CREB1;NR3C1;MAX;KDM1A;MNT;PKNOX1;NR2F6;ATF7;SKI;RXRA;TFAP4	Yes	0
cg22104744	chr13	114829833	RASA3	RASA3 (+68253)	GAS6 (-262793)	Intron	EP300;CTCF;POLR2A;SIN3A;ZFX;L3MBTL2;ZNF592;MYC;NR3C1;RBFOX2;MAX;POLR2G;RBBP5;KDM5B;RB1;GABPB1;RUNX3;MGA	Yes	0
cg22520791	chr5	178784097		RUFY1 (-193462)	ADAMTS2 (-11666)	Intergenic		No	157
cg23189692	chr3	184050393	EIF4G1;EIF4G1;EIF4G1;EIF4G1;EIF4G1	FAM131A (-4847)		Intron	EP300;CTCF;FOS;CEBPB;POLR2A;SIN3A;TAF1;JUND;MYC;GATA2;SMAD5	No	3129
cg25345365	chr11	114050114	ZBTB16;ZBTB16	NNMT (-78439)	ZBTB16 (+119799)	Intron	EP300;ATF3;CTCF;FOS;FOXA1;YY1;POLR2A;RAD21;TAF1;IKZF1;REST;NR2F2;GATA3;SP1;HNF4A;JUND;GATA1;MYC;FOXA2;NR3C1;GATA2;ZBTB33;MAX;HNF4G;STAT3;TRIM28;RXRA	Yes	0
cg27094376	chr16	3639688	BTBD12	SLX4 (+21911)	CLUAP1 (+88764)	Exon	SMARCE1;MLLT1;L3MBTL2;MAFK;IKZF1;JUND;ZNF592;NRF1;MYC;JUN;RBFOX2;ZBTB33;SMARCA4;NFE2;DPF2;MAX;POLR2G;MTA3;ZNF316;MAFF;ARID1B;RBBP5;CREB3L1;ZNF639;C11orf30	No	22358
