# Supplementary material for: DNA methylation as a pharmacodynamic marker of glucocorticoid response and glioma survival
Source: Nat Commun. 2022 Sep 20;13:5505. doi: 10.1038/s41467-022-33215-x (PMC9486797; doi:10.1038/s41467-022-33215-x)
Supplement: Supplementary file 7 — Source Data [file 41467_2022_33215_MOESM7_ESM.xlsx]

## Sheet: Table_1
NDMI_score	mMDSC_%of_Mono	mMDSC_cells_ul	CD16neg_mMDSCcells_ul	CD16pos_mMDSCcells_ul	grade	dex_atdraw	Average_daily_Dex	Absolute_CD4	Absolute_CD8	Absolute_NK	Absolute_Bcell	Absolute_Mono	Absolute_Neu
-2.67082	2.15589	11.6657	9.87102	0.897365	3	No		848.666	726.272	392.011	271.664	517.672	3671.2
-1.81781	8.2	27.2001	25.8732	1.32683	2	No		885.462	349.824	495.114	133.911	474.788	2650.5
-0.951824	14.8148	32.3251	23.7388	8.58636	4	No		421.558	177.82	146.39	70.157	357.806	1472.44
2.79425	19.962	155.378	139.1	16.2776	4	Yes	16	440.535	319.259	138	315	889.212	11985.9
0.897031	52.1552	24.2542	19.8443	4.6103	3	Yes	4	46.781	77.482	161.583	65.308	96.485	1332.29
-2.14377	2.32558	13.3143	12.3633	0.951021	2	No		1496.61	1032.22	372.004	545.565	650.554	5007.69
-1.68221	4.28266	23.3517	21.6003	1.75138	4	No		426.797	251.298	197.94	239.453	508.504	2746.62
-3.84165	2.37389	5.38897	4.04173	1.34724	3	No		548.953	532.044	365.657	272.211	367.037	2013.14
3.37082	25.625	239.897	159.444	78.9905	4	Yes	16	145.267	398.266	293.683	225.328	1178.28	12357.5
-1.43423	7.0018	22.1922	14.7948	7.39741	3	No		498.204	447.022	246.145	172.18	531.741	3534.39
0.868952	6.30631	26.959	10.2701	16.6889	4	Yes	4	1744.79	571.999	393.295	741.453	502.781	8371.89
4.59715	42.0382	110.981	72.3056	38.6751	4	Yes	16	181.287	249.76	181.287	181.287	181.287	17674
-1.90959	1.48148	2.58116	2.58116	0	4	No		843.93	542.485	278.301	380.804	428.854	2017.23
1.49492	6.50888	9.54976	6.94528	2.60448	4	Yes	10	252.094	188.827	222.038	274.601	144.505	6620.46
2.65176	31.3208	259.172	198.802	61.4101	4	Yes	12	707.326	610.398	118.333	423.364	1097.96	9162.28
-0.531163	7.09677	40.1136	31.6047	8.50896	2	No		1315.43	443.702	683.258	285.822	754.626	7338.14
2.99985	15.608	300.14	249.535	52.3499	2	Yes	7.92	824.828	531.638	671.592	601.992	1238.18	14088.9
3.74027	33.0682	315.745	221.347	94.3979	4	Yes	16	186.8	186.8	203.068	300.544	524.781	17801.8
2.75135	12.0455	63.2967	47.7711	15.5256	4	Yes	8	850.348	654.473	114.497	846.128	565.663	8665.11
1.47264	35.7558	113.704	95.2159	18.4885	4	Yes	2	689.182	448.258	288.375	199.53	247.027	7475.34
-2.04938	28.8028	61.0779	37.9848	23.0931	2	No		1093.8	534.281	478.677	237.456	415.533	3231.92
-0.644793	18.6879	147.693	69.1329	78.5601	2	No		1825.93	130.1	791.114	298.806	712.845	9402.02
-0.875586	0	0	0	0	2	No		816.756	585.419	510.846	309.146	288.874	6680.04
-3.24977	6.17647	22.5585	17.1874	5.37107	4	No		1656.85	227	871.265	511.375	556.828	2973.9
-3.16007	9.09091	11.7717	10.3002	1.47146	2	No		1361.6	761.487	183.893	302.889	349.812	3335.56
-1.71509	2.89855	10.9119	9.35306	1.55884	4	No		1008.9	243.366	294.52	351.753	414.636	3268.12
0.285818	20.2247	101.231	88.8584	12.3727	4	Yes	8	614.691	818.092	241.011	224.32	651.71	4953.32
3.12083	1.48368	4.81879	3.85503	0.963757	4	Yes	4	78.967	499.914	353.047	279.846	330.334	6538.94
2.20604	50.838	339.53	249.984	89.5464	4	Yes	16	701.554	166.823	309.039	373.888	670.836	7264.33
4.28103	23.5457	118.823	116.027	2.79583	4	Yes	4	117.4	117.4	117.4	139.702	334.54	11064.3
-3.23405	4.53461	6.29403	4.96897	0.993794	2	No		275.404	404.796	349.593	167.31	329.953	1792.38
0.0240804	7.56772	38.5295	25.4649	13.0646	4	Yes	4.15	1149.04	513.624	247.054	296.645	559.824	4829.06
1.84614	3.44828	3.16179	2.63483	0.526965	4	Yes	4	183.792	43.64	209.129	47.47	129.481	3795.83
-0.465398	8.07175	21.565	19.7679	1.79709	3	No		541.452	503.928	234.67	195.245	386.868	4507.41
0.514395	27.4131	221.957	123.483	98.474	4	No		431.017	303.31	212.716	430.939	726.921	9201.11
5.36899	19.3548	60.6717	52.0044	8.66739	4	Yes	12	145.619	175.766	227.662	68.867	217.146	6165.29
-0.953286	9.56175	33.4965	26.5181	6.97845	4	No		1381.66	697.661	374.329	169.823	520.039	4572.04
0.11661	12.4762	77.3091	62.5554	14.7536	4	Yes	4	773.175	534.341	199.414	291.806	638.176	4226.63

## Sheet: Table_2_Model1
dex_atdraw	Absolute_CD4	Total_Cell_Count__cells_ul_	NDMI
No	1664.41	8600	-3.37233
Yes	454.564	16100	4.02483
Yes	147	14700	6.73659
No	219.478	4500	-2.74271
No	589.321	3900	-3.04526
No	878.327	7900	-0.859829
Yes	418.405	8400	1.85504
No	796.711	6800	-2.3614
Yes	880.749	10700	0.138731
No	985.872	5860	-4.1114
No	671.898	3523.33	-3.98339
Yes	1237.84	18660	1.42237
No	770.263	7956.67	-2.36758
Yes	537.416	9670	1.72623
No	1007.99	7190	-3.61094
Yes	410.184	14566.7	4.79231
No	728.489	9626.67	-0.735407
Yes	1101.71	17433.3	0.203059
Yes	293.479	8416.67	2.9936
No	1020.58	5790	-1.94542
No	1119.45	8590	-2.92697
Yes	120	12000	5.97448
No	776.632	3630	-3.80441
No	848.666	6350	-2.67082
No	2434.2	15700	-1.99175
Yes	208.688	5233.33	1.68848
No	885.462	4973.33	-1.81781
No	421.558	2630	-0.951824
Yes	440.535	13800	2.79425
Yes	46.781	1753.7	0.897031
No	724.129	3761.33	-5.84387
No	685.239	4476.67	-2.33287
No	1496.61	8933.5	-2.14377
No	426.797	4289.33	-1.68221
No	548.953	4041	-3.84165
Yes	145.267	14526.7	3.37082
No	498.204	5400	-1.43423
Yes	1744.79	12088	0.868952
Yes	181.287	18128.7	4.59715
No	843.93	4446	-1.90959
Yes	252.094	7580	1.49492
Yes	707.326	11833.3	2.65176
No	1315.43	10636.7	-0.531163
Yes	824.828	17633.3	2.99985
Yes	186.8	18680	3.74027
Yes	850.348	11449.7	2.75135
Yes	689.182	9190	1.47264
No	1005.05	5590.5	-4.23516
No	1093.8	5861.53	-2.04938
No	1825.93	13010	-0.644793
No	816.756	9033.33	-0.875586
No	1656.85	6733.33	-3.24977
No	1361.6	6138.33	-3.16007
No	1008.9	5475.33	-1.71509
Yes	614.691	7482.33	0.285818
No	1184.44	5178.47	-4.34515
Yes	78.967	7896.67	3.12083
Yes	701.554	9320	2.20604
Yes	117.4	11740	4.28103
No	275.404	3235.53	-3.23405
Yes	1149.04	7490.33	0.0240804
Yes	183.792	4363.97	1.84614
No	541.452	6315.6	-0.465398
No	431.017	11250	0.514395
Yes	145.619	6886.67	5.36899
No	1381.66	7733.33	-0.953286
No	1182.15	9210	-4.53664
Yes	773.175	6494	0.11661
No	668.601	3415	-3.18839
Yes	1516.83	16224.7	1.09614
No	715.385	5410.67	-2.36404
Yes	572.796	13296.7	3.22924
Yes	395.074	18903.7	4.45125
No	1576.27	10940	-3.4688
No	85.567	8556.67	-0.101148
No	501.367	4017	-2.5568
Yes	630.029	5572.17	-0.841225
Yes	412.169	17860.7	3.84543
Yes	209.333	20933.3	6.65857
Yes	654.811	9259.33	2.94748
No	1755.54	9122.67	-3.71001
No	1305.61	6148	-3.86081
No	1052.37	6238.67	-2.80906
No	909.638	5479.73	-3.79194
Yes	1468.37	16231	2.60576
Yes	212.166	9071.33	2.02586
Yes	1030.13	12462.3	2.20515
No	853.969	4020.33	-3.75299
Yes	455.781	16674	5.06753
No	2103.08	10196	-2.79994
No	581.604	3865.17	-2.61766
No	833.672	7780.33	-1.73581
Yes	201.863	10397.7	5.1302
No	602.483	3776.77	-4.3079
Yes	333.146	8846.67	1.5164
Yes	335.272	9762.33	2.28951
Yes	247.231	13110	5.13404
No	794.368	5522.4	-4.33652
No	997.543	5905.67	-2.91773
No	372.109	3725.33	-2.48135
No	900.426	5265	-2.43393
No	994.438	6163.33	-3.14095
No	957.202	6446.67	-2.36357
Yes	140.42	8010.33	5.55131
Yes	648.703	14083.3	2.54413
Yes	115.777	11577.7	3.58796
No	752.803	3681.33	-4.3603
No	877.055	5895	-2.06824
Yes	220.213	11320	4.01042
No	1892.42	8033.33	-3.01634
No	327.808	3293	-2.16039
No	1013.19	5659.67	-2.71639
Yes	210.984	12416.7	4.29786
No	492.33	5676.67	-1.03255
Yes	1254.49	26333.3	4.41194
No	697.718	6260.67	-3.18524
No	336.536	10451.7	0.584516
Yes	394.948	12743.3	2.71775
No	579.892	4230.13	-4.28009
No	953.786	4505.63	-3.23244
No	607.8	6905	-1.40231
No	553.367	3127.67	-2.83172
No	1000.62	5021.7	-4.80384
Yes	196.344	5150.33	-0.00932486
No	1419	7563.33	-4.04697
Yes	317.209	11848.2	-0.66967
Yes	479.042	9210	1.80412
No	1261.04	5796.33	-3.1327
No	860.655	5606.33	-2.72383
No	1288.21	12087.3	-3.60034
Yes	138.036	8634.67	2.97742
No	700.899	6177.8	-1.9531
Yes	1499.27	10070	0.608675
Yes	1100.31	9722.67	0.294684
Yes	139.033	13903.3	6.12065

## Sheet: Table_2_Models 2_3
NDMI_score	mMDSC_cells_ul	CD16neg_mMDSCcells_ul	dex_atdraw
-2.67082	11.6657	9.87102	No
-1.81781	27.2001	25.8732	No
-0.951824	32.3251	23.7388	No
2.79425	155.378	139.1	Yes
0.897031	24.2542	19.8443	Yes
-2.14377	13.3143	12.3633	No
-1.68221	23.3517	21.6003	No
-3.84165	5.38897	4.04173	No
3.37082	239.897	159.444	Yes
-1.43423	22.1922	14.7948	No
0.868952	26.959	10.2701	Yes
4.59715	110.981	72.3056	Yes
-1.90959	2.58116	2.58116	No
1.49492	9.54976	6.94528	Yes
2.65176	259.172	198.802	Yes
-0.531163	40.1136	31.6047	No
2.99985	300.14	249.535	Yes
3.74027	315.745	221.347	Yes
2.75135	63.2967	47.7711	Yes
1.47264	113.704	95.2159	Yes
-2.04938	61.0779	37.9848	No
-0.644793	147.693	69.1329	No
-0.875586	0	0	No
-3.24977	22.5585	17.1874	No
-3.16007	11.7717	10.3002	No
-1.71509	10.9119	9.35306	No
0.285818	101.231	88.8584	Yes
3.12083	4.81879	3.85503	Yes
2.20604	339.53	249.984	Yes
4.28103	118.823	116.027	Yes
-3.23405	6.29403	4.96897	No
0.0240804	38.5295	25.4649	Yes
1.84614	3.16179	2.63483	Yes
-0.465398	21.565	19.7679	No
0.514395	221.957	123.483	No
5.36899	60.6717	52.0044	Yes
-0.953286	33.4965	26.5181	No
0.11661	77.3091	62.5554	Yes

## Sheet: Table 3
NDMI Score	World Health Organization 2016 Classification	CD4 T-cells (proportions)	Surgery
-6.76454	Oligodendroglioma	36.9532	Resection
-3.51975	IDH-WT Astrocytoma	24.6963	Resection
-1.9712	IDH-WT Astrocytoma	18.8625	Resection
0.489283	IDH-WT GBM	7.82901	Resection
-1.87579	Oligodendroglioma	14.9753	Resection
-3.72876	IDH-WT Astrocytoma	27.8428	Resection
-1.52524	IDH-WT GBM	11.9609	Resection
3.579	IDH-WT GBM	0.5	Resection
-1.81461	Oligodendroglioma	15.1647	Resection
0.66509	IDH-WT GBM	6.80384	Biopsy
-1.53784	IDH-WT GBM	15.7853	Resection
2.63819	IDH-WT Astrocytoma	5.2112	Biopsy
4.80786	IDH-WT Astrocytoma	2.5275	Biopsy
0.473547	IDH-WT GBM	4.74495	Resection
5.0888	IDH-WT Astrocytoma	5.15215	Resection
-1.44886	IDH-WT Astrocytoma	17.4075	Resection
-7.0022	Oligodendroglioma	19.778	Resection
-2.29464	Oligodendroglioma	19.3242	Resection
2.07587	Oligodendroglioma	7.10275	Resection
-2.06075	IDH-WT Astrocytoma	6.91258	Resection
-1.28731	IDH-WT Astrocytoma	19.8827	Resection
2.45295	IDH-WT GBM	5.07155	Resection
-3.81571	IDH-WT Astrocytoma	6.26481	Resection
-3.13349	IDH-WT Astrocytoma	32.405	Biopsy
3.12525	IDH-WT GBM	2.19613	Resection
-0.678058	IDH-WT Astrocytoma	6.11462	Resection
3.4657	IDH-WT GBM	0.5	Biopsy
-2.04721	Oligodendroglioma	13.4627	Resection
-3.06992	IDH-WT GBM	25.3772	Resection
0.255858	IDH-WT GBM	8.50438	Resection
2.60959	IDH-WT Astrocytoma	5.29182	Resection
-2.57149	Oligodendroglioma	18.2521	Resection
-3.04918	IDH-WT Astrocytoma	14.9212	Resection
0.262852	IDH-WT GBM	6.38913	Resection
4.38826	IDH-WT Astrocytoma	0.5	Resection
-1.91981	IDH-WT Astrocytoma	10.4459	Resection
3.21992	IDH-WT Astrocytoma	6.81478	Biopsy
-2.25762	IDH-WT Astrocytoma	15.9121	Resection
1.11472	IDH-WT GBM	6.51699	Resection
3.88964	IDH-WT Astrocytoma	2.87798	Resection
-1.07975	IDH-WT GBM	23.2036	Resection
-1.5604	IDH-WT GBM	15.6275	Resection
2.21639	IDH-WT GBM	0.5	Resection
2.1318	IDH-WT GBM	2.03088	Resection
-1.98159	IDH-WT Astrocytoma	14.5561	Resection
-2.8097	Oligodendroglioma	19.9866	Resection
1.48717	IDH-WT GBM	9.12621	Biopsy
-3.41563	IDH-WT GBM	16.6283	Resection
-0.885756	IDH-WT Astrocytoma	11.175	Biopsy
4.39927	IDH-WT GBM	2.35039	Resection
-1.23578	Oligodendroglioma	16.0637	Resection
2.01731	IDH-WT GBM	6.20543	Resection
0.631676	Oligodendroglioma	8.70015	Resection
5.85377	IDH-WT GBM	1.00567	Resection
-2.43036	Oligodendroglioma	21.8641	Resection
-3.88508	Oligodendroglioma	17.1349	Resection
-2.35124	Oligodendroglioma	5.41891	Resection
-3.17984	IDH-WT Astrocytoma	15.3496	Resection
4.14829	IDH-WT Astrocytoma	2.06874	Resection
-3.63316	Oligodendroglioma	27.5973	Resection
-1.20498	Oligodendroglioma	24.831	Resection
4.53915	IDH-WT Astrocytoma	0.5	Biopsy
1.37359	IDH-WT Astrocytoma	18.8074	Resection
-4.60611	IDH-WT Astrocytoma	17.1307	Resection
-7.88904	Oligodendroglioma	15.7076	Resection
-3.93559	IDH-WT GBM	21.5694	Resection
-4.31562	IDH-WT GBM	23.7767	Resection
-1.64018	IDH-WT Astrocytoma	10.2274	Resection
-1.33436	Oligodendroglioma	22.7749	Resection
-4.80672	Oligodendroglioma	8.84465	Resection
3.42413	IDH-WT GBM	1.76188	Biopsy
-0.0415284	IDH-WT GBM	8.9629	Resection
1.31596	IDH-WT GBM	5.20618	Resection
-2.56261	Oligodendroglioma	14.6736	Resection
0.502481	Oligodendroglioma	7.56155	Resection
-4.19666	IDH-WT GBM	10.6993	Resection
3.92474	IDH-WT GBM	1.01883	Resection
-1.88445	Oligodendroglioma	8.03274	Resection
4.41891	IDH-WT GBM	4.33585	Resection
1.44479	IDH-WT GBM	6.35953	Resection
2.69519	IDH-WT GBM	2.341	Resection
-0.611013	IDH-WT Astrocytoma	16.2145	Resection
-1.58108	IDH-WT Astrocytoma	29.1302	Resection
0.0229313	Oligodendroglioma	8.03206	Resection
1.96856	IDH-WT Astrocytoma	4.6649	Biopsy
0.553785	Oligodendroglioma	12.1142	Resection
5.69602	IDH-WT GBM	1.07578	Biopsy
1.25711	IDH-WT GBM	8.90843	Resection
0.652316	IDH-MT Astrocytoma	14.0665	Biopsy
-1.0354	IDH-WT GBM	11.8719	Resection
-2.74306	Oligodendroglioma	22.106	Resection
1.63781	IDH-WT GBM	5.5741	Resection
-2.62733	Oligodendroglioma	19.9777	Resection
1.80945	IDH-WT GBM	4.03599	Resection
-0.204214	IDH-WT GBM	7.7253	Resection
0.992713	IDH-WT GBM	4.22044	Resection
-1.42319	Oligodendroglioma	9.94782	Resection
-1.25108	Oligodendroglioma	8.8695	Resection
-3.31758	Oligodendroglioma	12.4196	Resection
0.101487	Oligodendroglioma	0.5	Resection
0.165213	IDH-WT GBM	5.74333	Resection
-1.83726	IDH-WT GBM	21.1973	Resection
0.44677	IDH-WT GBM	7.95543	Resection
-0.627988	Oligodendroglioma	8.74057	Resection
0.90139	IDH-WT Astrocytoma	7.02566	Resection
-2.289	Oligodendroglioma	25.972	Resection
-0.470745	IDH-WT Astrocytoma	14.4841	Resection
2.74623	IDH-WT Astrocytoma	4.67194	Resection
-0.851001	IDH-WT Astrocytoma	12.4764	Biopsy
5.43399	IDH-WT GBM	2.38492	Resection
-2.664	Oligodendroglioma	17.4853	Resection
-2.66144	IDH-WT GBM	13.5147	Resection
0.579316	IDH-WT GBM	10.4157	Biopsy
4.97229	IDH-WT GBM	2.20842	Biopsy
-1.56443	IDH-WT Astrocytoma	11.3262	Resection
0.437818	Oligodendroglioma	11.8413	Resection
-0.903161	IDH-WT GBM	8.44946	Resection
-0.9369	IDH-WT Astrocytoma	11.5233	Resection
-0.533816	IDH-WT Astrocytoma	14.3291	Biopsy
0.97145	IDH-WT Astrocytoma	7.34172	Biopsy
0.985625	IDH-WT Astrocytoma	16.1751	Biopsy
-3.08131	Oligodendroglioma	16.1805	Resection
-3.72338	Oligodendroglioma	13.3807	Resection
3.15248	IDH-WT GBM	5.22535	Biopsy
-0.917879	IDH-WT Astrocytoma	12.5019	Biopsy
1.87294	IDH-WT GBM	4.95142	Resection
3.76983	IDH-WT GBM	3.12567	Resection
3.27031	IDH-WT GBM	1.78878	Resection
3.28055	IDH-WT Astrocytoma	3.47796	Resection
-1.11643	IDH-WT GBM	27.9985	Resection
-5.94009	IDH-WT Astrocytoma	18.5408	Resection
0.457478	Oligodendroglioma	13.8731	Resection
0.577673	Oligodendroglioma	13.2423	Resection
0.835673	IDH-WT GBM	7.00766	Resection
-0.116672	IDH-WT GBM	14.6667	Resection
-3.76458	IDH-WT Astrocytoma	19.0371	Resection
-6.17538	IDH-WT Astrocytoma	52.7612	Resection
2.47512	IDH-WT GBM	6.5977	Biopsy
-4.11017	IDH-WT Astrocytoma	19.2851	Resection
2.09402	IDH-WT Astrocytoma	6.06523	Resection
-4.15932	Oligodendroglioma	18.5602	Resection
-3.0159	IDH-WT Astrocytoma	20.7648	Resection
5.6146	IDH-WT GBM	1.09258	Resection
-3.75477	Oligodendroglioma	14.3001	Resection
-1.44508	IDH-WT Astrocytoma	13.3181	Resection
1.36288	IDH-WT Astrocytoma	4.45825	Biopsy
-1.73329	Oligodendroglioma	13.4046	Resection
-4.5424	Oligodendroglioma	18.9658	Resection
-0.639415	Oligodendroglioma	10.0804	Resection
-0.06928	Oligodendroglioma	15.1274	Resection
3.19466	IDH-WT GBM	5.25169	Resection
-3.33948	Oligodendroglioma	14.2765	Resection
-3.37114	Oligodendroglioma	9.92849	Resection
-0.121111	IDH-WT Astrocytoma	9.17393	Resection
2.22656	IDH-WT GBM	7.34665	Resection
-2.76077	Oligodendroglioma	19.196	Resection
2.12462	IDH-WT Astrocytoma	6.689	Resection
-0.797254	IDH-WT GBM	14.1224	Resection
-2.62023	Oligodendroglioma	13.5224	Resection
-0.405591	IDH-WT Astrocytoma	13.1219	Resection
4.16854	IDH-WT GBM	3.05552	Biopsy
-4.24838	IDH-WT Astrocytoma	14.2717	Resection
-2.26576	Oligodendroglioma	11.8324	Resection
1.1114	IDH-WT Astrocytoma	11.3057	Resection
-1.66715	IDH-WT GBM	8.49874	Resection
2.8142	IDH-WT Astrocytoma	6.24167	Biopsy
-0.646909	Oligodendroglioma	9.09192	Resection
-2.86701	Oligodendroglioma	17.6008	Resection
-2.88519	IDH-WT GBM	16.5071	Resection
0.930892	IDH-WT GBM	8.94857	Resection
-3.19622	Oligodendroglioma	18.7823	Resection
-2.15611	IDH-WT GBM	11.4772	Resection
5.3225	IDH-WT Astrocytoma	3.13755	Biopsy
-1.35766	IDH-WT GBM	19.5413	Resection
-6.05524	IDH-WT GBM	16.1938	Biopsy
-2.28697	Oligodendroglioma	16.2737	Resection
1.94371	IDH-WT GBM	16.2453	Resection
-0.0700286	Oligodendroglioma	13.7614	Resection
-7.54716	Oligodendroglioma	38.658	Resection
2.34855	IDH-WT GBM	7.8325	Resection
-3.25291	Oligodendroglioma	18.5678	Resection
-1.54845	IDH-WT GBM	16.0227	Resection
-0.0295304	IDH-WT GBM	20.0892	Resection
-0.0214395	IDH-WT Astrocytoma	11.8994	Resection
0.525406	IDH-WT GBM	7.68863	Resection
-1.85833	Oligodendroglioma	14.2802	Resection
-0.247222	IDH-WT GBM	8.92296	Resection
-1.42913	IDH-WT Astrocytoma	12.5039	Resection
-0.0618224	Oligodendroglioma	10.3255	Biopsy
-2.5777	Oligodendroglioma	20.3941	Resection
-0.37488	IDH-WT GBM	11.5593	Resection
-3.7956	Oligodendroglioma	13.2472	Resection
0.479809	IDH-WT Astrocytoma	1.30846	Resection
2.9244	IDH-WT GBM	1.95578	Resection
1.77517	IDH-WT Astrocytoma	9.51953	Biopsy
-1.17477	Oligodendroglioma	8.00262	Resection
2.97373	IDH-WT GBM	2.57953	Resection
-5.26341	Oligodendroglioma	16.3822	Resection
-2.78756	IDH-WT GBM	6.62535	Resection
4.0379	IDH-WT Astrocytoma	2.37799	Resection
-1.53758	IDH-WT Astrocytoma	15.386	Biopsy
-2.36757	IDH-WT Astrocytoma	17.6079	Resection
0.629266	IDH-WT Astrocytoma	8.91835	Resection
2.20807	IDH-WT Astrocytoma	7.49882	Biopsy
2.45729	Oligodendroglioma	0.970734	Resection
-0.827385	Oligodendroglioma	12.4225	Resection
3.60039	IDH-WT GBM	2.5231	Resection
-3.68126	IDH-WT GBM	15.9005	Resection
-4.3528	Oligodendroglioma	20.7101	Resection
2.63084	IDH-WT GBM	8.27751	Resection
-3.54276	IDH-WT Astrocytoma	14.3374	Resection
-2.33874	IDH-WT GBM	25.5556	Resection
-1.59088	Oligodendroglioma	14.6804	Resection
0.20847	IDH-WT GBM	10.3829	Resection
0.358312	Oligodendroglioma	2.58117	Resection
-2.2074	IDH-WT GBM	9.10083	Resection
-4.22467	Oligodendroglioma	19.3032	Resection
-4.57726	IDH-WT Astrocytoma	13.6214	Biopsy
-1.34612	IDH-WT GBM	12.1642	Resection
-2.95312	IDH-WT Astrocytoma	17.9824	Resection
3.57934	IDH-WT Astrocytoma	2.77319	Biopsy
2.2452	IDH-WT GBM	3.08806	Resection
-0.303743	Oligodendroglioma	14.117	Resection
-3.11389	IDH-WT Astrocytoma	21.3653	Resection
-6.05704	IDH-WT GBM	19.2299	Resection
-0.890753	IDH-WT Astrocytoma	12.3298	Resection
-0.195307	Oligodendroglioma	11.7733	Resection
-2.20421	IDH-WT Astrocytoma	11.1568	Resection
-1.73918	IDH-WT GBM	12.5058	Resection
-0.908569	IDH-WT GBM	2.02556	Resection
1.59127	IDH-WT GBM	10.0372	Resection
0.128894	IDH-WT GBM	12.5345	Resection
-1.0399	IDH-WT GBM	12.4824	Resection
-3.49924	Oligodendroglioma	19.3477	Resection
-2.7363	Oligodendroglioma	18.1305	Resection
4.43567	IDH-WT GBM	1.74343	Biopsy
-1.47899	IDH-WT Astrocytoma	17.0319	Resection
-3.25903	IDH-WT Astrocytoma	9.86439	Biopsy
-0.547419	Oligodendroglioma	9.13166	Resection
-5.09712	IDH-WT Astrocytoma	14.7146	Resection
4.23674	IDH-WT GBM	5.33552	Resection
0.758746	IDH-WT GBM	12.7991	Resection
0.384779	Oligodendroglioma	6.94695	Resection
0.593583	IDH-WT GBM	13.7623	Resection
-0.89889	IDH-WT GBM	11.8789	Resection
-2.25647	IDH-WT Astrocytoma	17.426	Resection
-0.684232	IDH-WT Astrocytoma	8.31607	Resection
-4.47865	IDH-WT GBM	20.335	Resection
-1.48499	IDH-WT Astrocytoma	9.99993	Resection
-3.78613	IDH-WT Astrocytoma	22.6781	Biopsy
-0.650518	IDH-WT GBM	11.5283	Resection
-1.38295	IDH-WT Astrocytoma	14.7827	Resection
-4.65716	Oligodendroglioma	12.4365	Resection
-1.79462	IDH-WT Astrocytoma	17.3562	Resection
-0.902008	Oligodendroglioma	9.82583	Resection
4.87005	IDH-WT GBM	7.01479	Resection
-3.42849	Oligodendroglioma	18.0198	Resection
4.30751	IDH-WT GBM	1.23668	Resection
0.441987	IDH-WT Astrocytoma	10.5893	Resection
-1.15426	Oligodendroglioma	8.88782	Resection
-1.10103	IDH-WT Astrocytoma	10.0117	Resection
-0.288371	IDH-WT GBM	10.519	Resection
5.5842	IDH-WT GBM	0.948827	Resection
1.2667	IDH-WT GBM	0.681748	Resection
-1.17354	Oligodendroglioma	6.99684	Resection
-4.7461	Oligodendroglioma	18.0636	Resection
-2.92579	IDH-WT Astrocytoma	12.031	Biopsy
-4.85412	Oligodendroglioma	17.8702	Resection
-1.75614	Oligodendroglioma	17.6306	Resection
-4.87669	IDH-WT GBM	5.96666	Resection
-0.379922	IDH-WT Astrocytoma	11.1696	Resection
0.304074	IDH-WT GBM	15.9641	Resection
-0.997952	IDH-WT GBM	14.1523	Resection
-6.01095	IDH-WT GBM	32.821	Resection
-2.94137	IDH-WT Astrocytoma	14.8755	Resection
-1.03695	IDH-WT Astrocytoma	27.7309	Resection
-3.05273	Oligodendroglioma	20.5733	Resection
-2.84286	IDH-WT Astrocytoma	13.1737	Biopsy
-4.34854	Oligodendroglioma	17.3994	Resection
-1.29364	Oligodendroglioma	16.4098	Resection
3.57667	IDH-WT Astrocytoma	3.40739	Resection
3.63826	IDH-WT GBM	0.5	Resection
-1.67117	IDH-WT GBM	19.7557	Resection
1.19393	IDH-WT GBM	11.8939	Resection
0.823066	IDH-WT Astrocytoma	8.17072	Resection
5.43683	IDH-WT GBM	0.5	Resection
2.08728	IDH-WT Astrocytoma	9.3304	Resection
6.98043	IDH-WT Astrocytoma	0.5	Biopsy
2.58937	IDH-WT GBM	3.55381	Resection
-4.39861	IDH-WT Astrocytoma	27.4109	Resection
-1.94478	IDH-WT Astrocytoma	15.8313	Resection
1.77716	Oligodendroglioma	12.4393	Resection
2.18067	IDH-WT Astrocytoma	7.88265	Resection
2.28692	IDH-WT GBM	8.50558	Resection
2.6824	IDH-WT GBM	6.91597	Resection
4.60478	IDH-WT GBM	2.43819	Resection
-4.07584	Oligodendroglioma	27.3241	Resection
-3.04688	IDH-WT Astrocytoma	25.5521	Resection
-0.725447	IDH-WT Astrocytoma	12.4002	Biopsy
5.23286	IDH-WT GBM	1.94547	Resection
-3.01107	IDH-WT Astrocytoma	22.4397	Resection
-1.13931	IDH-WT Astrocytoma	14.3727	Resection
-1.23612	IDH-WT GBM	14.0832	Resection
-2.79906	IDH-WT GBM	10.7146	Resection
-2.39482	IDH-WT Astrocytoma	19.1127	Resection
-1.46829	IDH-WT Astrocytoma	16.9838	Resection
-4.88735	Oligodendroglioma	29.7372	Resection
3.8984	IDH-WT GBM	5.04761	Resection
4.3234	IDH-WT Astrocytoma	1.26546	Resection
-2.06041	IDH-WT Astrocytoma	7.80702	Resection
-4.51438	IDH-WT Astrocytoma	25.3217	Resection
-1.49132	Oligodendroglioma	6.57157	Resection
3.80026	IDH-WT GBM	1.98588	Biopsy
-0.526987	IDH-WT GBM	4.88385	Resection
-0.627415	Oligodendroglioma	14.3506	Resection
-0.814009	IDH-WT GBM	6.96948	Resection
-0.381535	IDH-WT Astrocytoma	7.52212	Resection
3.22677	IDH-WT GBM	2.453	Resection
-3.18893	IDH-WT Astrocytoma	19.8499	Resection
-2.90267	Oligodendroglioma	17.9935	Biopsy
-4.07542	IDH-WT GBM	20.8042	Resection
-2.08768	IDH-WT GBM	9.38885	Resection
-2.18644	IDH-WT GBM	18.2323	Resection
-6.06631	Oligodendroglioma	8.93682	Resection
-2.87758	IDH-WT Astrocytoma	32.3148	Resection
-3.39911	IDH-WT GBM	14.2141	Resection
2.8217	IDH-WT GBM	8.71429	Resection
1.94821	IDH-WT GBM	8.00861	Resection
3.50383	IDH-WT Astrocytoma	6.4215	Resection
3.93097	IDH-WT GBM	2.58846	Resection
1.85215	IDH-WT GBM	9.36839	Resection
-2.27502	Oligodendroglioma	17.8945	Resection
-0.25985	IDH-WT Astrocytoma	2.63836	Biopsy
0.61702	IDH-WT GBM	13.6452	Biopsy
-0.620959	IDH-WT GBM	14.0035	Resection
-2.67016	Oligodendroglioma	18.431	Resection
-0.826145	IDH-WT Astrocytoma	5.72831	Resection
2.50816	IDH-WT GBM	8.19197	Resection
0.118595	IDH-WT GBM	11.0265	Resection
-3.57196	Oligodendroglioma	17.4418	Resection
-1.88231	Oligodendroglioma	12.4394	Resection
-1.28803	Oligodendroglioma	9.27361	Resection
-2.07816	IDH-WT GBM	9.30602	Resection
-3.74328	IDH-MT Astrocytoma	17.2528	Resection
-3.61802	Oligodendroglioma	11.1899	Resection
-2.4777	Oligodendroglioma	12.0185	Resection
-3.01739	IDH-MT Astrocytoma	10.9542	Resection
2.84877	IDH-WT GBM	0.82067	Resection
0.245003	Oligodendroglioma	7.88724	Resection
-2.16434	IDH-WT GBM	5.14993	Resection
-1.6506	Oligodendroglioma	13.0032	Resection
-4.41397	Oligodendroglioma	22.3399	Resection
-3.52579	IDH-WT Astrocytoma	20.3769	Resection
-0.86686	Oligodendroglioma	3.78394	Biopsy
-0.315904	Oligodendroglioma	11.5504	Resection
0.0339887	IDH-WT GBM	8.3172	Resection
1.01761	IDH-WT GBM	16.2926	Resection
1.04242	Oligodendroglioma	4.60727	Biopsy
-3.03386	IDH-WT GBM	13.0285	Resection
-4.57138	Oligodendroglioma	18.6962	Resection
1.24817	IDH-WT GBM	8.31366	Resection
-0.863381	IDH-WT GBM	14.6521	Resection
0.285751	IDH-WT GBM	16.7748	Resection
5.55895	IDH-WT GBM	1.46304	Resection
3.91909	IDH-WT GBM	0.637427	Resection
-2.98364	Oligodendroglioma	23.8824	Resection
-3.70094	IDH-MT Astrocytoma	17.7902	Resection
2.11365	IDH-WT GBM	8.89405	Resection
0.976283	Oligodendroglioma	16.811	Resection
-2.62854	IDH-MT Astrocytoma	9.8543	Resection
0.48234	IDH-WT Astrocytoma	12.5816	Resection
-1.36574	IDH-WT GBM	11.6624	Resection
1.31937	Oligodendroglioma	9.20403	Resection
-2.67276	IDH-MT Astrocytoma	14.399	Resection
-1.1802	Oligodendroglioma	13.4452	Resection
-2.75317	Oligodendroglioma	15.266	Resection
0.844009	IDH-WT Astrocytoma	9.26154	Resection
-4.24339	IDH-MT Astrocytoma	23.7371	Biopsy
-3.59779	Oligodendroglioma	17.673	Resection
0.850175	IDH-WT Astrocytoma	7.46246	Resection
-0.331212	Oligodendroglioma	14.0747	Resection
-1.28685	IDH-WT GBM	10.2759	Resection
-2.41439	IDH-WT Astrocytoma	3.74256	Resection
3.39173	IDH-WT Astrocytoma	4.8579	Resection
-2.90693	IDH-WT Astrocytoma	19.3591	Resection
-1.21921	Oligodendroglioma	9.95794	Resection
-1.08457	Oligodendroglioma	13.4378	Resection
-1.32738	Oligodendroglioma	11.5252	Resection
-2.31411	IDH-WT GBM	17.1483	Resection
0.231576	IDH-WT Astrocytoma	10.696	Resection
-2.37238	Oligodendroglioma	9.92986	Resection
4.08979	IDH-WT GBM	3.1631	Resection
-3.93028	Oligodendroglioma	16.3064	Resection
2.44977	IDH-WT GBM	1.50786	Resection
-5.21873	IDH-WT GBM	10.0763	Resection
-1.89651	Oligodendroglioma	14.3676	Resection
-3.65866	IDH-WT GBM	8.5351	Resection
-1.73262	IDH-WT GBM	8.28727	Resection
1.50324	IDH-WT Astrocytoma	9.70322	Resection
-2.00594	Oligodendroglioma	14.4299	Resection
-2.57935	Oligodendroglioma	17.92	Resection
2.16057	IDH-WT GBM	4.82995	Biopsy
-1.90955	IDH-WT GBM	11.3926	Resection
0.839015	Oligodendroglioma	10.2896	Resection
-0.015031	IDH-WT Astrocytoma	11.8835	Resection
-2.61227	IDH-WT Astrocytoma	6.78236	Biopsy
0.212783	Oligodendroglioma	11.0273	Resection
5.51376	IDH-WT GBM	0.5	Resection
0.0275193	IDH-WT GBM	10.0581	Resection
-2.4707	IDH-WT Astrocytoma	20.2088	Resection
-1.1954	Oligodendroglioma	5.94364	Resection
-3.02927	IDH-WT Astrocytoma	15.1981	Resection
-9.24547	Oligodendroglioma	22.0743	Resection
-0.568106	Oligodendroglioma	19.2939	Resection
-2.32762	Oligodendroglioma	9.57693	Resection
-1.40989	IDH-WT GBM	11.035	Resection
-3.08906	Oligodendroglioma	13.093	Biopsy
-0.984744	IDH-WT GBM	5.4296	Resection
0.69919	IDH-WT Astrocytoma	5.45633	Resection
2.48238	IDH-WT GBM	3.99189	Resection
-2.30205	Oligodendroglioma	14.2641	Resection
-2.12566	IDH-WT Astrocytoma	8.52623	Biopsy
-0.888894	IDH-WT GBM	2.50281	Biopsy
-4.58308	IDH-WT GBM	5.87047	Resection
-1.84275	IDH-WT GBM	9.05034	Biopsy
-0.928669	IDH-MT Astrocytoma	13.7321	Resection
-3.04	IDH-WT GBM	26.137	Resection
-1.29219	IDH-WT GBM	1.98749	Resection
0.535776	IDH-WT GBM	8.03986	Resection

## Sheet: Figure2A
cpg	deltabeta	neglog10p
cg00001874	-0.105567	0.862033
cg00005166	-0.112352	0.348933
cg00005461	-0.145591	1.5991
cg00005579	-0.156063	0.396653
cg00005619	-0.109639	0.677337
cg00009088	-0.240563	0.892161
cg00010078	-0.120732	0.685489
cg00012722	-0.11155	0.57865
cg00018276	-0.198625	0.551233
cg00020474	-0.10673	0.0874117
cg00023231	-0.111447	3.23537
cg00023363	-0.171485	0.974649
cg00024269	0.127622	0.27245
cg00025063	-0.139741	0.275397
cg00026958	-0.108186	0.770263
cg00027232	-0.167796	1.78488
cg00027570	0.111222	0.61144
cg00030296	-0.145347	3.49889
cg00030432	-0.212105	0.962749
cg00032703	-0.111471	0.776369
cg00032884	0.106817	0.139473
cg00033750	-0.144699	0.0645744
cg00034241	-0.139	1.54626
cg00034338	-0.216275	0.47354
cg00036656	-0.112074	0.447504
cg00036976	-0.111422	2.72844
cg00037671	-0.136938	1.38722
cg00038503	0.119237	0.0645353
cg00039170	0.107815	0.277887
cg00040825	-0.151429	0.251254
cg00040837	-0.175812	0.059949
cg00041030	0.10291	0.0527866
cg00041989	-0.118679	0.004881
cg00042467	-0.144402	1.0033
cg00044505	-0.117661	0.483117
cg00046073	-0.131631	1.29341
cg00050618	0.121735	0.137697
cg00052684	-0.167546	6.41495
cg00057616	-0.119882	0.225825
cg00057840	-0.110088	0.221135
cg00058226	-0.139032	1.77204
cg00058290	0.115844	0.0733979
cg00060800	-0.118466	0.0563009
cg00061695	-0.11156	0.0378457
cg00065048	-0.101489	0.176617
cg00066854	-0.166706	2.81216
cg00067427	-0.118074	3.36514
cg00067720	-0.148107	1.01729
cg00070678	-0.140303	0.165048
cg00070868	-0.105004	1.03564
cg00073299	-0.14601	0.0269812
cg00074365	-0.10387	0.80925
cg00078782	-0.168905	2.19241
cg00079551	-0.105643	0.179876
cg00080816	-0.10097	0.830539
cg00081579	-0.109932	0.53599
cg00082132	-0.112409	1.4708
cg00082806	-0.122362	0.0319654
cg00083704	-0.170936	0.126204
cg00084153	-0.153979	0.00219865
cg00084577	-0.195187	1.5244
cg00084864	0.103591	0.227944
cg00089960	-0.106327	0.307061
cg00094579	-0.185094	0.555273
cg00096549	-0.107582	0.0739863
cg00098216	-0.135705	0.185563
cg00098559	-0.172299	2.37688
cg00099145	-0.127129	0.124035
cg00102042	0.104757	0.163559
cg00102126	-0.132455	0.137868
cg00107039	-0.156945	1.55347
cg00107142	-0.101515	2.0536
cg00107970	-0.137392	3.16337
cg00108744	-0.102168	0.478612
cg00108812	-0.206634	0.755266
cg00109264	0.105387	0.116788
cg00109480	-0.160619	0.604542
cg00109653	-0.144505	0.102728
cg00111063	-0.106301	0.0172559
cg00111657	-0.129893	1.93409
cg00112238	-0.131421	1.41353
cg00112790	-0.215359	1.48827
cg00112952	-0.178198	0.387997
cg00113247	-0.174135	2.50438
cg00113675	-0.155652	1.05139
cg00114937	-0.116006	0.595096
cg00115113	-0.13978	1.1608
cg00116435	-0.154594	2.11468
cg00118808	-0.143919	1.38614
cg00119597	-0.166165	1.85309
cg00120897	-0.128804	0.00887655
cg00121045	-0.18273	2.47852
cg00121346	-0.154325	1.45083
cg00122406	-0.107968	0.409159
cg00126365	-0.107306	0.508282
cg00128168	-0.151306	2.42239
cg00128562	-0.125424	0.383426
cg00128590	-0.187138	2.2057
cg00129234	-0.129959	3.26168
cg00130693	-0.11458	0.122245
cg00133727	-0.174473	2.69145
cg00135546	-0.121926	2.48342
cg00136106	-0.163784	2.15397
cg00136902	-0.192047	0.900872
cg00139681	-0.105314	0.16711
cg00139956	-0.202469	0.649596
cg00140837	-0.147076	0.245781
cg00141997	-0.127339	1.52961
cg00145289	-0.115595	0.415118
cg00146490	-0.116537	0.996032
cg00148618	-0.109989	3.52399
cg00150807	-0.111105	0.581144
cg00152127	-0.110907	1.8747
cg00153919	-0.125529	0.115607
cg00154119	-0.119873	0.94643
cg00156232	-0.126299	0.293527
cg00158122	-0.120892	1.78
cg00158770	-0.118187	0.463689
cg00160503	-0.118461	0.13513
cg00160753	-0.250111	0.379703
cg00168459	-0.153686	1.49763
cg00168694	-0.178675	1.46134
cg00169401	-0.130547	0.153142
cg00169856	-0.122053	1.38614
cg00170307	-0.100573	0.0486957
cg00173498	-0.102422	0.657087
cg00173820	-0.202688	0.149736
cg00174113	0.117672	0.0436834
cg00176928	-0.113155	0.166667
cg00179026	0.115114	0.206106
cg00181432	-0.112509	0.273514
cg00182040	-0.168831	0.195451
cg00182149	-0.110339	0.131248
cg00184799	-0.16188	1.22843
cg00186909	-0.126101	1.26306
cg00187403	-0.176378	2.64347
cg00187686	-0.119326	1.31638
cg00187889	0.105343	0.117754
cg00188327	-0.155388	0.241109
cg00188443	0.100614	0.583951
cg00188748	-0.131678	2.68808
cg00190116	0.106976	0.129372
cg00190294	0.102334	0.197582
cg00191409	-0.196128	0.0983901
cg00192026	-0.158059	0.162399
cg00192220	-0.120182	1.44078
cg00192882	-0.101571	0.363331
cg00193210	-0.116825	0.332576
cg00196366	-0.138048	0.91877
cg00198525	-0.168004	0.499176
cg00198785	-0.145829	0.789722
cg00199007	-0.107604	1.46568
cg00199799	-0.11217	0.338833
cg00200629	-0.195197	0.261107
cg00201375	-0.154523	3.02462
cg00202345	-0.181401	1.66233
cg00204748	-0.103934	0.190717
cg00205669	0.104731	0.599327
cg00207008	-0.119263	0.0930644
cg00207226	-0.122626	0.969334
cg00207280	-0.105795	0.213151
cg00208768	-0.185411	2.84284
cg00209037	-0.12097	1.18569
cg00210470	-0.144149	1.4315
cg00211174	-0.193128	0.512746
cg00211726	-0.136544	0.131399
cg00215787	-0.203856	0.0131353
cg00216277	-0.208336	1.08059
cg00216676	-0.168108	0.889026
cg00218914	-0.120253	1.15636
cg00219663	-0.170789	1.4296
cg00219816	-0.145366	0.365624
cg00221718	-0.127788	0.863731
cg00222124	-0.147765	0.820289
cg00223564	0.10497	0.266964
cg00224686	-0.164691	1.55979
cg00225858	-0.124084	0.127133
cg00228900	-0.135611	0.0740474
cg00229231	-0.179993	3.79035
cg00232092	-0.149944	0.371411
cg00235484	-0.191889	0.0454039
cg00237086	-0.124822	0.129424
cg00237714	-0.111054	0.323896
cg00239751	-0.117115	3.07468
cg00240598	-0.121172	0.0797342
cg00242341	-0.162866	0.103409
cg00242394	-0.130514	0.0315014
cg00242949	-0.129448	1.45475
cg00243880	-0.19231	4.34398
cg00250658	-0.125684	0.415221
cg00251905	-0.170592	1.03231
cg00255093	-0.210776	0.539315
cg00255699	0.143426	0.0683288
cg00257775	-0.114525	0.206062
cg00259404	-0.174168	2.00021
cg00261690	-0.186364	0.0868187
cg00263425	-0.181851	0.181223
cg00263856	-0.118789	0.00464207
cg00264650	-0.104271	0.394523
cg00266128	-0.172869	1.39264
cg00267708	-0.158421	0.809964
cg00268004	-0.115785	2.94374
cg00269725	-0.130248	0.058179
cg00272608	-0.174	0.163371
cg00274133	-0.181851	0.210215
cg00274928	-0.14125	0.291601
cg00274937	-0.150578	1.3565
cg00277591	0.114064	0.0400659
cg00278392	-0.186108	0.649927
cg00280111	-0.135348	0.533071
cg00280524	-0.12414	0.305133
cg00285072	-0.139854	3.00943
cg00287009	0.104476	0.218809
cg00287012	-0.120492	0.37107
cg00289346	-0.154391	0.0282051
cg00289503	-0.113632	0.831587
cg00290637	-0.150915	3.39227
cg00291213	-0.144032	4.62381
cg00292334	-0.240251	0.601148
cg00295135	-0.119585	0.17321
cg00295780	-0.101904	0.0168241
cg00295879	-0.202344	0.198196
cg00298324	-0.109938	0.722443
cg00303252	-0.17052	0.390572
cg00305108	-0.267991	0.469083
cg00310940	-0.104119	0.483539
cg00311035	-0.110109	0.516561
cg00311702	-0.210257	0.500554
cg00312768	-0.100101	0.735027
cg00314247	-0.180677	0.659598
cg00314861	-0.118473	0.606642
cg00317012	-0.185315	2.44293
cg00317325	-0.131565	0.0173681
cg00317892	-0.24802	0.17192
cg00318405	-0.123223	0.501318
cg00320217	-0.231467	0.436285
cg00320269	-0.178321	2.11386
cg00320876	-0.176132	0.437636
cg00323915	0.129635	0.36289
cg00325212	0.1081	0.50963
cg00328376	-0.105222	0.94027
cg00329972	-0.123725	0.321926
cg00330735	-0.178808	1.153
cg00332146	-0.1179	0.718562
cg00333528	-0.131664	1.87672
cg00333617	-0.166304	0.104664
cg00334168	-0.100007	0.204716
cg00334362	-0.146282	0.194251
cg00335124	-0.157391	0.0813251
cg00335360	-0.113454	0.897356
cg00336168	-0.188719	0.88195
cg00338177	-0.152389	0.255823
cg00340179	-0.132027	0.204124
cg00343906	-0.20518	0.0484517
cg00344085	-0.173144	0.248718
cg00344308	-0.163715	0.190597
cg00344445	-0.127957	0.442254
cg00344494	-0.140907	2.52077
cg00344572	-0.139262	1.05951
cg00345314	-0.109576	1.10132
cg00347722	-0.10344	1.20394
cg00348168	0.122005	0.371014
cg00349233	-0.222645	2.23488
cg00350200	-0.109233	0.205012
cg00353415	-0.195782	1.59772
cg00353789	-0.174667	1.15603
cg00354542	-0.117754	0.00209329
cg00357551	-0.161346	0.59754
cg00357958	0.140319	0.232944
cg00358010	-0.116136	4.41562
cg00360343	-0.16576	2.74648
cg00360474	-0.104127	0.349382
cg00360721	-0.123081	0.81379
cg00360780	0.115252	0.59501
cg00361264	-0.108585	0.873677
cg00361393	-0.178518	1.60021
cg00364028	-0.203214	1.0409
cg00364704	0.101385	0.618265
cg00367461	-0.188346	0.680171
cg00367874	-0.18283	1.18381
cg00373436	0.103981	0.100916
cg00373796	-0.207013	1.08604
cg00374672	-0.122186	0.665638
cg00376294	-0.203465	2.12846
cg00376321	-0.107385	0.821986
cg00382999	-0.196922	0.519353
cg00385640	-0.154419	0.564215
cg00387768	-0.114038	1.60266
cg00388518	-0.177472	1.07831
cg00388871	-0.118748	1.48421
cg00390484	-0.110942	1.54849
cg00390511	-0.116381	1.01697
cg00391741	-0.120004	0.164348
cg00393957	-0.119029	1.92245
cg00394026	-0.22765	0.0485723
cg00394906	0.102783	0.346709
cg00395230	-0.187459	0.307939
cg00397616	-0.159214	1.79589
cg00397874	-0.108839	0.0790358
cg00400869	-0.12849	2.20437
cg00401101	-0.108498	0.306856
cg00401972	-0.114183	1.21199
cg00402156	-0.101957	0.350516
cg00404025	-0.104838	1.51582
cg00404861	0.115765	2.12863
cg00405044	-0.132155	1.12528
cg00405190	-0.174273	0.675725
cg00405670	-0.123926	2.93361
cg00406098	-0.133172	0.638394
cg00407944	-0.122441	1.72686
cg00409104	-0.145359	4.36362
cg00409988	-0.145215	0.639521
cg00410951	0.109986	0.567543
cg00411595	-0.113207	2.19567
cg00415993	-0.155012	0.0442795
cg00419897	-0.155854	0.236757
cg00421164	-0.125903	0.341589
cg00421624	-0.115685	0.184233
cg00423969	-0.131079	0.726567
cg00429622	-0.219727	0.563521
cg00430562	-0.168897	0.881788
cg00431806	-0.15288	0.150737
cg00434123	-0.195126	0.731871
cg00434384	-0.186115	2.06331
cg00434985	-0.138127	0.404474
cg00435173	-0.133497	0.112584
cg00438290	-0.135389	1.30242
cg00439981	-0.24176	0.0576237
cg00440105	-0.140246	1.72608
cg00440980	0.100337	0.162084
cg00443121	0.100838	0.397257
cg00443307	-0.109064	1.06634
cg00444151	-0.100779	0.0892665
cg00444239	-0.14338	3.8865
cg00444740	-0.166308	0.348837
cg00446046	-0.248989	0.0860425
cg00446123	0.159327	0.0100783
cg00448525	-0.181434	1.91494
cg00449491	-0.133333	0.191285
cg00449763	0.103615	0.374185
cg00449812	-0.144394	3.47947
cg00450651	-0.103017	0.158599
cg00451011	-0.103587	0.586803
cg00452034	-0.108958	1.10031
cg00453232	0.112659	0.38338
cg00453717	-0.175091	0.175372
cg00454346	-0.198239	0.338114
cg00454592	-0.256244	0.101378
cg00454872	-0.179314	0.868221
cg00456343	-0.11296	0.60297
cg00456448	-0.110963	0.533042
cg00457009	-0.105243	0.914938
cg00457779	-0.184835	1.49711
cg00461584	-0.197841	2.04375
cg00463732	-0.130759	0.985705
cg00463844	-0.168798	0.641844
cg00464852	-0.170193	0.962777
cg00465315	-0.11575	0.88992
cg00470183	-0.108361	0.0493421
cg00471190	0.11945	1.1494
cg00471371	-0.193983	2.29889
cg00472908	-0.195391	0.00198468
cg00472967	-0.228337	0.207519
cg00473633	-0.110878	0.112865
cg00475235	-0.142251	0.00952779
cg00476608	-0.101115	0.523265
cg00477015	-0.159619	0.958375
cg00478884	-0.122748	0.911459
cg00479463	0.135442	0.312359
cg00480856	-0.140684	0.637075
cg00481035	-0.14067	0.982346
cg00481382	-0.105229	0.00729038
cg00482119	-0.165186	2.51632
cg00483217	-0.144547	1.55828
cg00483891	-0.109	0.378638
cg00484711	-0.105726	0.132377
cg00484798	-0.231966	0.00172215
cg00486143	-0.12675	4.55103
cg00487142	-0.116283	0.204142
cg00488091	-0.108335	0.1776
cg00488784	-0.129418	0.0493378
cg00491083	-0.110785	0.191915
cg00492348	-0.149857	4.54636
cg00493366	-0.115447	2.32987
cg00494544	0.11379	0.0624705
cg00495456	-0.139938	1.1441
cg00496984	-0.153039	0.159348
cg00499700	-0.135868	1.48004
cg00500176	-0.110543	0.771193
cg00501221	-0.108215	0.401094
cg00501765	-0.241066	0.474936
cg00501919	0.100573	0.320813
cg00502901	-0.158391	0.300785
cg00502926	-0.118181	0.326874
cg00503800	-0.184718	2.60842
cg00505318	0.104103	0.518035
cg00507010	-0.100656	0.15453
cg00509610	-0.185872	1.07133
cg00509765	-0.112572	0.775752
cg00511167	-0.130248	0.389248
cg00511884	-0.176153	1.47776
cg00512674	-0.178277	0.132022
cg00513954	-0.139638	0.235669
cg00514723	-0.119441	0.0268974
cg00515023	-0.101632	0.454822
cg00519063	-0.100315	0.199795
cg00520583	-0.123479	0.0635547
cg00523973	0.140988	0.271731
cg00524291	-0.127882	0.0209823
cg00524584	-0.122037	2.72946
cg00524900	-0.119982	0.899996
cg00527659	-0.122545	2.84042
cg00528616	-0.123278	0.893616
cg00530564	-0.135754	3.37271
cg00530805	-0.127004	0.369585
cg00530870	-0.135652	0.884314
cg00531088	-0.130249	0.615016
cg00532474	-0.100033	0.262693
cg00533633	-0.154239	0.0143188
cg00533990	-0.160655	0.720695
cg00534022	-0.20915	0.441512
cg00534516	-0.219002	0.984623
cg00535869	-0.130644	0.0872157
cg00536939	-0.111964	0.0245963
cg00538724	0.113314	0.365613
cg00539226	-0.125282	0.707959
cg00539399	-0.108502	0.157163
cg00543769	-0.10068	0.301054
cg00544771	-0.113602	0.644667
cg00545487	0.110488	0.0778653
cg00547670	-0.144158	1.07248
cg00548429	-0.12654	1.02946
cg00548821	-0.109827	0.592554
cg00549331	-0.105855	1.88187
cg00549523	-0.108123	0.0165467
cg00551341	-0.105404	0.623323
cg00551647	-0.135825	0.104092
cg00551708	-0.125141	0.0215535
cg00554993	-0.13972	1.92441
cg00556100	-0.177812	0.476878
cg00559850	-0.13796	0.801372
cg00560093	-0.196596	0.629375
cg00560428	-0.100639	0.126719
cg00561025	-0.113063	0.436755
cg00561180	-0.112479	0.131658
cg00562705	-0.20165	1.27048
cg00563107	-0.128824	0.455574
cg00564573	-0.18097	0.314543
cg00564870	-0.131941	1.66902
cg00565790	-0.125232	0.451131
cg00567401	0.111174	0.723471
cg00570954	-0.146396	0.361095
cg00574580	-0.115803	0.799293
cg00575737	-0.104552	1.47437
cg00577668	-0.208502	1.01902
cg00578614	-0.198168	1.56907
cg00579751	-0.120895	0.346902
cg00579955	-0.176718	0.704554
cg00581152	-0.222785	1.02595
cg00582663	-0.144105	1.41884
cg00584323	-0.146343	2.41223
cg00591421	-0.17141	1.09137
cg00592245	-0.183834	0.716705
cg00593148	-0.213977	1.69109
cg00593172	-0.148116	0.932485
cg00593607	-0.178378	1.93685
cg00593814	-0.196831	0.359234
cg00595053	-0.103891	0.207518
cg00597623	-0.165887	0.402474
cg00598013	0.131605	0.358118
cg00598446	-0.23721	0.355036
cg00600325	-0.135028	2.76599
cg00600584	-0.209291	0.221959
cg00604768	-0.197829	0.509069
cg00604840	-0.103976	0.15536
cg00605176	-0.109561	1.78119
cg00605342	-0.10791	0.884039
cg00608273	-0.12842	0.175725
cg00610577	-0.146915	0.135336
cg00612751	-0.114097	0.334043
cg00615241	-0.119032	0.61012
cg00616640	-0.13272	0.684665
cg00617504	0.149314	0.342593
cg00619294	-0.190629	0.936012
cg00620464	-0.133296	0.574889
cg00621302	-0.106486	0.462038
cg00621599	-0.175473	1.38734
cg00622815	-0.229829	0.00979304
cg00622957	-0.186603	1.83233
cg00623000	-0.147778	0.235883
cg00625110	-0.155485	3.14692
cg00625298	0.139703	0.159491
cg00626977	-0.150892	1.29463
cg00636096	0.149671	0.0997714
cg00636427	-0.155862	1.1806
cg00637104	-0.162412	2.85058
cg00637299	-0.133475	0.306068
cg00637477	-0.13255	0.207339
cg00643051	-0.123062	1.43058
cg00645579	-0.134337	1.51767
cg00646179	-0.154969	0.100918
cg00648883	-0.117676	1.21999
cg00648932	-0.176211	0.350851
cg00660167	-0.228082	0.222331
cg00661090	-0.119288	0.100085
cg00661777	0.104698	0.362135
cg00664609	-0.109724	0.111421
cg00667933	-0.167717	0.697696
cg00668519	-0.145954	0.560637
cg00670915	-0.178022	0.615811
cg00673578	-0.168785	0.429213
cg00674004	-0.115633	0.261683
cg00674311	-0.176071	2.72028
cg00674809	-0.141959	2.38626
cg00677533	-0.177296	1.60699
cg00678971	-0.103887	0.519138
cg00680285	-0.20096	0.340434
cg00680826	-0.247784	0.531969
cg00681981	0.103836	0.367341
cg00682263	-0.124129	0.759117
cg00683118	-0.124438	0.0868884
cg00683922	-0.106609	1.69327
cg00685976	-0.133488	4.18291
cg00686823	-0.145353	0.929317
cg00689471	-0.108449	1.98795
cg00690498	-0.217259	0.262768
cg00691123	-0.156955	0.433991
cg00691729	-0.160067	0.697143
cg00692088	-0.144481	0.406317
cg00693004	-0.140237	0.245643
cg00694350	-0.114906	0.329498
cg00699569	-0.136398	1.28517
cg00699780	-0.162233	0.637767
cg00699986	-0.138735	2.5245
cg00700126	-0.161618	1.61368
cg00700219	-0.155902	1.73168
cg00701064	-0.133421	1.88005
cg00705730	-0.219679	0.193019
cg00706914	-0.126461	0.600225
cg00708718	-0.172309	0.0981614
cg00708789	-0.126914	1.2619
cg00709073	-0.104308	1.3399
cg00710862	-0.106809	0.587438
cg00711072	-0.155826	0.226715
cg00711252	-0.160847	1.0728
cg00711505	-0.119795	1.51595
cg00714854	-0.149356	1.52221
cg00716819	-0.145158	1.24021
cg00717487	-0.11527	0.198727
cg00719668	-0.100072	0.770383
cg00719771	-0.159825	0.166398
cg00720159	-0.230016	0.77183
cg00723395	-0.150695	1.38245
cg00724332	-0.182496	0.639488
cg00725690	-0.194836	0.325608
cg00726475	-0.135177	0.476477
cg00728039	-0.128671	1.29308
cg00729043	-0.164254	0.178627
cg00733328	-0.111172	0.233805
cg00734484	-0.147662	0.0519162
cg00735574	0.123941	0.0499053
cg00735611	-0.134099	0.737301
cg00736299	-0.162265	8.61031
cg00738005	-0.153901	1.09452
cg00738435	-0.17584	1.57884
cg00738635	0.106232	0.123602
cg00740718	-0.160981	0.218989
cg00742649	-0.124644	0.0804532
cg00744463	0.136139	0.298979
cg00744866	-0.100945	1.47007
cg00745181	-0.119966	2.33781
cg00747048	-0.117115	0.11903
cg00747928	-0.176351	0.240296
cg00748432	-0.100191	0.594744
cg00749158	-0.119055	0.940138
cg00751179	-0.106994	0.168518
cg00753540	-0.159535	0.142625
cg00753593	-0.119542	0.681547
cg00754253	-0.115312	0.415679
cg00754604	-0.146905	0.56588
cg00756845	-0.10853	0.0798914
cg00758297	-0.133884	1.11852
cg00758412	-0.226851	0.320826
cg00759599	-0.179753	0.155795
cg00759807	0.11894	0.147755
cg00760203	-0.131165	0.260909
cg00760729	-0.160641	0.736599
cg00761550	-0.105845	0.185158
cg00761718	-0.105753	0.786892
cg00761971	-0.15698	1.59959
cg00763961	-0.107416	1.09576
cg00764771	-0.124209	0.308591
cg00764772	-0.166112	3.72937
cg00765705	-0.181484	1.29594
cg00769356	-0.170896	0.136867
cg00771376	-0.131047	1.68674
cg00771685	-0.14055	0.162177
cg00771752	0.106549	0.268316
cg00772257	-0.113424	1.34079
cg00772428	-0.190707	0.360738
cg00772932	-0.222925	0.0291378
cg00774102	-0.173339	0.264894
cg00776381	-0.120502	0.737262
cg00776942	-0.133654	0.48617
cg00777331	-0.142227	0.970074
cg00777445	-0.168044	0.570619
cg00777737	-0.116527	1.44442
cg00778086	-0.100773	0.498501
cg00778525	-0.226356	1.06943
cg00780426	-0.165598	0.348904
cg00780501	-0.163232	1.00831
cg00780604	-0.137479	0.604541
cg00781957	-0.170644	0.883996
cg00782708	-0.130121	0.0382797
cg00783877	-0.105746	0.344667
cg00787695	-0.151644	2.96779
cg00788653	-0.173271	0.560384
cg00789535	-0.21114	0.179862
cg00789862	-0.119193	0.303021
cg00789960	-0.240067	0.697466
cg00790177	-0.105945	0.948134
cg00790756	-0.251501	3.54331
cg00791181	-0.104095	0.268052
cg00791854	-0.105889	0.01538
cg00792799	-0.116633	1.36598
cg00793636	-0.209565	0.175473
cg00794883	0.112436	0.0526047
cg00795812	0.105176	0.321145
cg00795992	-0.130472	1.03811
cg00797703	0.129662	0.241602
cg00799984	-0.125455	0.238349
cg00803213	-0.120947	0.710383
cg00804354	-0.106758	0.542911
cg00804763	-0.127554	2.08876
cg00805874	0.102072	0.0933695
cg00807737	-0.101714	0.186264
cg00808150	-0.164221	0.491109
cg00808648	-0.122082	0.449926
cg00809399	-0.114802	1.45905
cg00809567	0.11504	0.00252022
cg00810292	0.219192	1.9083
cg00810583	-0.153187	0.353444
cg00810710	-0.112055	0.108166
cg00811614	-0.133249	0.281867
cg00812557	-0.134573	2.24
cg00812927	-0.149173	0.280199
cg00813386	-0.138641	0.380947
cg00814213	-0.14905	0.685656
cg00814401	-0.155314	0.973577
cg00817529	-0.249896	2.64561
cg00818106	-0.119993	0.101401
cg00819078	-0.106008	0.49087
cg00822241	-0.100396	1.93942
cg00822261	-0.10661	0.714747
cg00823094	-0.200226	1.02039
cg00828556	-0.189575	3.81328
cg00831171	-0.129641	0.324685
cg00832329	-0.182243	0.354406
cg00832661	-0.100652	3.06441
cg00834988	-0.134929	0.202345
cg00835031	-0.124303	0.263632
cg00838561	-0.140726	1.39895
cg00838663	-0.119746	0.816051
cg00839906	-0.220434	2.17751
cg00840770	-0.241688	0.55599
cg00841141	-0.185297	0.178445
cg00842918	-0.227233	1.1972
cg00843506	-0.157044	1.99097
cg00846834	-0.120945	0.124281
cg00847359	-0.19086	0.185599
cg00848594	-0.105238	0.320501
cg00849335	-0.230524	0.205999
cg00852924	-0.159995	0.894071
cg00853151	-0.158729	0.18531
cg00853802	-0.108011	0.499781
cg00855703	-0.203658	0.0693589
cg00856626	-0.10057	0.970032
cg00857031	-0.161435	1.44608
cg00858060	-0.129439	0.740166
cg00859441	-0.215148	1.39277
cg00860182	-0.154817	0.322969
cg00861003	-0.144938	0.760024
cg00861646	-0.112758	0.645621
cg00863246	-0.141433	2.83576
cg00863409	-0.13846	1.53504
cg00864046	-0.12967	1.55289
cg00864954	0.103872	0.006791
cg00865549	-0.152867	3.47552
cg00867317	-0.151931	1.29399
cg00869668	-0.167457	0.602298
cg00873453	-0.160812	1.48732
cg00874051	-0.13768	0.336443
cg00874173	-0.102147	0.831114
cg00876141	-0.123502	0.670991
cg00877303	-0.116912	1.17981
cg00879685	-0.246559	1.95243
cg00881974	-0.105391	0.725543
cg00883212	-0.154814	0.196471
cg00889613	-0.170714	0.618708
cg00891034	-0.152729	1.16307
cg00891657	-0.207321	0.0190581
cg00892324	-0.155766	2.4726
cg00893008	-0.180052	4.65613
cg00895196	0.102976	2.7655
cg00898064	-0.153138	0.308087
cg00898584	-0.10136	0.171172
cg00899659	-0.175863	0.519182
cg00901982	-0.162866	1.25309
cg00903577	0.110502	0.0611242
cg00903825	-0.133465	0.729005
cg00904723	-0.1713	0.652643
cg00905101	-0.136447	3.59734
cg00905467	-0.145567	2.00833
cg00907020	-0.147513	0.661475
cg00907612	-0.101049	0.54253
cg00907842	-0.144396	1.17512
cg00907891	0.119768	0.0166464
cg00909579	-0.152729	0.741256
cg00910127	-0.11109	1.61466
cg00910222	-0.163078	0.109496
cg00912046	-0.107697	0.307689
cg00915905	-0.10855	0.379961
cg00916652	-0.17558	0.585506
cg00916659	-0.119017	0.381059
cg00917471	-0.127463	1.39002
cg00918944	-0.115705	0.612312
cg00919028	-0.125145	0.510087
cg00923880	-0.114244	0.0248232
cg00924460	-0.17473	1.42525
cg00926889	-0.146409	0.513121
cg00927281	-0.161482	0.937803
cg00929635	-0.118919	1.24976
cg00929637	-0.122568	1.4682
cg00931418	-0.144998	0.68715
cg00934087	0.10597	0.107204
cg00934800	-0.197547	1.80414
cg00935991	-0.119031	0.223561
cg00938688	-0.109579	0.914545
cg00941096	-0.107783	0.180385
cg00941595	-0.108299	1.9492
cg00945209	0.112355	1.51985
cg00949332	-0.256088	0.357002
cg00949930	-0.108992	0.993283
cg00951279	-0.178436	2.74189
cg00951869	-0.123167	3.52115
cg00956064	-0.159662	2.40301
cg00956142	-0.112932	0.0692858
cg00958031	-0.161057	0.919098
cg00965449	-0.168688	1.16369
cg00965578	-0.135632	3.84055
cg00966662	-0.145812	2.46536
cg00968301	-0.12942	2.68471
cg00969154	-0.155775	1.42739
cg00974809	-0.12088	0.0752895
cg00974825	-0.120175	0.0474705
cg00974864	-0.156767	2.52803
cg00976121	-0.128703	2.63474
cg00977204	-0.142961	1.29991
cg00977469	-0.224893	0.101917
cg00978006	-0.141608	2.1751
cg00979064	-0.111514	0.263841
cg00979515	0.111065	0.694254
cg00980058	-0.103363	0.353848
cg00980622	-0.202966	3.92101
cg00986185	-0.156014	0.640132
cg00986597	0.109839	0.226657
cg00989806	-0.135193	0.442124
cg00992048	-0.133376	3.8275
cg00992687	-0.107582	0.279225
cg00992745	-0.212879	2.77585
cg00993365	-0.107161	1.00646
cg00994616	-0.105447	0.505576
cg00995797	-0.162296	1.31027
cg00995854	-0.162315	2.44752
cg00997713	-0.129157	0.741702
cg00998686	0.104971	0.391516
cg00998965	-0.145731	3.16149
cg01000188	-0.139871	0.534409
cg01000872	-0.110034	0.28322
cg01003399	-0.114257	0.365784
cg01003666	0.11956	0.0375146
cg01004762	-0.119426	1.91369
cg01004967	-0.205159	1.41776
cg01004980	-0.121285	0.0896662
cg01005014	-0.134562	0.785771
cg01005608	-0.134896	2.07904
cg01005905	-0.168484	0.775478
cg01007979	-0.14547	0.770748
cg01008256	-0.113241	0.150815
cg01009216	-0.183076	0.578445
cg01010206	-0.127367	0.67172
cg01011769	-0.109212	0.411241
cg01012242	-0.137111	1.03687
cg01012879	-0.135312	0.01609
cg01012950	0.102828	0.234366
cg01014262	-0.108845	1.41576
cg01014987	-0.162142	2.09187
cg01015899	-0.100454	0.660961
cg01016829	-0.100958	0.00374444
cg01016846	-0.162692	0.735126
cg01017367	-0.122717	2.70931
cg01018533	-0.188412	0.249191
cg01022200	-0.104103	0.818343
cg01022219	-0.167581	6.70459
cg01022634	-0.132738	1.44571
cg01023222	-0.110334	1.56503
cg01023672	-0.203217	0.575946
cg01026494	-0.108938	0.632092
cg01026915	-0.135472	5.58992
cg01027305	0.102731	0.315711
cg01027776	-0.143415	0.154666
cg01028226	-0.129302	1.86972
cg01028834	-0.133153	0.614183
cg01029939	-0.117071	0.945211
cg01030411	-0.131682	0.00712311
cg01030479	-0.135279	1.6914
cg01034094	-0.136889	0.414897
cg01036371	-0.14817	0.522772
cg01036611	0.104796	0.0891167
cg01036958	-0.107397	0.270872
cg01040749	-0.230896	0.872874
cg01041449	-0.102419	0.552392
cg01042469	-0.155038	0.251309
cg01044293	-0.103115	0.545999
cg01044849	-0.17377	0.359539
cg01048252	-0.155089	0.181858
cg01048372	-0.151414	2.66707
cg01052897	-0.148468	0.0312576
cg01053551	-0.171721	1.79918
cg01054652	-0.183196	0.00397654
cg01055520	-0.152928	1.10798
cg01056135	-0.1255	1.82794
cg01056399	-0.100102	0.494128
cg01057573	-0.172829	0.0295757
cg01058360	-0.207823	1.54894
cg01058583	-0.130344	0.312133
cg01059929	-0.147934	0.234174
cg01060323	-0.140036	1.2618
cg01063280	-0.1122	0.61049
cg01064365	-0.10271	1.07897
cg01066053	-0.128118	1.13935
cg01067940	-0.109972	0.133817
cg01068808	-0.135314	0.244077
cg01072227	-0.109214	2.56945
cg01082887	-0.100114	1.40952
cg01083475	-0.102478	1.44928
cg01084048	-0.117952	0.197569
cg01086940	-0.112097	0.16814
cg01087254	-0.174542	0.644744
cg01087534	-0.178832	1.0647
cg01087801	-0.145277	1.44037
cg01088404	-0.126178	0.039385
cg01089474	-0.123458	0.028978
cg01090020	0.103541	0.315212
cg01092213	-0.132509	1.72221
cg01093851	-0.265755	1.21337
cg01099596	-0.181469	0.052768
cg01104250	-0.101081	0.0399935
cg01107450	-0.106484	0.242581
cg01108653	-0.110996	1.13551
cg01110839	-0.151475	0.00424671
cg01116137	-0.143336	0.0376135
cg01116480	-0.141649	3.28647
cg01116942	-0.193821	0.270535
cg01119286	-0.232386	0.313801
cg01119452	-0.169398	1.69415
cg01120324	-0.11288	1.95016
cg01120733	-0.10319	1.06887
cg01121965	-0.154307	0.81843
cg01125548	-0.147641	3.89681
cg01127737	-0.178139	0.712443
cg01128298	0.100004	0.0877642
cg01128574	-0.160049	1.34441
cg01129810	-0.114531	0.908168
cg01129847	-0.146848	0.800823
cg01130978	-0.118355	0.052385
cg01132602	-0.124708	0.336179
cg01132966	-0.140708	0.0348256
cg01134540	-0.163624	0.682849
cg01135380	-0.100816	0.0155641
cg01135584	-0.172919	0.775017
cg01135588	0.114479	0.0540108
cg01135648	-0.139986	0.142985
cg01137002	-0.12124	0.675525
cg01137047	-0.141928	0.566284
cg01138652	-0.114026	0.121204
cg01140006	-0.142511	0.625193
cg01141721	-0.125863	0.52957
cg01142676	-0.14932	0.171053
cg01143000	-0.1573	0.277303
cg01143853	-0.113787	0.471245
cg01153902	-0.103614	0.745682
cg01154210	-0.253785	0.59771
cg01154283	-0.108545	0.661964
cg01154505	0.134222	3.85241
cg01155092	-0.179826	0.0444151
cg01156663	0.112913	0.0589145
cg01157024	-0.1676	0.205585
cg01157447	-0.161552	1.71208
cg01160805	-0.139562	2.43815
cg01164760	-0.147996	2.03903
cg01165817	0.108506	0.0881034
cg01167335	-0.20189	0.311669
cg01167502	-0.124397	0.364987
cg01168166	0.129286	0.0571738
cg01168584	-0.149666	0.66272
cg01169725	-0.125979	0.108438
cg01170124	0.131055	0.0731875
cg01173441	-0.202814	0.619058
cg01173821	-0.158319	2.21492
cg01176433	-0.103095	1.68849
cg01178099	-0.20569	1.02178
cg01178899	0.112483	0.307937
cg01179618	-0.217455	3.02625
cg01182697	-0.128851	0.951406
cg01182836	-0.131937	4.01072
cg01183122	-0.111902	1.49707
cg01183510	-0.15981	0.475921
cg01185443	-0.135465	1.30689
cg01187055	-0.15341	0.891967
cg01187156	-0.117733	2.43549
cg01188078	-0.235005	0.829048
cg01190424	-0.104402	2.12181
cg01198324	-0.116828	0.279842
cg01200021	0.105158	0.124542
cg01201959	0.11587	0.305258
cg01204452	0.11286	0.354191
cg01210432	0.144584	0.737711
cg01211390	0.103086	0.0626544
cg01211396	-0.119676	0.269532
cg01212284	-0.151219	0.0680893
cg01215778	-0.118826	0.758454
cg01216276	-0.218312	0.232739
cg01216876	-0.13116	3.05594
cg01221125	-0.147486	0.228283
cg01223011	0.116837	0.108574
cg01223463	-0.127085	0.577885
cg01223600	-0.128664	1.87881
cg01223965	-0.142754	2.02326
cg01224340	-0.13232	1.68062
cg01226748	-0.121034	3.50166
cg01227199	-0.19992	0.451173
cg01227218	-0.121986	1.39856
cg01228288	-0.134751	0.693487
cg01229061	-0.16755	0.611493
cg01229658	-0.181391	2.27664
cg01229865	-0.123129	1.02986
cg01230890	-0.125526	0.170363
cg01231183	-0.165389	2.09796
cg01231381	-0.164136	0.0909884
cg01231417	-0.119701	0.855225
cg01232717	-0.239546	0.0552494
cg01232748	-0.146378	0.324549
cg01233897	-0.111164	0.525675
cg01233934	-0.10397	0.056593
cg01235596	-0.126942	1.05159
cg01238175	-0.168689	2.62227
cg01239044	-0.168362	0.216248
cg01239499	-0.218935	1.46506
cg01241390	-0.212438	1.0972
cg01244663	-0.112242	0.290052
cg01244939	-0.155974	0.00877151
cg01245856	-0.119835	0.493865
cg01246178	-0.236473	0.315693
cg01247459	-0.158675	0.791799
cg01247490	-0.136393	0.524246
cg01247747	-0.115569	2.02888
cg01248273	-0.195543	0.138225
cg01248878	-0.102241	2.26642
cg01249300	-0.128266	0.341761
cg01250398	-0.220828	2.56467
cg01251686	-0.103764	0.690154
cg01253753	-0.192478	0.0916287
cg01256139	-0.132651	1.37294
cg01256213	-0.154917	0.26456
cg01257083	-0.126322	0.787134
cg01257422	0.104721	0.0685563
cg01257685	-0.104821	0.24006
cg01258108	-0.159597	0.695492
cg01259036	-0.152634	0.676745
cg01261013	-0.172286	1.00203
cg01265860	-0.157766	0.265104
cg01265905	-0.194212	0.161583
cg01265971	-0.113616	1.64894
cg01268058	0.118915	0.0139809
cg01268832	-0.140362	2.47789
cg01268901	-0.155739	2.26247
cg01272053	-0.119054	0.639449
cg01272182	-0.207566	0.123541
cg01272334	-0.167848	1.08115
cg01272942	-0.157343	0.592866
cg01274660	-0.114965	1.98892
cg01276321	-0.225476	0.384896
cg01276573	-0.159821	1.61178
cg01277771	-0.164713	0.660585
cg01279149	-0.122518	1.72789
cg01279908	-0.10576	0.793569
cg01280390	-0.10674	0.714062
cg01281601	-0.104633	0.658095
cg01283625	-0.222848	0.00683109
cg01284262	-0.127101	0.994158
cg01284527	-0.108791	1.24385
cg01285863	-0.128741	0.368663
cg01286222	-0.110932	0.352903
cg01286434	-0.124883	0.316151
cg01288337	-0.12047	0.832721
cg01288724	-0.177237	0.908925
cg01289959	-0.117158	0.0444021
cg01290568	-0.158184	2.77913
cg01292394	-0.104451	1.45729
cg01294862	-0.126424	1.54088
cg01294868	0.118169	0.0748129
cg01296173	-0.145928	0.998394
cg01297352	-0.237814	1.18224
cg01297684	-0.164036	2.4899
cg01297806	-0.106244	1.29112
cg01299229	-0.143467	2.86188
cg01300016	-0.110943	0.245834
cg01300291	-0.117883	0.277657
cg01303725	-0.103322	0.271238
cg01304256	-0.10611	0.39181
cg01305109	-0.179373	1.85978
cg01305421	-0.106666	0.869978
cg01306540	-0.173475	2.41701
cg01307861	-0.134368	0.765748
cg01308520	-0.140949	0.147814
cg01308862	-0.106734	0.132172
cg01309511	-0.134758	3.98504
cg01309569	-0.126667	0.00914421
cg01313002	-0.177741	1.82748
cg01313363	-0.114789	1.49912
cg01314054	-0.129578	0.746206
cg01314762	-0.126844	0.788021
cg01316113	-0.10371	1.06104
cg01316909	-0.149574	1.16
cg01320698	0.12788	0.215221
cg01323675	0.142649	0.02616
cg01323964	-0.197746	0.0231669
cg01324219	-0.145832	0.500017
cg01325079	0.102033	0.078809
cg01325314	-0.17426	1.31034
cg01326672	0.129433	0.0576042
cg01327169	-0.1724	1.90769
cg01328348	-0.183447	0.0717905
cg01329475	-0.134337	0.449864
cg01329756	-0.116949	1.17044
cg01330150	-0.161941	0.905942
cg01332683	-0.167436	0.444582
cg01332882	-0.11336	0.29868
cg01337502	-0.1381	1.93542
cg01338112	-0.167929	0.00511915
cg01339381	-0.150117	0.910683
cg01341486	0.102813	0.164711
cg01342467	-0.16344	1.55583
cg01342572	-0.108363	0.293694
cg01343146	-0.190493	0.0452974
cg01345727	-0.101361	0.0598
cg01346463	-0.19417	1.6919
cg01346501	-0.102113	2.37877
cg01348714	-0.14516	1.73944
cg01348961	-0.142365	0.243522
cg01350713	-0.112384	0.0398076
cg01351315	-0.168065	1.16312
cg01351337	-0.180697	0.561036
cg01353522	-0.126079	0.941192
cg01355141	-0.19762	0.815527
cg01356849	-0.134696	1.41161
cg01357222	-0.142729	0.0244837
cg01360622	-0.110034	0.148236
cg01360627	0.122489	0.496709
cg01361579	-0.114356	0.0240887
cg01361772	-0.150065	2.10714
cg01362959	0.101185	0.0128934
cg01366462	-0.183719	0.13673
cg01366670	-0.115159	2.72829
cg01367992	0.132042	0.233025
cg01370074	0.10071	0.255363
cg01372721	-0.159714	0.385422
cg01373201	-0.132272	1.61908
cg01373217	-0.125953	1.76206
cg01374617	-0.156714	0.715228
cg01374870	-0.160369	1.26842
cg01376079	-0.119587	0.0199559
cg01377051	-0.149246	0.323785
cg01380308	-0.153979	3.04335
cg01381839	-0.118392	0.249641
cg01383840	-0.157813	0.183397
cg01383911	-0.107802	0.0278253
cg01384410	-0.104645	0.0777236
cg01385762	-0.141071	0.636215
cg01391631	-0.121416	3.2594
cg01393161	-0.144711	0.355729
cg01393790	-0.110328	1.81946
cg01396079	-0.143436	1.43391
cg01397424	-0.118282	0.318714
cg01398143	-0.214909	0.324504
cg01399214	-0.142579	0.569158
cg01399219	-0.104356	0.39582
cg01399658	-0.143571	0.220928
cg01400750	-0.182119	0.2219
cg01402255	-0.154521	2.26539
cg01402665	-0.165375	2.06662
cg01403010	-0.102099	0.184698
cg01403504	-0.111809	0.142
cg01404893	-0.140912	2.7493
cg01405582	0.103379	0.144989
cg01406317	-0.171471	0.594484
cg01408124	-0.141624	1.97705
cg01409343	0.100662	0.0148306
cg01410116	0.11553	0.0792596
cg01411400	-0.175918	2.62241
cg01412668	-0.161861	0.39432
cg01414654	0.104082	0.314304
cg01414738	-0.103568	0.0522803
cg01416389	-0.123417	0.0426637
cg01418188	-0.129824	1.3544
cg01418593	0.107497	0.014928
cg01418934	-0.13041	2.60225
cg01419035	-0.10451	1.1801
cg01423773	0.119263	0.0141229
cg01424393	-0.102583	0.553947
cg01424562	0.124531	0.422973
cg01425249	-0.217144	1.802
cg01425393	-0.1637	0.0741748
cg01425836	0.142456	0.129398
cg01426713	-0.128705	0.21878
cg01427685	-0.153555	1.30976
cg01431057	-0.152009	4.30796
cg01434380	0.108958	0.0446339
cg01437142	0.134439	0.0523614
cg01437816	-0.115081	0.928502
cg01438390	-0.209687	0.882664
cg01440452	-0.127416	0.00980241
cg01440738	-0.136021	0.575582
cg01440934	-0.198245	0.366605
cg01441127	-0.224006	0.21731
cg01442620	-0.101168	0.592232
cg01443536	-0.108558	1.14392
cg01444716	-0.106168	0.930879
cg01445952	-0.123266	0.266941
cg01446492	0.160539	0.263512
cg01448863	-0.165031	0.865892
cg01449103	-0.148818	0.221124
cg01449715	-0.12282	0.553532
cg01454698	-0.138676	2.0163
cg01455550	-0.115105	0.997095
cg01460835	0.101127	0.251138
cg01462353	-0.214517	0.295538
cg01463146	-0.122734	3.68824
cg01463294	-0.145806	0.216243
cg01464464	-0.107604	0.0608428
cg01465769	-0.157132	2.2932
cg01468420	-0.109843	1.30302
cg01469583	-0.190864	2.64825
cg01470330	-0.10863	0.605468
cg01470340	-0.144535	0.159365
cg01471293	-0.101662	0.119526
cg01473676	-0.160791	0.0679552
cg01473948	-0.102684	0.586808
cg01474011	-0.196848	0.923601
cg01476567	0.131896	0.050975
cg01477971	-0.202192	1.60685
cg01479187	-0.161188	0.443878
cg01479396	-0.153168	1.20913
cg01481544	-0.103405	0.463696
cg01481557	-0.162859	0.945521
cg01485408	-0.14152	3.91849
cg01487368	-0.186952	0.609145
cg01487971	-0.243819	1.98851
cg01488842	-0.137177	0.640605
cg01492538	-0.134009	1.52033
cg01494082	-0.195519	0.0282095
cg01495416	-0.17243	0.199591
cg01497262	-0.189307	0.420119
cg01498832	-0.138796	0.318847
cg01501399	-0.125164	0.267167
cg01502428	-0.185837	1.44813
cg01503390	-0.141375	0.514334
cg01511844	-0.140909	3.0266
cg01512405	-0.132378	0.0806463
cg01512840	-0.124897	0.356482
cg01513310	-0.169889	0.0847787
cg01515803	-0.162621	1.22113
cg01516505	-0.115651	1.75751
cg01517680	-0.140899	0.894754
cg01519464	0.116343	0.603109
cg01519847	-0.121382	0.115858
cg01521220	-0.109676	0.585245
cg01521397	-0.1938	0.342689
cg01522006	-0.120374	0.19904
cg01523740	-0.10478	0.281375
cg01523767	0.113407	0.644198
cg01524661	-0.103265	0.00123565
cg01526089	-0.146451	4.16914
cg01527562	-0.160177	2.2099
cg01528237	-0.132761	1.36471
cg01530292	-0.163987	1.05077
cg01530413	-0.230875	0.542581
cg01532849	-0.112211	0.800749
cg01534527	-0.100164	0.370988
cg01535726	-0.126309	0.129599
cg01536045	-0.125374	1.11736
cg01537883	-0.158133	0.505415
cg01538979	-0.204592	0.595852
cg01539201	-0.11545	1.14054
cg01541570	-0.145926	2.03839
cg01543057	-0.110523	1.7564
cg01543184	-0.183855	3.41054
cg01544270	-0.114195	1.86157
cg01545109	-0.110489	0.0329525
cg01546697	-0.152746	2.28862
cg01548841	-0.15378	0.399861
cg01550012	-0.160529	3.00164
cg01550445	-0.141418	0.569482
cg01551356	-0.144161	2.17728
cg01554891	-0.139609	0.95406
cg01556533	-0.151163	0.0658593
cg01556706	-0.125257	0.366999
cg01558916	-0.152973	0.754044
cg01560354	-0.212958	0.362525
cg01561304	-0.121043	1.13248
cg01561719	-0.172441	1.22906
cg01563236	-0.272164	1.99535
cg01564818	-0.128454	1.12991
cg01565130	-0.130796	0.186007
cg01565508	-0.171895	0.666138
cg01566394	0.113384	0.0438162
cg01566692	-0.158092	2.3206
cg01566982	-0.149471	1.81228
cg01568243	-0.140236	0.755981
cg01572694	-0.101984	0.392978
cg01573140	-0.111282	0.449314
cg01573405	-0.201634	0.493092
cg01574116	-0.167702	1.40877
cg01574364	-0.152544	0.630315
cg01574390	-0.142211	1.94699
cg01575193	-0.195247	0.285364
cg01576982	-0.179918	1.81889
cg01579531	-0.111615	0.22198
cg01580228	-0.165008	0.144399
cg01581130	-0.156028	1.8247
cg01582066	0.104717	0.0830695
cg01582683	-0.171356	0.867561
cg01584094	-0.115283	0.0727666
cg01584394	-0.123644	1.08869
cg01584932	-0.21842	0.00454606
cg01585030	-0.123783	1.22858
cg01586609	-0.195388	0.083371
cg01587268	-0.130236	0.198176
cg01589145	-0.131355	5.27013
cg01591037	-0.192655	0.143466
cg01592226	0.122505	0.0700588
cg01593692	-0.181894	0.215066
cg01593812	-0.151436	2.03002
cg01593826	-0.147641	0.8475
cg01594740	-0.132269	4.82268
cg01596292	-0.102003	0.410373
cg01597112	-0.139215	0.555138
cg01597905	-0.11968	2.01298
cg01599709	-0.104319	0.304271
cg01600676	-0.167069	0.59754
cg01604459	-0.162604	0.0976342
cg01605814	-0.192695	0.212212
cg01606027	-0.124259	0.11059
cg01606650	-0.17245	0.693859
cg01606801	-0.124747	0.469769
cg01607321	-0.12858	0.488201
cg01607346	-0.13541	0.051763
cg01607369	-0.122547	0.21885
cg01608493	-0.139112	0.109093
cg01608683	-0.107017	0.125007
cg01609691	-0.235081	0.214814
cg01610123	-0.148977	2.53793
cg01610979	-0.139874	0.206466
cg01611115	0.127452	0.0230961
cg01612140	-0.100804	2.12756
cg01612594	-0.16051	1.6127
cg01612883	-0.122176	1.04301
cg01613337	-0.103192	0.408504
cg01614760	-0.167177	2.33734
cg01615382	-0.11686	0.179077
cg01616228	-0.151743	0.499873
cg01616876	-0.1165	2.42737
cg01617317	-0.16387	0.161134
cg01618151	-0.141956	3.90613
cg01618938	-0.105184	0.383145
cg01619417	-0.158891	0.284587
cg01620165	-0.12605	0.961695
cg01620379	-0.160086	3.04348
cg01620416	-0.156025	2.00462
cg01620781	-0.126378	1.75488
cg01621168	-0.124633	0.893124
cg01621593	-0.147121	1.33411
cg01622992	0.115005	0.00197651
cg01623438	-0.143368	2.28586
cg01625041	-0.103678	0.541134
cg01625396	-0.112643	0.353511
cg01625851	-0.102284	0.24269
cg01626341	-0.190294	0.701616
cg01626885	-0.117346	4.56075
cg01627252	-0.166441	0.353193
cg01627405	-0.14595	2.58193
cg01627616	-0.127961	1.14388
cg01627758	-0.113688	0.699372
cg01630686	-0.123188	0.239151
cg01631777	-0.115005	0.316932
cg01632240	-0.12548	0.162059
cg01632259	-0.134196	0.279019
cg01632881	-0.171233	0.543502
cg01633216	-0.131073	2.49491
cg01639416	-0.162233	0.0199268
cg01640684	-0.105498	0.204364
cg01643513	0.101617	0.149537
cg01644640	0.115537	0.134672
cg01645878	-0.117998	0.200468
cg01645892	0.104763	0.323418
cg01646331	-0.148283	0.749887
cg01647834	-0.134328	2.22182
cg01649081	-0.119679	1.08175
cg01650127	-0.115179	1.0399
cg01650347	-0.207128	0.648951
cg01650480	-0.198669	0.366299
cg01651448	-0.118056	0.302725
cg01654127	-0.103361	1.05776
cg01654404	-0.141315	0.326012
cg01654432	-0.112776	0.159336
cg01654990	-0.192966	3.45624
cg01655008	-0.174479	0.0608799
cg01657758	-0.106998	6.9324
cg01658787	-0.117552	0.392663
cg01660999	-0.149024	0.636219
cg01662869	-0.144418	4.50211
cg01663277	-0.108273	0.376781
cg01663953	-0.113046	0.0207078
cg01665433	-0.121309	0.304334
cg01673940	-0.100455	2.41535
cg01674119	-0.115399	1.70195
cg01675482	-0.157215	0.539784
cg01676238	0.115047	0.668644
cg01676795	-0.127569	0.0293913
cg01679017	0.10001	0.0407155
cg01680244	-0.183417	0.0100952
cg01681934	-0.142893	2.61522
cg01682400	0.132926	0.0376266
cg01683158	-0.141721	1.23684
cg01685380	0.12579	0.111689
cg01685428	-0.23007	0.106529
cg01685636	-0.158602	0.450006
cg01686975	-0.137166	0.868334
cg01688936	-0.128506	0.669852
cg01692842	-0.194865	0.262734
cg01697902	-0.177013	4.0922
cg01699158	-0.191735	1.92175
cg01699600	-0.11138	1.1421
cg01699630	-0.212094	0.747689
cg01699998	-0.134129	0.488936
cg01701207	-0.267877	0.013852
cg01701649	-0.119444	2.7656
cg01702055	-0.104261	1.81275
cg01702421	-0.181177	2.48955
cg01704474	-0.154508	0.824951
cg01704608	-0.143087	0.130525
cg01706991	0.102638	0.367489
cg01707663	-0.17953	2.19945
cg01707943	-0.134968	1.08928
cg01708765	-0.117604	2.28878
cg01712233	0.110275	0.296493
cg01712812	-0.197066	3.24869
cg01718139	-0.162432	0.113197
cg01719701	-0.123	0.140006
cg01719995	-0.117568	0.519388
cg01723892	-0.160768	1.72015
cg01724702	0.116412	0.307534
cg01727180	-0.17464	0.692589
cg01727625	-0.130081	3.62094
cg01733438	-0.119901	0.0334907
cg01734951	-0.134328	0.662629
cg01735277	0.121292	0.0415552
cg01741036	-0.198057	0.252629
cg01742370	-0.170648	0.301623
cg01744202	-0.10299	0.931927
cg01744941	-0.144268	1.37795
cg01747796	-0.124901	0.136694
cg01752051	-0.16624	1.16331
cg01752594	-0.178428	0.210064
cg01759906	-0.102887	0.219965
cg01760415	-0.111488	2.1327
cg01761758	-0.195631	0.743668
cg01763333	-0.190648	1.92992
cg01763719	-0.200756	0.603163
cg01763935	0.108037	0.0211629
cg01766396	-0.204441	0.105083
cg01767040	-0.153837	2.12156
cg01769341	-0.112038	0.599463
cg01772743	0.132104	0.000810742
cg01773168	-0.112524	0.215075
cg01774027	-0.115337	3.34879
cg01774918	-0.120657	0.265243
cg01775379	-0.16324	1.06948
cg01775952	-0.160402	1.7461
cg01776207	-0.18738	0.378841
cg01776341	-0.12432	1.82493
cg01784075	-0.124623	0.0907583
cg01785278	-0.104942	0.526522
cg01785442	0.128359	0.457687
cg01787084	-0.1224	0.363971
cg01788604	-0.149896	0.949047
cg01789471	0.107092	0.269779
cg01796438	-0.139965	0.633522
cg01797169	-0.126953	0.367006
cg01797501	-0.14507	1.08706
cg01799818	-0.102487	0.0499783
cg01800253	-0.137175	0.701537
cg01800286	-0.201942	0.0853467
cg01801417	-0.150026	0.568345
cg01802136	-0.148809	0.824311
cg01803180	-0.176009	0.362986
cg01803362	-0.11176	0.244165
cg01804134	-0.146903	1.45247
cg01804557	-0.182239	1.07319
cg01804679	-0.118669	1.26924
cg01804715	0.108598	0.0151285
cg01809361	-0.211864	0.300015
cg01811355	-0.222293	1.51142
cg01811730	-0.115683	1.88476
cg01811856	0.111917	0.00524524
cg01812644	-0.148878	2.36105
cg01812822	-0.126102	0.157326
cg01816936	-0.113729	0.271968
cg01821022	-0.168132	0.712139
cg01821345	-0.208296	0.384244
cg01822050	-0.233956	0.272114
cg01823925	0.129175	0.510236
cg01824284	-0.12273	0.335785
cg01827190	-0.132976	1.37391
cg01827633	-0.159332	0.667582
cg01829632	-0.11552	0.232714
cg01831454	-0.100159	0.306196
cg01832371	-0.108601	1.14042
cg01837280	-0.118563	0.0235896
cg01838759	-0.154686	0.366327
cg01839401	-0.153263	2.85467
cg01849093	0.108757	0.0844633
cg01854162	-0.146668	0.0896982
cg01856692	-0.140963	0.0505234
cg01856754	-0.104196	2.92853
cg01858712	-0.144687	3.22164
cg01859195	-0.101085	0.0872831
cg01859872	-0.232275	0.832123
cg01860774	0.12727	0.011802
cg01861447	-0.161986	0.258168
cg01861537	-0.209379	1.16923
cg01863006	-0.210539	0.476402
cg01864326	0.130436	0.258742
cg01865132	0.102744	0.14887
cg01865231	-0.165169	1.00717
cg01867004	-0.153778	1.99395
cg01867930	-0.134385	2.28413
cg01869896	-0.113462	0.593684
cg01870865	-0.126527	1.59903
cg01871688	-0.112703	0.0135388
cg01872901	0.101404	0.13687
cg01873734	-0.146603	4.97144
cg01874968	-0.135542	0.873928
cg01877352	-0.119395	1.15035
cg01877450	-0.129752	3.49726
cg01878805	-0.230483	0.662004
cg01879260	-0.104214	0.946135
cg01879591	-0.189204	2.87712
cg01879945	-0.108975	0.871819
cg01880463	-0.100528	0.775614
cg01880551	-0.17357	1.09584
cg01881664	-0.175172	0.764175
cg01884851	0.139256	0.431476
cg01885405	-0.108974	0.0591382
cg01887834	-0.202843	0.673245
cg01889056	-0.120681	0.150217
cg01890120	0.114862	0.489658
cg01891738	-0.165605	2.97026
cg01891940	-0.189943	5.64629
cg01891966	-0.106698	1.40409
cg01892390	-0.141335	0.334402
cg01893721	-0.255993	0.0517091
cg01894508	-0.127353	1.07987
cg01895549	-0.156364	2.30602
cg01895714	-0.141983	0.056732
cg01898222	-0.110523	0.874638
cg01898560	-0.235991	0.614228
cg01899759	-0.242597	0.0334447
cg01903702	-0.138606	0.154529
cg01904891	-0.190212	0.447351
cg01905773	-0.15049	2.05653
cg01905905	-0.104438	2.20249
cg01907500	-0.124743	1.682
cg01910486	-0.163635	1.94871
cg01910652	-0.152319	2.37295
cg01914162	-0.127664	0.849614
cg01914652	-0.154894	1.55535
cg01914749	-0.15261	0.150415
cg01917598	-0.181625	2.31092
cg01920085	-0.112994	1.93111
cg01920382	-0.144449	0.411853
cg01920963	-0.118245	0.414778
cg01922918	-0.147209	1.27111
cg01923089	-0.117741	0.68525
cg01923102	-0.11609	1.31769
cg01923724	-0.168815	0.548006
cg01924292	-0.208905	0.415225
cg01925508	-0.107459	0.102772
cg01925950	-0.160038	1.18787
cg01928516	-0.118829	0.0914543
cg01928794	-0.105837	0.382269
cg01930385	-0.102685	3.0666
cg01932551	-0.128084	1.25224
cg01932823	-0.1266	0.0573045
cg01933228	-0.115767	0.0450413
cg01937742	-0.131584	0.359193
cg01938023	-0.116435	0.745517
cg01939843	-0.143166	0.246591
cg01940149	-0.105478	0.0439335
cg01942558	-0.254067	0.174195
cg01943053	-0.166459	1.85005
cg01943221	0.102806	2.38295
cg01944288	-0.136554	0.251375
cg01948944	-0.111839	0.841744
cg01948978	-0.102982	0.626335
cg01949584	-0.147039	2.03848
cg01950511	-0.167348	0.543419
cg01951916	-0.116786	0.199238
cg01954480	-0.132848	0.352638
cg01955786	-0.161138	0.519056
cg01956297	-0.223901	0.647396
cg01958142	-0.113585	0.373068
cg01959119	-0.135565	0.00712063
cg01959774	-0.134217	0.613464
cg01962143	0.137094	0.712536
cg01965386	-0.144828	0.553151
cg01965697	-0.145999	1.03818
cg01966791	-0.102936	0.0468695
cg01968799	-0.136671	0.749918
cg01969278	0.122563	0.00996791
cg01970184	-0.169145	0.808781
cg01970818	-0.120321	1.16365
cg01972631	-0.113236	0.637621
cg01972900	-0.165747	1.49601
cg01976035	-0.1908	0.179345
cg01976472	-0.133787	3.14479
cg01980222	-0.137666	2.70218
cg01981452	-0.100382	0.000252051
cg01982833	-0.139058	1.23485
cg01986432	-0.148344	0.824969
cg01986936	-0.166391	0.506979
cg01987202	-0.121438	4.6667
cg01990133	-0.119016	1.67179
cg01990910	-0.173056	0.844749
cg01991752	-0.10248	0.521218
cg01993732	-0.134878	0.269875
cg01993812	-0.138657	0.188846
cg01994208	-0.160911	3.90412
cg01994728	-0.131639	0.746372
cg01998671	-0.175301	0.766029
cg01999566	-0.124174	3.33972
cg02000211	-0.120345	0.393105
cg02003199	-0.106669	1.70003
cg02005443	-0.164786	1.15935
cg02006660	-0.189971	0.566951
cg02009651	-0.130383	1.06934
cg02009717	-0.110527	2.28627
cg02011919	-0.102812	0.288916
cg02012974	-0.165794	0.874246
cg02015034	-0.11305	0.312315
cg02015961	-0.207044	0.568683
cg02018116	-0.139276	0.15137
cg02018337	-0.115433	0.74883
cg02019444	-0.143678	1.16813
cg02021919	-0.215823	0.928221
cg02021984	-0.167939	0.115761
cg02023149	-0.187604	1.41098
cg02023193	-0.124632	0.147986
cg02025583	-0.136868	1.33158
cg02027838	-0.109143	0.0904349
cg02028114	-0.123058	0.594521
cg02028688	-0.135491	0.815931
cg02030275	-0.105634	0.162363
cg02033582	-0.131179	0.0376151
cg02034689	-0.102793	0.578977
cg02035751	0.1124	0.0198438
cg02038561	-0.17729	0.944639
cg02038962	-0.150664	0.254351
cg02041484	-0.17542	0.0265602
cg02041702	-0.126479	1.43147
cg02042712	-0.115571	3.68161
cg02046552	-0.122304	0.0174611
cg02046884	-0.183341	0.291045
cg02049521	-0.100142	0.164329
cg02050298	-0.202326	2.44302
cg02051428	-0.104773	0.195773
cg02052154	-0.100284	0.0862147
cg02052762	-0.202146	2.57098
cg02053407	0.132933	0.340608
cg02053952	-0.138083	1.64447
cg02054003	0.109669	0.0990715
cg02054108	-0.161813	0.943925
cg02055150	-0.106805	0.344546
cg02057211	-0.120227	0.671934
cg02057747	-0.122686	2.40123
cg02058521	-0.127693	1.24901
cg02058628	-0.103639	6.28068
cg02058870	-0.104128	0.0957042
cg02059176	-0.130234	1.80165
cg02059927	-0.142965	0.0800273
cg02060682	-0.118287	0.571035
cg02061725	-0.119373	0.0802577
cg02061820	-0.12149	0.38292
cg02062018	-0.153004	0.684395
cg02062355	-0.181076	0.598195
cg02062384	-0.130731	2.8798
cg02062632	-0.116381	0.682203
cg02064459	-0.125778	2.68463
cg02064692	-0.180701	0.94236
cg02065051	-0.131891	0.186031
cg02067584	-0.200558	0.439312
cg02068981	-0.12841	0.528633
cg02073304	-0.144034	4.52762
cg02073874	-0.132799	1.706
cg02076124	-0.125514	2.79068
cg02076776	-0.177613	1.36909
cg02078230	-0.147213	0.399384
cg02078525	-0.102052	2.25726
cg02078710	0.11575	0.0863741
cg02082462	-0.113936	4.46291
cg02082843	0.122272	0.02578
cg02083251	-0.131842	0.168806
cg02084029	-0.210274	2.56732
cg02084114	-0.128783	0.230966
cg02086877	-0.109744	0.749856
cg02087739	-0.114501	1.20364
cg02088785	0.119365	0.292975
cg02088943	0.111692	0.0369116
cg02088996	-0.126117	0.976587
cg02091275	0.139515	1.00023
cg02092181	-0.112734	0.733905
cg02093418	-0.161399	0.458611
cg02093546	-0.142898	0.22551
cg02094351	-0.146301	0.254919
cg02097152	-0.139711	0.758646
cg02097511	-0.15899	1.87547
cg02098075	-0.204012	0.270508
cg02100965	-0.110094	0.252249
cg02102075	-0.17173	1.2839
cg02102922	-0.112615	0.403868
cg02103152	-0.144555	2.2004
cg02105093	-0.108784	0.392964
cg02105211	-0.190763	0.450416
cg02106569	-0.202334	0.0325278
cg02107842	-0.126569	0.179349
cg02108620	-0.126413	0.337041
cg02108681	-0.19344	1.39671
cg02109585	-0.223672	0.169387
cg02110257	0.135214	0.0529733
cg02110738	-0.113278	1.49156
cg02111474	-0.140862	0.795263
cg02111865	-0.225428	0.60676
cg02112168	-0.128423	0.598945
cg02113905	-0.142727	2.1083
cg02114066	-0.119208	1.79273
cg02114922	-0.179864	0.0218459
cg02115923	-0.119205	0.270701
cg02116283	-0.13187	0.396294
cg02116383	-0.212547	0.188815
cg02116768	-0.151907	0.110855
cg02116924	-0.188347	0.512746
cg02118370	-0.193751	1.06198
cg02119598	-0.133344	1.23431
cg02120356	-0.188508	2.25048
cg02121683	-0.111036	2.34766
cg02122327	0.120796	1.13893
cg02125161	-0.146102	0.701501
cg02127888	-0.136807	0.499038
cg02129675	0.115439	0.194623
cg02131853	0.112848	0.201928
cg02136596	-0.123053	0.307543
cg02137956	-0.114698	0.519634
cg02138331	-0.156733	0.0905602
cg02138358	-0.152014	3.62326
cg02141740	0.134012	0.460181
cg02142483	-0.148015	0.362107
cg02142972	-0.178387	0.80178
cg02143350	-0.159121	0.742917
cg02144770	-0.161738	3.54873
cg02145701	-0.140885	0.0155803
cg02146895	-0.129191	0.735491
cg02147126	-0.148056	4.29566
cg02148353	-0.150656	1.54182
cg02150218	-0.10304	0.365137
cg02150868	-0.189873	4.43096
cg02152068	-0.121013	1.4587
cg02153138	-0.13586	1.45902
cg02155073	0.156297	0.052772
cg02155295	-0.102276	0.236174
cg02155997	-0.12705	3.92886
cg02156723	0.11753	0.131131
cg02160684	-0.230819	0.182556
cg02162324	-0.101795	0.0597923
cg02162979	-0.146868	0.490841
cg02163259	-0.15255	1.86276
cg02165749	-0.136361	1.47602
cg02167476	-0.162112	1.02564
cg02172262	-0.182773	1.25073
cg02174133	-0.109599	3.70644
cg02175033	-0.171435	0.0203977
cg02176404	-0.145018	0.261962
cg02176715	-0.152127	0.487142
cg02179616	-0.124493	0.678642
cg02180665	-0.102371	2.32456
cg02181036	-0.144935	3.01114
cg02181446	-0.212393	0.630446
cg02181920	0.145957	0.0415408
cg02182504	-0.112614	0.240635
cg02182648	-0.169077	1.49937
cg02185182	-0.118442	0.0373371
cg02185459	-0.104235	0.47466
cg02187259	-0.134926	0.410529
cg02187937	0.114162	0.476404
cg02188366	-0.130622	1.0811
cg02188516	-0.157382	0.600369
cg02190078	-0.161505	3.2217
cg02190353	-0.225872	0.483835
cg02192746	-0.198439	0.911084
cg02193032	-0.135666	2.34621
cg02193956	-0.196716	2.52656
cg02196256	-0.149013	0.00505802
cg02196550	-0.132344	1.61284
cg02197978	-0.158006	0.673583
cg02198855	-0.139268	0.203083
cg02200722	-0.137097	0.333776
cg02201962	-0.109634	4.56974
cg02202246	-0.112647	0.795773
cg02205348	-0.105048	0.275814
cg02205401	-0.213616	0.879479
cg02206980	-0.129243	0.0250159
cg02208063	-0.144094	0.654242
cg02208313	0.100393	0.966097
cg02210115	-0.116698	0.86301
cg02211741	-0.111815	1.83063
cg02212836	0.114926	1.22394
cg02217713	-0.120035	1.33268
cg02217815	-0.115864	1.26334
cg02219601	-0.114112	3.59492
cg02221520	-0.119607	0.40623
cg02222361	-0.123181	0.0449135
cg02223351	-0.136393	3.99684
cg02224021	-0.10211	0.859562
cg02225728	-0.163712	1.43648
cg02225847	-0.106616	0.452172
cg02226192	-0.159338	4.30375
cg02226672	-0.128347	0.0599942
cg02226827	-0.147697	0.889877
cg02227879	-0.196575	0.105815
cg02229211	-0.148795	0.240872
cg02231211	-0.102664	2.30771
cg02231309	-0.163798	1.60357
cg02231590	0.119964	0.0401336
cg02233041	-0.218691	0.189485
cg02233614	-0.107	0.292886
cg02238057	-0.114455	1.58065
cg02238943	-0.131934	2.47961
cg02240622	-0.143518	2.39924
cg02241225	-0.133631	1.54164
cg02241675	-0.198986	0.0284225
cg02241759	-0.173815	0.0595911
cg02242794	-0.163586	0.662852
cg02243157	-0.287771	1.37083
cg02243630	-0.100457	0.513381
cg02244175	-0.101396	0.792722
cg02244309	-0.103969	0.186459
cg02246090	-0.234404	0.16073
cg02251243	-0.116984	2.0772
cg02251680	-0.21501	0.2971
cg02251850	0.140819	0.00910528
cg02253054	-0.11969	0.855312
cg02253134	0.101695	0.661913
cg02253142	-0.163971	0.149162
cg02253535	-0.105198	0.414028
cg02254380	-0.15665	4.6585
cg02255484	-0.101308	1.42382
cg02255986	-0.182706	0.0116579
cg02256650	-0.108553	0.12171
cg02259081	-0.102661	0.26171
cg02259246	-0.101408	0.237366
cg02260180	-0.12888	0.460904
cg02262553	-0.172562	0.15548
cg02263932	-0.113824	2.56277
cg02265721	-0.189539	0.377169
cg02265742	-0.156698	0.261452
cg02266086	-0.145854	0.129832
cg02266621	-0.139136	5.73262
cg02266822	-0.102863	1.29465
cg02266979	0.116654	0.766555
cg02268192	-0.132241	0.397755
cg02268417	-0.105444	0.160601
cg02269146	0.107724	0.281524
cg02269157	-0.100451	0.459658
cg02270433	-0.104802	0.00346672
cg02274033	-0.160671	0.386698
cg02275530	-0.145845	0.935457
cg02275784	-0.161126	1.0972
cg02278864	-0.117372	1.20759
cg02279108	-0.137568	4.68551
cg02280693	-0.129378	0.889267
cg02281400	-0.106159	0.658927
cg02281533	-0.155031	0.482377
cg02287007	-0.126079	1.09423
cg02287214	-0.139215	3.77768
cg02287909	-0.110198	0.476012
cg02288628	0.110417	0.72714
cg02288976	0.130474	0.360943
cg02290163	-0.182441	0.202849
cg02290262	-0.132316	0.527634
cg02291652	-0.133274	0.544578
cg02294411	-0.122188	2.36957
cg02294563	-0.171119	0.802716
cg02295477	-0.154914	2.15409
cg02298058	0.127428	0.0817955
cg02298788	0.108075	0.158329
cg02299366	-0.138357	0.0812627
cg02301079	-0.101062	0.497129
cg02301834	0.10049	0.276052
cg02302089	-0.109856	0.0944969
cg02302574	-0.226617	0.00855358
cg02302956	-0.102762	1.96394
cg02303520	-0.112214	0.862486
cg02306236	-0.121899	0.318658
cg02308232	-0.170945	0.319957
cg02308312	0.115105	0.285536
cg02308399	-0.183106	1.31809
cg02308798	-0.140606	0.191134
cg02309841	-0.169881	0.0631746
cg02311193	-0.126694	0.386785
cg02312497	0.117516	0.168288
cg02313207	-0.13129	0.533559
cg02316506	-0.101026	0.28159
cg02317125	-0.166472	0.247407
cg02318232	-0.16938	0.0777535
cg02319986	-0.178037	0.903029
cg02320474	-0.125631	1.79437
cg02323735	-0.134297	2.04781
cg02324835	0.100183	0.0575583
cg02327530	-0.125957	0.325381
cg02328326	-0.103335	1.24283
cg02329183	0.10074	0.894719
cg02329699	-0.107509	0.23376
cg02330172	0.129388	0.751412
cg02331198	-0.128071	0.240585
cg02331761	-0.216912	1.17993
cg02332073	-0.152012	0.00266247
cg02332500	-0.104238	0.373136
cg02332932	-0.221047	0.0916379
cg02333960	-0.164339	2.14584
cg02334092	-0.185973	2.45715
cg02334333	-0.130029	0.978238
cg02334523	-0.181303	0.848826
cg02335176	-0.196529	0.222719
cg02336568	-0.136055	0.0284818
cg02341503	-0.132872	0.550543
cg02342791	-0.177838	2.82428
cg02342895	-0.132101	0.005732
cg02343628	-0.172819	2.01451
cg02345285	-0.198778	0.807136
cg02345886	-0.152206	0.455952
cg02346737	-0.135369	0.416584
cg02347002	-0.14432	0.247771
cg02347255	-0.110494	0.244817
cg02348449	-0.113699	1.21693
cg02348818	-0.166238	1.02407
cg02353916	-0.224143	0.946614
cg02354426	-0.153706	0.262579
cg02356039	-0.152819	1.49878
cg02356631	-0.15947	3.37967
cg02357541	-0.127408	0.0187183
cg02357714	-0.110413	1.09134
cg02358076	-0.146673	2.39593
cg02358983	-0.180181	1.68996
cg02360716	-0.143971	0.411165
cg02363012	-0.124944	0.0639103
cg02364450	-0.167102	2.22706
cg02366189	-0.168191	4.92043
cg02368812	-0.170046	1.30245
cg02371824	-0.122994	0.800587
cg02372142	-0.1363	0.860488
cg02372677	-0.102899	0.040283
cg02372723	-0.225652	1.15702
cg02372904	-0.136878	2.54291
cg02374486	0.119161	0.194598
cg02374917	-0.145131	0.313098
cg02375208	-0.114234	1.4638
cg02376677	-0.110454	0.909019
cg02377257	-0.105289	0.271328
cg02379348	-0.246338	0.927305
cg02380585	-0.123192	0.105728
cg02381279	-0.152578	0.925527
cg02381687	-0.129756	0.380395
cg02383175	-0.15429	1.98128
cg02386311	-0.130803	0.0332331
cg02387312	-0.152206	0.553569
cg02387618	0.102657	0.236621
cg02387779	-0.156927	0.810411
cg02388586	0.111745	0.258462
cg02389949	-0.165593	0.191313
cg02392124	-0.184176	0.0177767
cg02394664	0.133108	0.429499
cg02394698	-0.132275	0.712754
cg02395016	-0.102324	0.0498947
cg02395280	-0.111857	0.499946
cg02398240	-0.134887	0.252786
cg02399831	-0.216405	0.730217
cg02399947	-0.20709	0.092681
cg02400708	-0.112068	1.01912
cg02401171	-0.15312	0.938081
cg02401786	0.10031	0.260391
cg02402217	-0.101099	0.0555073
cg02402436	0.129553	0.138107
cg02403137	-0.133599	0.440977
cg02404162	-0.137267	4.62154
cg02405193	-0.144683	4.03136
cg02405301	-0.142728	1.869
cg02406032	0.129345	0.0160139
cg02406277	-0.10714	0.792635
cg02411596	-0.143461	0.940565
cg02411663	-0.109462	0.505661
cg02412703	-0.206542	0.719098
cg02414559	-0.183989	1.27699
cg02415220	-0.138842	0.0630941
cg02416492	-0.163088	0.700332
cg02416947	-0.133198	0.348091
cg02420027	-0.137094	2.27369
cg02420480	-0.199964	0.21119
cg02421935	0.11229	0.510446
cg02423817	0.141158	1.82889
cg02430430	-0.103339	3.56825
cg02430584	-0.101888	0.618891
cg02432022	-0.211824	0.0417755
cg02432502	-0.165426	0.0417827
cg02435083	-0.164951	1.70161
cg02435350	-0.107297	3.74023
cg02438816	0.120062	0.261717
cg02444464	-0.16764	0.937266
cg02445653	0.137923	0.455169
cg02447854	-0.143083	3.49017
cg02448523	-0.121166	1.58916
cg02449461	-0.120697	0.429126
cg02453013	-0.104898	0.65254
cg02455383	-0.113746	2.30357
cg02455719	-0.190427	3.94715
cg02457461	-0.100899	1.43649
cg02457635	-0.16895	2.01239
cg02458141	-0.101373	1.94217
cg02459120	-0.163195	1.54737
cg02459648	-0.150782	1.20685
cg02460791	-0.114639	0.12697
cg02461863	-0.13124	0.0302622
cg02462382	-0.115957	0.262103
cg02462837	-0.143088	1.38081
cg02463049	-0.12888	0.0925256
cg02463555	-0.126801	0.0417641
cg02465404	-0.15082	0.169318
cg02466078	-0.123006	0.696768
cg02467005	-0.158906	0.160473
cg02467034	-0.170231	0.326348
cg02468551	-0.168875	0.88926
cg02470008	-0.128992	0.652966
cg02473123	0.106647	0.0564027
cg02475699	-0.166696	0.781138
cg02475740	0.111955	0.0591856
cg02476884	-0.162289	2.77848
cg02479656	-0.111208	0.539139
cg02481000	-0.126959	3.26527
cg02482159	-0.154618	0.946286
cg02484781	0.101694	0.29439
cg02485174	-0.189519	2.27283
cg02485963	-0.176108	4.03492
cg02490034	-0.101082	0.461176
cg02490678	-0.198688	1.29734
cg02492280	0.107376	0.477023
cg02494101	-0.147754	2.39086
cg02494303	-0.135549	0.0610164
cg02497258	-0.144289	0.906857
cg02498886	-0.203877	0.352556
cg02499139	-0.112386	0.136652
cg02499548	-0.196448	0.0882185
cg02500748	-0.135874	0.654407
cg02501165	0.12447	0.121478
cg02501187	-0.161917	0.622369
cg02504313	-0.160894	2.28445
cg02505177	0.11965	0.601708
cg02505331	-0.144571	0.172954
cg02506706	-0.114851	0.0360157
cg02508830	-0.123359	0.895531
cg02509011	-0.254434	1.4007
[truncated: 18,356 more rows]

## Sheet: Figure2B
	Sample_1	Sample_2	Sample_3	Sample_4	Sample_5	Sample_6	Sample_7	Sample_8	Sample_9	Sample_10	Sample_11	Sample_12	Sample_13	Sample_14	Sample_15	Sample_16	Sample_17	Sample_18	Sample_19	Sample_20	Sample_21	Sample_22	Sample_23	Sample_24	Sample_25	Sample_26	Sample_27	Sample_28	Sample_29	Sample_30	Sample_31	Sample_32	Sample_33	Sample_34	Sample_35	Sample_36	Sample_37	Sample_38	Sample_39	Sample_40	Sample_41	Sample_42	Sample_43	Sample_44	Sample_45	Sample_46	Sample_47	Sample_48	Sample_49
CellType	Bmem	Bmem	Bmem	Bmem	Bmem	Bmem	Bnv	Bnv	Bnv	Bnv	Bnv	Bnv	NK	NK	NK	NK	NK	NK	CD4nv	CD4nv	CD4nv	CD4nv	CD4nv	CD4nv	CD8nv	CD8nv	CD8nv	CD8nv	CD8nv	CD8nv	CD4EM	CD4EM	CD4EM	CD4EM	CD4EM	CD4EM	CD8CM	CD8EM	CD8CM	CD8EM	CD8EM	CD8EM	CD8EM	CD8EM	Treg	Treg	Treg	Treg	CD4CM
Myeloid	Lymphoid	Lymphoid	Lymphoid	Lymphoid	Lymphoid	Lymphoid	Lymphoid	Lymphoid	Lymphoid	Lymphoid	Lymphoid	Lymphoid	Lymphoid	Lymphoid	Lymphoid	Lymphoid	Lymphoid	Lymphoid	Lymphoid	Lymphoid	Lymphoid	Lymphoid	Lymphoid	Lymphoid	Lymphoid	Lymphoid	Lymphoid	Lymphoid	Lymphoid	Lymphoid	Lymphoid	Lymphoid	Lymphoid	Lymphoid	Lymphoid	Lymphoid	Lymphoid	Lymphoid	Lymphoid	Lymphoid	Lymphoid	Lymphoid	Lymphoid	Lymphoid	Lymphoid	Lymphoid	Lymphoid	Lymphoid	Lymphoid
cancer	No	No	No	No	No	No	No	No	No	No	No	No	No	No	No	No	No	No	No	No	No	No	No	No	No	No	No	No	No	No	No	No	No	No	No	No	No	No	No	No	No	No	No	No	No	No	No	No	No
CpG_1	0.886	0.929	0.932	0.863	0.845	0.872	0.942	0.97	0.969	0.97	0.966	0.978	0.939	0.972	0.933	0.937	0.925	0.954	0.967	0.927	0.941	0.974	0.986	0.948	0.909	0.958	0.961	0.963	0.949	0.978	0.956	0.897	0.947	0.867	0.871	0.866	0.856	0.829	0.881	0.896	0.847	0.899	0.904	0.908	0.907	0.93	0.872	0.901	0.947
CpG_2	0.747	0.781	0.793	0.775	0.703	0.724	0.812	0.78	0.824	0.85	0.846	0.869	0.691	0.708	0.74	0.72	0.733	0.722	0.843	0.84	0.864	0.868	0.839	0.886	0.767	0.861	0.872	0.798	0.833	0.878	0.764	0.759	0.752	0.726	0.761	0.768	0.751	0.75	0.749	0.749	0.748	0.807	0.768	0.772	0.796	0.8	0.771	0.78	0.779
CpG_3	0.793	0.891	0.886	0.856	0.804	0.837	0.941	0.941	0.961	0.955	0.972	0.98	0.794	0.898	0.829	0.866	0.883	0.874	0.959	0.957	0.962	0.965	0.96	0.948	0.877	0.953	0.958	0.932	0.931	0.963	0.901	0.86	0.887	0.892	0.879	0.904	0.849	0.818	0.82	0.816	0.772	0.897	0.821	0.869	0.922	0.873	0.833	0.878	0.931
CpG_4	0.726	0.703	0.742	0.62	0.583	0.608	0.811	0.831	0.967	0.916	0.762	0.905	0.696	0.824	0.82	0.76	0.834	0.823	0.957	0.934	0.927	0.964	0.927	0.967	0.86	0.841	0.905	0.949	0.953	0.866	0.813	0.774	0.839	0.697	0.588	0.777	0.763	0.679	0.822	0.82	0.801	0.784	0.839	0.763	0.881	0.833	0.834	0.768	0.833
CpG_5	0.967	0.968	0.982	0.976	0.978	0.969	0.983	0.975	0.983	0.979	0.98	0.99	0.926	0.976	0.968	0.975	0.975	0.981	0.976	0.979	0.963	0.968	0.976	0.979	0.934	0.975	0.976	0.954	0.957	0.966	0.984	0.982	0.978	0.978	0.97	0.974	0.969	0.962	0.971	0.965	0.969	0.988	0.976	0.978	0.964	0.965	0.945	0.957	0.977
CpG_6	0.706	0.699	0.723	0.687	0.641	0.659	0.889	0.891	0.975	0.97	0.971	0.973	0.473	0.517	0.461	0.502	0.503	0.464	0.956	0.969	0.959	0.966	0.959	0.961	0.836	0.947	0.951	0.899	0.926	0.951	0.755	0.717	0.738	0.734	0.727	0.718	0.638	0.646	0.654	0.649	0.649	0.685	0.645	0.65	0.799	0.8	0.745	0.72	0.782
CpG_7	0.136	0.031	0.025	0.033	0.026	0.061	0.054	0.071	0.029	0.032	0.025	0.024	0.29	0.026	0.033	0.037	0.028	0.023	0.967	0.966	0.964	0.965	0.96	0.96	0.689	0.749	0.781	0.698	0.664	0.715	0.934	0.874	0.908	0.933	0.9	0.908	0.673	0.674	0.67	0.597	0.61	0.609	0.474	0.467	0.82	0.863	0.834	0.828	0.961
CpG_8	0.23	0.142	0.193	0.148	0.176	0.159	0.061	0.106	0.031	0.057	0.017	0.033	0.473	0.459	0.463	0.461	0.548	0.477	0.794	0.669	0.671	0.616	0.668	0.685	0.672	0.776	0.714	0.738	0.719	0.725	0.733	0.733	0.752	0.681	0.736	0.738	0.738	0.725	0.736	0.764	0.754	0.774	0.77	0.729	0.658	0.648	0.705	0.68	0.816
CpG_9	0.473	0.065	0.111	0.126	0.062	0.143	0.744	0.777	0.767	0.803	0.933	0.93	0.94	0.981	0.972	0.971	0.976	0.977	0.901	0.938	0.938	0.896	0.92	0.939	0.883	0.964	0.972	0.957	0.966	0.962	0.539	0.496	0.549	0.5	0.406	0.594	0.872	0.814	0.911	0.875	0.924	0.925	0.937	0.918	0.803	0.867	0.748	0.876	0.434
CpG_10	0.605	0.639	0.633	0.554	0.583	0.578	0.507	0.516	0.488	0.543	0.562	0.537	0.539	0.564	0.501	0.542	0.538	0.53	0.629	0.531	0.527	0.575	0.577	0.599	0.594	0.551	0.527	0.52	0.592	0.539	0.694	0.635	0.662	0.637	0.631	0.592	0.612	0.658	0.654	0.639	0.603	0.633	0.703	0.678	0.608	0.614	0.641	0.662	0.592
CpG_11	0.834	0.7	0.749	0.82	0.762	0.744	0.562	0.554	0.525	0.556	0.491	0.59	0.668	0.733	0.658	0.685	0.709	0.694	0.907	0.839	0.811	0.821	0.848	0.828	0.58	0.678	0.702	0.671	0.606	0.594	0.967	0.948	0.969	0.953	0.961	0.952	0.946	0.934	0.882	0.92	0.925	0.929	0.832	0.876	0.929	0.921	0.939	0.938	0.964
CpG_12	0.894	0.912	0.869	0.798	0.802	0.786	0.965	0.942	0.972	0.963	0.965	0.975	0.872	0.924	0.933	0.938	0.961	0.964	0.965	0.955	0.953	0.966	0.962	0.962	0.891	0.95	0.957	0.923	0.948	0.945	0.901	0.882	0.888	0.84	0.854	0.848	0.809	0.796	0.84	0.832	0.82	0.886	0.869	0.839	0.907	0.847	0.857	0.845	0.912
CpG_13	0.662	0.664	0.747	0.824	0.815	0.788	0.244	0.295	0.216	0.213	0.11	0.13	0.229	0.132	0.12	0.191	0.097	0.102	0.682	0.461	0.466	0.504	0.475	0.473	0.372	0.383	0.288	0.394	0.31	0.433	0.697	0.66	0.668	0.727	0.793	0.727	0.657	0.693	0.619	0.665	0.657	0.695	0.785	0.653	0.764	0.792	0.722	0.703	0.836
CpG_14	0.041	0.019	0.03	0.057	0.066	0.073	0.175	0.171	0.12	0.212	0.235	0.165	0.683	0.751	0.658	0.661	0.715	0.656	0.922	0.92	0.915	0.936	0.903	0.924	0.827	0.88	0.849	0.878	0.906	0.911	0.848	0.838	0.855	0.859	0.895	0.834	0.837	0.832	0.86	0.783	0.811	0.868	0.808	0.735	0.752	0.759	0.756	0.707	0.887
CpG_15	0.038	0.028	0.024	0.024	0.021	0.031	0.022	0.021	0.014	0.012	0.01	0.011	0.356	0.351	0.276	0.355	0.35	0.314	0.675	0.534	0.524	0.502	0.534	0.513	0.539	0.636	0.579	0.561	0.563	0.61	0.673	0.649	0.72	0.682	0.68	0.725	0.61	0.583	0.619	0.671	0.673	0.713	0.632	0.645	0.679	0.615	0.628	0.584	0.795
CpG_16	0.385	0.353	0.425	0.392	0.386	0.409	0.605	0.534	0.62	0.604	0.578	0.66	0.539	0.462	0.669	0.601	0.613	0.619	0.55	0.645	0.672	0.595	0.562	0.63	0.643	0.556	0.629	0.513	0.581	0.52	0.449	0.408	0.445	0.39	0.416	0.488	0.453	0.502	0.437	0.435	0.462	0.425	0.413	0.47	0.359	0.523	0.379	0.532	0.427
CpG_17	0.737	0.729	0.708	0.737	0.726	0.643	0.74	0.551	0.734	0.758	0.531	0.564	0.592	0.693	0.682	0.629	0.771	0.672	0.896	0.849	0.854	0.881	0.853	0.9	0.877	0.905	0.828	0.829	0.889	0.926	0.946	0.935	0.922	0.943	0.946	0.945	0.939	0.946	0.939	0.951	0.941	0.953	0.949	0.929	0.943	0.937	0.945	0.948	0.91
CpG_18	0.951	0.958	0.961	0.963	0.96	0.952	0.931	0.923	0.945	0.916	0.946	0.964	0.911	0.97	0.957	0.925	0.939	0.953	0.961	0.924	0.948	0.96	0.962	0.98	0.876	0.968	0.968	0.936	0.947	0.953	0.976	0.959	0.973	0.97	0.966	0.976	0.947	0.908	0.96	0.933	0.944	0.966	0.953	0.936	0.973	0.97	0.924	0.952	0.963
CpG_19	0.779	0.8	0.802	0.826	0.795	0.761	0.693	0.629	0.65	0.714	0.643	0.672	0.353	0.165	0.151	0.257	0.233	0.142	0.763	0.764	0.749	0.768	0.804	0.738	0.766	0.843	0.802	0.768	0.817	0.816	0.838	0.832	0.808	0.75	0.808	0.827	0.795	0.835	0.804	0.821	0.846	0.849	0.852	0.816	0.822	0.771	0.79	0.791	0.824
CpG_20	0.564	0.497	0.558	0.619	0.614	0.602	0.193	0.228	0.142	0.169	0.077	0.083	0.537	0.584	0.532	0.544	0.594	0.52	0.661	0.538	0.514	0.565	0.543	0.552	0.504	0.569	0.573	0.522	0.503	0.533	0.712	0.715	0.697	0.757	0.754	0.71	0.756	0.707	0.714	0.682	0.676	0.729	0.669	0.731	0.782	0.831	0.712	0.815	0.801
CpG_21	0.415	0.31	0.292	0.238	0.232	0.205	0.757	0.724	0.831	0.85	0.965	0.966	0.665	0.696	0.66	0.723	0.742	0.744	0.641	0.604	0.626	0.598	0.578	0.587	0.703	0.716	0.813	0.638	0.746	0.689	0.309	0.365	0.317	0.334	0.302	0.369	0.398	0.458	0.47	0.406	0.429	0.441	0.494	0.409	0.192	0.16	0.186	0.162	0.478
CpG_22	0.325	0.414	0.672	0.6	0.613	0.609	0.241	0.259	0.204	0.235	0.136	0.197	0.636	0.668	0.698	0.671	0.746	0.699	0.313	0.198	0.186	0.195	0.202	0.197	0.424	0.458	0.364	0.436	0.447	0.381	0.639	0.602	0.526	0.534	0.548	0.578	0.591	0.605	0.62	0.695	0.697	0.671	0.657	0.684	0.497	0.535	0.525	0.571	0.461
CpG_23	0.52	0.518	0.52	0.44	0.487	0.497	0.545	0.6	0.673	0.524	0.517	0.606	0.421	0.241	0.456	0.448	0.497	0.554	0.577	0.539	0.535	0.64	0.622	0.595	0.586	0.593	0.627	0.59	0.614	0.546	0.688	0.641	0.572	0.527	0.548	0.532	0.566	0.552	0.559	0.585	0.62	0.568	0.588	0.632	0.702	0.561	0.547	0.542	0.558
CpG_24	0.839	0.873	0.871	0.851	0.826	0.741	0.931	0.938	0.96	0.955	0.948	0.965	0.929	0.926	0.951	0.934	0.952	0.956	0.959	0.964	0.95	0.956	0.968	0.96	0.886	0.934	0.944	0.917	0.939	0.931	0.915	0.85	0.912	0.913	0.917	0.928	0.878	0.882	0.869	0.874	0.893	0.927	0.857	0.895	0.819	0.812	0.834	0.73	0.965
CpG_25	0.234	0.219	0.241	0.205	0.184	0.181	0.217	0.278	0.236	0.253	0.234	0.22	0.314	0.339	0.314	0.309	0.332	0.282	0.536	0.465	0.461	0.473	0.459	0.455	0.438	0.481	0.457	0.465	0.469	0.477	0.471	0.438	0.442	0.469	0.519	0.445	0.51	0.569	0.532	0.557	0.514	0.533	0.574	0.531	0.466	0.435	0.42	0.457	0.492
CpG_26	0.845	0.94	0.907	0.928	0.907	0.932	0.903	0.888	0.923	0.938	0.937	0.94	0.866	0.94	0.926	0.907	0.935	0.945	0.924	0.877	0.919	0.911	0.928	0.91	0.819	0.936	0.935	0.902	0.898	0.908	0.95	0.938	0.945	0.945	0.945	0.936	0.879	0.869	0.914	0.905	0.911	0.924	0.919	0.919	0.927	0.936	0.891	0.91	0.931
CpG_27	0.763	0.789	0.789	0.731	0.739	0.75	0.734	0.728	0.747	0.783	0.756	0.734	0.797	0.893	0.858	0.838	0.867	0.837	0.737	0.661	0.672	0.828	0.757	0.636	0.891	0.932	0.932	0.845	0.938	0.904	0.88	0.878	0.864	0.839	0.847	0.864	0.935	0.928	0.95	0.945	0.952	0.955	0.946	0.97	0.718	0.742	0.705	0.787	0.815
CpG_28	0.914	0.935	0.897	0.853	0.869	0.87	0.967	0.952	0.97	0.977	0.977	0.97	0.873	0.956	0.93	0.943	0.948	0.952	0.963	0.961	0.963	0.966	0.957	0.966	0.926	0.949	0.962	0.937	0.973	0.962	0.946	0.94	0.959	0.916	0.917	0.935	0.919	0.887	0.914	0.881	0.861	0.896	0.925	0.853	0.96	0.931	0.934	0.951	0.947
CpG_29	0.965	0.934	0.945	0.952	0.958	0.946	0.951	0.96	0.963	0.964	0.944	0.976	0.843	0.938	0.853	0.892	0.916	0.898	0.906	0.911	0.897	0.918	0.903	0.928	0.809	0.894	0.887	0.89	0.919	0.862	0.947	0.912	0.943	0.944	0.96	0.945	0.903	0.896	0.857	0.859	0.902	0.869	0.836	0.856	0.883	0.856	0.884	0.867	0.917
CpG_30	0.66	0.683	0.683	0.704	0.691	0.694	0.369	0.48	0.418	0.433	0.467	0.355	0.543	0.6	0.555	0.549	0.597	0.574	0.839	0.804	0.829	0.849	0.837	0.845	0.741	0.856	0.818	0.784	0.803	0.869	0.842	0.822	0.842	0.82	0.853	0.778	0.762	0.764	0.768	0.756	0.794	0.794	0.766	0.748	0.834	0.809	0.76	0.8	0.868
CpG_31	0.139	0.213	0.192	0.326	0.278	0.218	0.082	0.074	0.028	0.056	0.018	0.025	0.443	0.475	0.365	0.386	0.461	0.38	0.726	0.599	0.625	0.557	0.577	0.583	0.615	0.72	0.68	0.633	0.636	0.661	0.692	0.632	0.665	0.727	0.73	0.781	0.756	0.737	0.788	0.688	0.713	0.702	0.709	0.645	0.869	0.877	0.785	0.861	0.826
CpG_32	0.97	0.975	0.947	0.96	0.956	0.948	0.957	0.952	0.964	0.954	0.969	0.959	0.875	0.938	0.939	0.94	0.955	0.951	0.962	0.951	0.934	0.949	0.949	0.964	0.926	0.966	0.953	0.94	0.955	0.956	0.947	0.932	0.935	0.951	0.939	0.929	0.935	0.939	0.963	0.947	0.941	0.946	0.951	0.93	0.956	0.966	0.948	0.957	0.926
CpG_33	0.931	0.957	0.96	0.979	0.965	0.951	0.96	0.947	0.965	0.956	0.97	0.985	0.868	0.948	0.95	0.929	0.935	0.886	0.955	0.954	0.944	0.957	0.962	0.972	0.838	0.971	0.953	0.936	0.961	0.968	0.942	0.955	0.95	0.946	0.909	0.912	0.89	0.85	0.91	0.896	0.883	0.928	0.893	0.879	0.963	0.938	0.901	0.945	0.924
CpG_34	0.797	0.734	0.794	0.781	0.782	0.782	0.791	0.803	0.799	0.819	0.727	0.814	0.701	0.698	0.67	0.727	0.727	0.755	0.657	0.735	0.685	0.727	0.705	0.679	0.65	0.685	0.72	0.712	0.705	0.66	0.568	0.577	0.615	0.545	0.541	0.582	0.491	0.461	0.456	0.484	0.501	0.512	0.491	0.543	0.487	0.461	0.531	0.449	0.674
CpG_35	0.068	0.061	0.1	0.115	0.061	0.097	0.282	0.305	0.46	0.306	0.365	0.266	0.566	0.616	0.689	0.641	0.66	0.724	0.701	0.709	0.732	0.716	0.736	0.781	0.659	0.738	0.741	0.689	0.803	0.784	0.545	0.554	0.586	0.432	0.489	0.458	0.628	0.488	0.567	0.554	0.548	0.641	0.533	0.564	0.595	0.599	0.538	0.545	0.634
CpG_36	0.902	0.817	0.878	0.713	0.703	0.729	0.948	0.927	0.959	0.954	0.948	0.961	0.933	0.975	0.963	0.945	0.971	0.97	0.954	0.95	0.93	0.947	0.954	0.949	0.926	0.955	0.946	0.941	0.95	0.943	0.911	0.902	0.903	0.939	0.937	0.913	0.93	0.943	0.92	0.948	0.938	0.957	0.939	0.954	0.914	0.921	0.937	0.933	0.929
CpG_37	0.991	0.991	0.988	0.99	0.992	0.989	0.986	0.986	0.987	0.988	0.986	0.988	0.98	0.988	0.984	0.986	0.988	0.991	0.983	0.982	0.987	0.983	0.983	0.985	0.966	0.981	0.984	0.985	0.985	0.98	0.992	0.987	0.986	0.985	0.986	0.988	0.987	0.977	0.982	0.984	0.982	0.989	0.984	0.986	0.978	0.979	0.979	0.984	0.986
CpG_38	0.506	0.461	0.494	0.51	0.515	0.489	0.433	0.407	0.353	0.413	0.393	0.382	0.669	0.67	0.645	0.721	0.671	0.692	0.79	0.756	0.788	0.751	0.74	0.771	0.695	0.726	0.763	0.736	0.689	0.714	0.775	0.722	0.752	0.721	0.77	0.757	0.712	0.765	0.742	0.779	0.723	0.755	0.73	0.746	0.808	0.774	0.794	0.768	0.803
CpG_39	0.204	0.153	0.259	0.169	0.099	0.091	0.453	0.674	0.749	0.681	0.63	0.706	0.628	0.652	0.762	0.701	0.767	0.625	0.75	0.65	0.606	0.615	0.62	0.628	0.666	0.802	0.7	0.63	0.621	0.705	0.834	0.849	0.845	0.843	0.89	0.85	0.872	0.913	0.862	0.869	0.904	0.881	0.794	0.865	0.923	0.863	0.902	0.892	0.91
CpG_40	0.748	0.739	0.757	0.686	0.726	0.702	0.903	0.869	0.93	0.927	0.928	0.92	0.766	0.859	0.823	0.77	0.796	0.813	0.902	0.867	0.928	0.923	0.925	0.917	0.833	0.895	0.912	0.881	0.916	0.924	0.791	0.765	0.801	0.711	0.769	0.776	0.735	0.717	0.776	0.755	0.713	0.814	0.813	0.734	0.776	0.754	0.74	0.725	0.8
CpG_41	0.137	0.319	0.311	0.185	0.159	0.208	0.395	0.428	0.496	0.503	0.563	0.518	0.478	0.547	0.492	0.514	0.547	0.533	0.956	0.96	0.948	0.944	0.949	0.952	0.816	0.899	0.934	0.89	0.881	0.905	0.595	0.627	0.639	0.55	0.651	0.605	0.401	0.281	0.317	0.323	0.289	0.291	0.269	0.236	0.795	0.736	0.722	0.609	0.89
CpG_42	0.582	0.542	0.605	0.64	0.645	0.671	0.271	0.306	0.227	0.216	0.159	0.156	0.447	0.476	0.381	0.394	0.448	0.432	0.707	0.572	0.574	0.527	0.547	0.546	0.621	0.727	0.662	0.664	0.649	0.636	0.802	0.755	0.759	0.792	0.809	0.804	0.752	0.774	0.759	0.771	0.787	0.808	0.823	0.792	0.783	0.762	0.783	0.795	0.794
CpG_43	0.905	0.927	0.89	0.94	0.933	0.927	0.887	0.858	0.85	0.92	0.887	0.886	0.698	0.875	0.868	0.797	0.801	0.822	0.829	0.796	0.821	0.82	0.817	0.898	0.872	0.859	0.852	0.804	0.811	0.818	0.806	0.787	0.759	0.892	0.828	0.838	0.873	0.89	0.844	0.847	0.858	0.822	0.799	0.746	0.847	0.87	0.841	0.871	0.801
CpG_44	0.941	0.937	0.976	0.948	0.893	0.929	0.951	0.926	0.954	0.957	0.961	0.947	0.898	0.917	0.94	0.94	0.936	0.921	0.937	0.947	0.952	0.942	0.951	0.958	0.912	0.968	0.95	0.934	0.901	0.946	0.949	0.914	0.946	0.879	0.919	0.903	0.878	0.878	0.868	0.919	0.861	0.929	0.869	0.88	0.925	0.927	0.897	0.861	0.95
CpG_45	0.971	0.974	0.956	0.971	0.975	0.974	0.979	0.936	0.976	0.971	0.975	0.963	0.919	0.856	0.977	0.952	0.969	0.968	0.959	0.946	0.948	0.955	0.944	0.974	0.897	0.957	0.961	0.935	0.967	0.963	0.987	0.977	0.978	0.973	0.977	0.965	0.967	0.945	0.981	0.962	0.966	0.965	0.966	0.968	0.971	0.963	0.96	0.966	0.969
CpG_46	0.513	0.69	0.793	0.636	0.644	0.638	0.438	0.532	0.499	0.514	0.592	0.568	0.696	0.812	0.737	0.759	0.8	0.77	0.911	0.878	0.871	0.89	0.893	0.897	0.892	0.903	0.906	0.887	0.914	0.88	0.959	0.94	0.956	0.95	0.951	0.915	0.933	0.928	0.891	0.915	0.924	0.938	0.907	0.901	0.881	0.889	0.919	0.906	0.953
CpG_47	0.989	0.974	0.984	0.98	0.983	0.984	0.981	0.972	0.983	0.982	0.985	0.982	0.978	0.987	0.977	0.981	0.985	0.982	0.975	0.967	0.971	0.966	0.971	0.977	0.971	0.975	0.967	0.968	0.975	0.964	0.982	0.974	0.989	0.979	0.985	0.986	0.981	0.971	0.973	0.982	0.978	0.981	0.979	0.977	0.972	0.972	0.979	0.976	0.977
CpG_48	0.451	0.435	0.493	0.46	0.365	0.402	0.574	0.619	0.586	0.597	0.627	0.603	0.268	0.235	0.204	0.272	0.262	0.193	0.695	0.735	0.721	0.713	0.694	0.711	0.564	0.676	0.682	0.649	0.627	0.656	0.518	0.538	0.529	0.469	0.501	0.49	0.433	0.445	0.45	0.446	0.445	0.463	0.407	0.404	0.567	0.546	0.569	0.508	0.503
CpG_49	0.91	0.863	0.836	0.932	0.76	0.922	0.759	0.797	0.899	0.89	0.843	0.792	0.83	0.915	0.903	0.86	0.888	0.919	0.975	0.977	0.974	0.97	0.962	0.977	0.919	0.97	0.971	0.954	0.967	0.952	0.952	0.905	0.909	0.881	0.925	0.933	0.776	0.832	0.888	0.857	0.886	0.894	0.872	0.838	0.923	0.904	0.892	0.91	0.941
CpG_50	0.962	0.967	0.979	0.97	0.977	0.968	0.965	0.967	0.977	0.971	0.976	0.979	0.852	0.965	0.934	0.937	0.962	0.968	0.49	0.532	0.53	0.518	0.475	0.447	0.548	0.428	0.495	0.499	0.481	0.454	0.467	0.426	0.481	0.472	0.47	0.494	0.512	0.535	0.519	0.53	0.49	0.456	0.446	0.54	0.481	0.465	0.481	0.47	0.444
CpG_51	0.809	0.84	0.853	0.855	0.84	0.874	0.791	0.793	0.689	0.735	0.734	0.758	0.481	0.471	0.43	0.491	0.528	0.446	0.734	0.736	0.699	0.674	0.724	0.738	0.715	0.673	0.671	0.668	0.684	0.71	0.633	0.547	0.534	0.614	0.68	0.667	0.656	0.652	0.67	0.56	0.608	0.583	0.432	0.431	0.722	0.677	0.676	0.718	0.767
CpG_52	0.659	0.656	0.689	0.54	0.568	0.579	0.893	0.861	0.939	0.933	0.951	0.971	0.812	0.825	0.886	0.889	0.93	0.89	0.933	0.94	0.938	0.958	0.94	0.958	0.845	0.931	0.925	0.9	0.916	0.952	0.681	0.657	0.684	0.577	0.647	0.635	0.564	0.516	0.653	0.606	0.581	0.681	0.601	0.589	0.79	0.727	0.708	0.651	0.751
CpG_53	0.969	0.957	0.907	0.946	0.875	0.916	0.972	0.979	0.978	0.988	0.986	0.969	0.656	0.685	0.563	0.644	0.588	0.617	0.963	0.987	0.984	0.981	0.966	0.976	0.877	0.947	0.98	0.941	0.961	0.923	0.61	0.646	0.569	0.634	0.729	0.601	0.834	0.792	0.761	0.727	0.781	0.758	0.753	0.623	0.841	0.884	0.807	0.801	0.779
CpG_54	0.368	0.389	0.436	0.381	0.28	0.295	0.024	0.071	0.016	0.078	0.03	0.014	0.395	0.477	0.438	0.381	0.513	0.392	0.266	0.351	0.364	0.486	0.332	0.351	0.449	0.339	0.391	0.203	0.255	0.526	0.693	0.495	0.541	0.494	0.599	0.355	0.753	0.657	0.699	0.444	0.495	0.613	0.472	0.55	0.743	0.878	0.64	0.696	0.477
CpG_55	0.988	0.975	0.975	0.985	0.981	0.979	0.962	0.971	0.971	0.986	0.973	0.971	0.903	0.962	0.926	0.912	0.929	0.916	0.963	0.959	0.959	0.969	0.975	0.957	0.923	0.96	0.96	0.947	0.963	0.972	0.974	0.967	0.981	0.981	0.975	0.977	0.956	0.945	0.965	0.973	0.965	0.967	0.974	0.968	0.97	0.961	0.967	0.963	0.975
CpG_56	0.161	0.16	0.2	0.246	0.317	0.232	0.078	0.145	0.054	0.104	0.025	0.057	0.823	0.896	0.878	0.831	0.871	0.85	0.934	0.933	0.926	0.931	0.942	0.965	0.874	0.926	0.943	0.917	0.931	0.948	0.902	0.911	0.902	0.911	0.901	0.903	0.931	0.922	0.937	0.938	0.932	0.939	0.942	0.938	0.939	0.946	0.886	0.927	0.917
CpG_57	0.389	0.405	0.446	0.386	0.403	0.4	0.46	0.467	0.492	0.459	0.494	0.498	0.378	0.299	0.377	0.402	0.406	0.424	0.526	0.447	0.448	0.491	0.477	0.482	0.438	0.447	0.468	0.447	0.484	0.446	0.461	0.378	0.435	0.398	0.44	0.458	0.387	0.428	0.406	0.403	0.484	0.399	0.392	0.367	0.5	0.444	0.447	0.46	0.396
CpG_58	0.122	0.122	0.122	0.122	0.262	0.176	0.057	0.101	0.028	0.047	0.018	0.021	0.494	0.565	0.525	0.516	0.542	0.525	0.797	0.747	0.783	0.78	0.779	0.764	0.649	0.694	0.759	0.659	0.685	0.743	0.41	0.331	0.453	0.394	0.437	0.417	0.66	0.534	0.549	0.537	0.515	0.513	0.419	0.546	0.46	0.502	0.468	0.485	0.488
CpG_59	0.966	0.963	0.953	0.981	0.957	0.942	0.927	0.911	0.944	0.918	0.9	0.94	0.801	0.829	0.811	0.702	0.83	0.854	0.97	0.953	0.941	0.972	0.968	0.955	0.889	0.952	0.952	0.921	0.927	0.938	0.955	0.959	0.957	0.953	0.917	0.939	0.947	0.947	0.919	0.944	0.943	0.966	0.945	0.966	0.947	0.902	0.916	0.915	0.959
CpG_60	0.626	0.632	0.477	0.755	0.739	0.746	0.449	0.602	0.243	0.456	0.247	0.442	0.435	0.354	0.36	0.46	0.315	0.447	0.682	0.458	0.538	0.663	0.526	0.455	0.602	0.644	0.655	0.579	0.693	0.84	0.933	0.929	0.887	0.947	0.945	0.951	0.897	0.895	0.849	0.894	0.907	0.93	0.849	0.864	0.929	0.92	0.946	0.943	0.946
CpG_61	0.966	0.967	0.979	0.917	0.894	0.933	0.985	0.977	0.987	0.985	0.988	0.988	0.963	0.969	0.97	0.971	0.966	0.976	0.954	0.969	0.968	0.965	0.975	0.979	0.943	0.965	0.978	0.964	0.966	0.966	0.882	0.864	0.872	0.824	0.825	0.856	0.778	0.813	0.774	0.798	0.768	0.853	0.766	0.85	0.966	0.957	0.929	0.959	0.839
CpG_62	0.334	0.326	0.372	0.347	0.339	0.368	0.263	0.239	0.191	0.209	0.217	0.202	0.256	0.197	0.152	0.208	0.182	0.151	0.722	0.681	0.663	0.63	0.637	0.649	0.601	0.702	0.654	0.634	0.659	0.649	0.674	0.631	0.647	0.642	0.69	0.653	0.601	0.598	0.586	0.61	0.629	0.641	0.61	0.62	0.646	0.614	0.637	0.617	0.742
CpG_63	0.343	0.321	0.37	0.333	0.393	0.366	0.349	0.256	0.247	0.274	0.412	0.305	0.792	0.867	0.901	0.867	0.939	0.898	0.981	0.984	0.979	0.982	0.984	0.988	0.928	0.975	0.978	0.96	0.98	0.979	0.847	0.847	0.912	0.846	0.827	0.828	0.826	0.785	0.87	0.851	0.884	0.899	0.878	0.891	0.921	0.882	0.88	0.854	0.916
CpG_64	0.09	0.022	0.024	0.028	0.022	0.056	0.029	0.033	0.019	0.03	0.02	0.025	0.418	0.399	0.32	0.366	0.352	0.337	0.764	0.599	0.631	0.577	0.617	0.644	0.544	0.603	0.627	0.583	0.639	0.614	0.761	0.733	0.684	0.78	0.793	0.754	0.785	0.76	0.732	0.744	0.767	0.761	0.751	0.775	0.709	0.71	0.727	0.731	0.832
CpG_65	0.501	0.4	0.447	0.495	0.489	0.438	0.613	0.635	0.651	0.637	0.703	0.66	0.786	0.846	0.796	0.856	0.815	0.844	0.86	0.874	0.862	0.844	0.868	0.843	0.785	0.865	0.883	0.85	0.867	0.822	0.677	0.696	0.725	0.712	0.683	0.758	0.644	0.652	0.667	0.678	0.649	0.707	0.719	0.682	0.59	0.562	0.558	0.526	0.783
CpG_66	0.484	0.528	0.556	0.517	0.517	0.516	0.843	0.867	0.927	0.905	0.944	0.97	0.904	0.957	0.955	0.931	0.96	0.935	0.966	0.965	0.96	0.97	0.962	0.959	0.909	0.964	0.953	0.925	0.964	0.966	0.909	0.883	0.9	0.938	0.904	0.909	0.893	0.932	0.934	0.912	0.923	0.932	0.878	0.886	0.899	0.831	0.831	0.85	0.92
CpG_67	0.736	0.696	0.725	0.798	0.77	0.774	0.354	0.354	0.269	0.283	0.275	0.26	0.707	0.684	0.708	0.674	0.728	0.718	0.831	0.789	0.802	0.726	0.77	0.795	0.742	0.815	0.768	0.754	0.793	0.801	0.723	0.718	0.696	0.741	0.755	0.725	0.684	0.701	0.695	0.731	0.716	0.732	0.7	0.714	0.796	0.757	0.722	0.734	0.817
CpG_68	0.872	0.84	0.842	0.81	0.803	0.803	0.9	0.871	0.894	0.918	0.933	0.878	0.832	0.826	0.856	0.856	0.854	0.869	0.886	0.89	0.915	0.906	0.877	0.894	0.851	0.895	0.871	0.87	0.871	0.94	0.859	0.848	0.856	0.785	0.841	0.826	0.834	0.816	0.842	0.85	0.829	0.881	0.827	0.819	0.831	0.839	0.803	0.808	0.873
CpG_69	0.312	0.887	0.826	0.647	0.762	0.671	0.867	0.943	0.947	0.934	0.951	0.937	0.973	0.966	0.952	0.966	0.973	0.98	0.961	0.965	0.963	0.963	0.965	0.968	0.946	0.934	0.959	0.964	0.954	0.959	0.987	0.986	0.986	0.983	0.979	0.984	0.969	0.963	0.961	0.966	0.966	0.967	0.965	0.966	0.959	0.961	0.958	0.948	0.981
CpG_70	0.967	0.972	0.96	0.933	0.936	0.92	0.972	0.976	0.991	0.985	0.985	0.987	0.84	0.807	0.778	0.868	0.881	0.809	0.982	0.979	0.977	0.969	0.975	0.984	0.948	0.976	0.967	0.957	0.974	0.973	0.895	0.854	0.855	0.802	0.85	0.879	0.813	0.791	0.838	0.822	0.783	0.806	0.777	0.792	0.873	0.845	0.825	0.806	0.91
CpG_71	0.974	0.939	0.947	0.891	0.922	0.917	0.975	0.973	0.97	0.977	0.967	0.969	0.943	0.962	0.949	0.951	0.961	0.97	0.978	0.965	0.962	0.97	0.977	0.965	0.928	0.973	0.978	0.966	0.966	0.972	0.968	0.963	0.959	0.932	0.956	0.968	0.912	0.894	0.926	0.939	0.933	0.966	0.943	0.95	0.959	0.943	0.916	0.93	0.973
CpG_72	0.436	0.418	0.446	0.411	0.446	0.336	0.677	0.626	0.661	0.765	0.767	0.815	0.763	0.832	0.857	0.818	0.83	0.868	0.855	0.848	0.847	0.827	0.843	0.84	0.8	0.859	0.809	0.798	0.823	0.83	0.66	0.632	0.625	0.591	0.615	0.639	0.623	0.618	0.695	0.677	0.653	0.714	0.702	0.657	0.662	0.647	0.643	0.621	0.69
CpG_73	0.921	0.91	0.916	0.903	0.927	0.933	0.906	0.903	0.894	0.895	0.859	0.926	0.964	0.974	0.966	0.968	0.967	0.982	0.965	0.953	0.939	0.942	0.94	0.949	0.901	0.927	0.938	0.942	0.934	0.905	0.972	0.969	0.967	0.972	0.974	0.971	0.943	0.933	0.919	0.955	0.941	0.951	0.947	0.94	0.876	0.914	0.897	0.922	0.974
CpG_74	0.911	0.934	0.954	0.953	0.964	0.967	0.862	0.862	0.778	0.884	0.849	0.864	0.933	0.96	0.923	0.952	0.948	0.887	0.96	0.954	0.954	0.95	0.954	0.96	0.929	0.943	0.959	0.956	0.95	0.95	0.981	0.977	0.977	0.977	0.977	0.96	0.964	0.967	0.939	0.952	0.96	0.978	0.957	0.95	0.953	0.941	0.956	0.953	0.969
CpG_75	0.838	0.853	0.865	0.859	0.933	0.927	0.912	0.922	0.893	0.922	0.863	0.885	0.945	0.951	0.932	0.94	0.914	0.963	0.941	0.928	0.934	0.913	0.938	0.917	0.909	0.91	0.905	0.921	0.913	0.898	0.97	0.921	0.965	0.961	0.975	0.953	0.925	0.891	0.857	0.906	0.922	0.932	0.903	0.887	0.897	0.894	0.88	0.9	0.968
CpG_76	0.863	0.829	0.841	0.859	0.833	0.879	0.688	0.754	0.7	0.636	0.693	0.726	0.652	0.783	0.739	0.688	0.794	0.714	0.878	0.675	0.745	0.645	0.652	0.643	0.759	0.784	0.757	0.787	0.801	0.767	0.905	0.895	0.904	0.918	0.948	0.908	0.907	0.907	0.859	0.897	0.906	0.89	0.885	0.894	0.899	0.914	0.906	0.91	0.942
CpG_77	0.253	0.203	0.265	0.233	0.246	0.203	0.621	0.636	0.676	0.666	0.718	0.759	0.64	0.684	0.676	0.645	0.667	0.711	0.686	0.657	0.693	0.717	0.712	0.692	0.693	0.676	0.755	0.712	0.681	0.767	0.466	0.457	0.484	0.478	0.514	0.463	0.549	0.566	0.591	0.573	0.58	0.61	0.549	0.5	0.552	0.573	0.554	0.54	0.416
CpG_78	0.924	0.957	0.966	0.942	0.922	0.948	0.966	0.972	0.972	0.971	0.967	0.971	0.958	0.976	0.964	0.97	0.973	0.976	0.967	0.968	0.966	0.966	0.965	0.97	0.954	0.969	0.968	0.963	0.968	0.963	0.979	0.969	0.973	0.975	0.976	0.971	0.966	0.962	0.955	0.965	0.967	0.964	0.956	0.958	0.963	0.956	0.961	0.963	0.973
CpG_79	0.762	0.776	0.799	0.798	0.756	0.728	0.822	0.857	0.863	0.87	0.838	0.875	0.682	0.853	0.827	0.792	0.863	0.866	0.562	0.531	0.569	0.432	0.57	0.481	0.579	0.604	0.518	0.581	0.66	0.539	0.557	0.606	0.531	0.505	0.579	0.579	0.721	0.603	0.629	0.71	0.631	0.762	0.653	0.629	0.388	0.439	0.513	0.433	0.646
CpG_80	0.874	0.882	0.905	0.885	0.882	0.855	0.882	0.891	0.897	0.871	0.9	0.935	0.678	0.63	0.658	0.697	0.751	0.711	0.861	0.858	0.859	0.913	0.901	0.902	0.84	0.902	0.855	0.852	0.865	0.939	0.877	0.825	0.86	0.828	0.872	0.847	0.839	0.798	0.855	0.835	0.846	0.843	0.767	0.725	0.865	0.91	0.828	0.857	0.867
CpG_81	0.409	0.487	0.496	0.524	0.413	0.45	0.19	0.263	0.175	0.194	0.091	0.121	0.604	0.687	0.63	0.695	0.679	0.695	0.869	0.805	0.827	0.908	0.864	0.819	0.679	0.754	0.823	0.727	0.744	0.793	0.6	0.682	0.675	0.636	0.625	0.701	0.607	0.515	0.642	0.606	0.554	0.584	0.641	0.556	0.868	0.817	0.781	0.84	0.804
CpG_82	0.348	0.296	0.306	0.319	0.228	0.213	0.842	0.803	0.909	0.865	0.974	0.965	0.808	0.842	0.864	0.908	0.897	0.925	0.946	0.965	0.961	0.966	0.966	0.965	0.883	0.947	0.957	0.935	0.952	0.929	0.69	0.653	0.66	0.546	0.561	0.682	0.55	0.494	0.572	0.636	0.657	0.625	0.672	0.689	0.713	0.747	0.653	0.675	0.707
CpG_83	0.486	0.322	0.616	0.53	0.477	0.354	0.349	0.327	0.341	0.388	0.356	0.413	0.415	0.47	0.379	0.443	0.46	0.432	0.904	0.871	0.869	0.891	0.865	0.869	0.758	0.918	0.885	0.846	0.834	0.904	0.644	0.659	0.621	0.558	0.666	0.606	0.754	0.676	0.74	0.732	0.766	0.818	0.698	0.73	0.843	0.842	0.797	0.808	0.824
CpG_84	0.56	0.538	0.591	0.47	0.413	0.408	0.765	0.839	0.901	0.89	0.953	0.96	0.822	0.9	0.9	0.888	0.926	0.901	0.953	0.96	0.954	0.969	0.951	0.943	0.879	0.934	0.962	0.925	0.935	0.939	0.719	0.701	0.725	0.606	0.67	0.731	0.691	0.685	0.703	0.764	0.768	0.807	0.73	0.761	0.741	0.719	0.702	0.668	0.66
CpG_85	0.08	0.039	0.07	0.074	0.035	0.06	0.096	0.135	0.155	0.158	0.165	0.214	0.194	0.174	0.08	0.148	0.139	0.079	0.808	0.679	0.684	0.758	0.74	0.722	0.759	0.85	0.784	0.793	0.722	0.785	0.63	0.6	0.628	0.621	0.676	0.677	0.666	0.706	0.729	0.696	0.597	0.729	0.637	0.551	0.554	0.61	0.646	0.656	0.731
CpG_86	0.907	0.897	0.896	0.889	0.944	0.898	0.96	0.949	0.948	0.96	0.967	0.98	0.906	0.973	0.96	0.947	0.956	0.964	0.956	0.956	0.952	0.968	0.957	0.963	0.876	0.961	0.952	0.931	0.966	0.957	0.956	0.947	0.958	0.962	0.954	0.955	0.957	0.93	0.948	0.924	0.959	0.943	0.936	0.946	0.937	0.95	0.942	0.938	0.954
CpG_87	0.18	0.111	0.163	0.211	0.275	0.202	0.065	0.087	0.06	0.053	0.03	0.044	0.638	0.692	0.688	0.663	0.706	0.692	0.844	0.795	0.798	0.782	0.791	0.805	0.763	0.756	0.78	0.744	0.748	0.805	0.836	0.855	0.861	0.908	0.879	0.864	0.911	0.908	0.869	0.863	0.88	0.902	0.826	0.833	0.757	0.77	0.758	0.766	0.855
CpG_88	0.805	0.723	0.834	0.862	0.956	0.812	0.829	0.845	0.665	0.849	0.855	0.792	0.734	0.452	0.791	0.716	0.729	0.73	0.966	0.852	0.85	0.78	0.924	0.877	0.895	0.784	0.744	0.81	0.82	0.82	0.683	0.712	0.65	0.829	0.738	0.803	0.713	0.869	0.824	0.755	0.748	0.753	0.706	0.595	0.785	0.755	0.793	0.701	0.694
CpG_89	0.677	0.718	0.74	0.678	0.653	0.59	0.671	0.654	0.716	0.745	0.668	0.721	0.703	0.751	0.739	0.763	0.74	0.759	0.821	0.774	0.791	0.794	0.79	0.802	0.757	0.824	0.803	0.812	0.806	0.829	0.509	0.501	0.562	0.485	0.488	0.592	0.676	0.697	0.671	0.732	0.657	0.721	0.715	0.704	0.644	0.684	0.657	0.667	0.617
CpG_90	0.954	0.952	0.968	0.963	0.971	0.964	0.954	0.956	0.933	0.952	0.95	0.962	0.965	0.981	0.968	0.974	0.971	0.974	0.919	0.949	0.96	0.951	0.936	0.952	0.919	0.948	0.946	0.936	0.953	0.935	0.984	0.977	0.982	0.978	0.982	0.979	0.969	0.951	0.928	0.959	0.959	0.957	0.96	0.95	0.961	0.941	0.954	0.957	0.985
CpG_91	0.364	0.4	0.416	0.369	0.299	0.395	0.712	0.758	0.756	0.69	0.775	0.797	0.64	0.662	0.687	0.711	0.692	0.664	0.755	0.779	0.782	0.801	0.827	0.705	0.667	0.636	0.857	0.722	0.717	0.737	0.497	0.354	0.352	0.251	0.358	0.269	0.386	0.394	0.285	0.372	0.241	0.328	0.306	0.364	0.582	0.483	0.549	0.522	0.497
CpG_92	0.562	0.581	0.624	0.549	0.536	0.535	0.443	0.425	0.455	0.461	0.453	0.448	0.41	0.438	0.384	0.41	0.428	0.401	0.823	0.82	0.806	0.822	0.822	0.853	0.732	0.831	0.825	0.764	0.771	0.828	0.748	0.686	0.689	0.661	0.698	0.667	0.685	0.634	0.698	0.684	0.64	0.766	0.655	0.688	0.7	0.679	0.636	0.624	0.753
CpG_93	0.504	0.53	0.542	0.522	0.621	0.566	0.501	0.514	0.498	0.452	0.465	0.591	0.632	0.627	0.722	0.63	0.724	0.902	0.902	0.862	0.89	0.863	0.885	0.904	0.873	0.871	0.887	0.853	0.903	0.898	0.934	0.94	0.938	0.959	0.909	0.951	0.912	0.936	0.916	0.921	0.938	0.943	0.936	0.925	0.905	0.91	0.913	0.936	0.954
CpG_94	0.845	0.829	0.834	0.832	0.814	0.806	0.949	0.897	0.912	0.945	0.912	0.911	0.796	0.837	0.81	0.826	0.854	0.821	0.928	0.93	0.942	0.953	0.938	0.918	0.863	0.9	0.938	0.916	0.911	0.926	0.732	0.72	0.726	0.688	0.724	0.764	0.678	0.636	0.729	0.673	0.643	0.746	0.673	0.732	0.796	0.753	0.686	0.708	0.816
CpG_95	0.21	0.272	0.272	0.162	0.152	0.184	0.513	0.384	0.37	0.407	0.378	0.423	0.206	0.184	0.131	0.223	0.227	0.178	0.843	0.823	0.807	0.817	0.803	0.767	0.621	0.755	0.78	0.706	0.724	0.724	0.5	0.488	0.512	0.444	0.478	0.537	0.424	0.389	0.383	0.416	0.425	0.44	0.443	0.442	0.56	0.543	0.556	0.506	0.642
CpG_96	0.233	0.189	0.389	0.169	0.194	0.353	0.393	0.471	0.497	0.391	0.435	0.456	0.618	0.596	0.426	0.507	0.589	0.572	0.758	0.766	0.765	0.765	0.765	0.787	0.705	0.796	0.781	0.758	0.752	0.761	0.689	0.671	0.675	0.588	0.686	0.628	0.559	0.677	0.609	0.637	0.644	0.676	0.675	0.642	0.609	0.618	0.637	0.611	0.657
CpG_97	0.272	0.114	0.155	0.121	0.243	0.131	0.874	0.85	0.89	0.907	0.936	0.945	0.94	0.972	0.96	0.942	0.944	0.979	0.919	0.933	0.932	0.928	0.939	0.934	0.887	0.941	0.948	0.915	0.934	0.898	0.386	0.413	0.312	0.558	0.654	0.506	0.762	0.78	0.777	0.774	0.845	0.843	0.813	0.781	0.776	0.877	0.793	0.878	0.656
CpG_98	0.978	0.96	0.961	0.981	0.967	0.966	0.974	0.973	0.971	0.978	0.966	0.976	0.944	0.961	0.968	0.942	0.977	0.973	0.959	0.949	0.944	0.965	0.954	0.963	0.896	0.956	0.948	0.902	0.953	0.963	0.808	0.875	0.885	0.927	0.942	0.926	0.939	0.948	0.959	0.947	0.951	0.968	0.935	0.9	0.966	0.952	0.952	0.96	0.932
CpG_99	0.833	0.85	0.813	0.869	0.898	0.863	0.493	0.437	0.457	0.472	0.447	0.427	0.506	0.584	0.514	0.433	0.599	0.46	0.912	0.875	0.86	0.875	0.835	0.907	0.817	0.882	0.852	0.842	0.866	0.868	0.972	0.974	0.953	0.942	0.952	0.938	0.928	0.906	0.925	0.899	0.912	0.934	0.943	0.933	0.896	0.932	0.882	0.944	0.973
CpG_100	0.854	0.88	0.861	0.874	0.827	0.825	0.933	0.906	0.955	0.935	0.959	0.97	0.862	0.933	0.894	0.877	0.932	0.935	0.929	0.945	0.928	0.955	0.944	0.948	0.857	0.953	0.931	0.898	0.904	0.929	0.896	0.845	0.894	0.922	0.882	0.878	0.81	0.811	0.797	0.814	0.767	0.869	0.82	0.789	0.889	0.868	0.835	0.83	0.933
CpG_101	0.749	0.764	0.775	0.76	0.752	0.752	0.823	0.809	0.853	0.827	0.78	0.791	0.779	0.736	0.766	0.787	0.788	0.801	0.758	0.783	0.82	0.807	0.795	0.784	0.729	0.801	0.779	0.766	0.797	0.774	0.777	0.754	0.756	0.777	0.747	0.72	0.681	0.719	0.725	0.719	0.737	0.76	0.726	0.702	0.745	0.712	0.749	0.715	0.781
CpG_102	0.584	0.537	0.575	0.645	0.642	0.658	0.271	0.317	0.217	0.254	0.206	0.194	0.629	0.708	0.725	0.671	0.755	0.718	0.758	0.652	0.678	0.717	0.619	0.646	0.605	0.679	0.714	0.626	0.667	0.713	0.667	0.625	0.606	0.635	0.618	0.586	0.625	0.649	0.606	0.655	0.622	0.664	0.648	0.671	0.742	0.702	0.678	0.683	0.705
CpG_103	0.062	0.067	0.062	0.033	0.034	0.044	0.038	0.039	0.051	0.032	0.044	0.024	0.411	0.457	0.383	0.458	0.495	0.517	0.834	0.7	0.75	0.695	0.779	0.752	0.657	0.824	0.793	0.719	0.758	0.806	0.742	0.72	0.751	0.762	0.828	0.777	0.829	0.848	0.842	0.824	0.85	0.873	0.85	0.845	0.712	0.803	0.745	0.673	0.857
CpG_104	0.091	0.045	0.049	0.054	0.068	0.066	0.574	0.551	0.559	0.635	0.712	0.786	0.514	0.561	0.53	0.471	0.628	0.549	0.902	0.937	0.942	0.966	0.91	0.93	0.825	0.91	0.929	0.836	0.89	0.907	0.443	0.446	0.494	0.619	0.591	0.563	0.633	0.618	0.63	0.503	0.555	0.523	0.316	0.369	0.806	0.811	0.819	0.833	0.778
CpG_105	0.624	0.527	0.595	0.62	0.583	0.565	0.209	0.214	0.158	0.217	0.13	0.13	0.859	0.804	0.885	0.88	0.839	0.85	0.92	0.909	0.881	0.89	0.87	0.924	0.85	0.95	0.924	0.88	0.868	0.897	0.932	0.914	0.935	0.956	0.94	0.902	0.913	0.873	0.921	0.904	0.894	0.911	0.938	0.898	0.928	0.94	0.893	0.943	0.951
CpG_106	0.982	0.975	0.98	0.978	0.981	0.976	0.976	0.978	0.979	0.981	0.978	0.98	0.944	0.979	0.974	0.975	0.976	0.981	0.953	0.879	0.887	0.83	0.838	0.91	0.865	0.958	0.945	0.938	0.951	0.919	0.982	0.976	0.981	0.981	0.982	0.976	0.974	0.97	0.97	0.975	0.976	0.978	0.973	0.972	0.97	0.963	0.968	0.971	0.981
CpG_107	0.169	0.19	0.147	0.1	0.086	0.159	0.558	0.593	0.609	0.664	0.713	0.743	0.401	0.237	0.371	0.402	0.335	0.232	0.944	0.91	0.903	0.872	0.868	0.89	0.787	0.886	0.877	0.807	0.872	0.865	0.792	0.799	0.805	0.793	0.839	0.811	0.471	0.674	0.585	0.555	0.652	0.596	0.509	0.486	0.915	0.869	0.837	0.869	0.86
CpG_108	0.959	0.956	0.966	0.963	0.939	0.948	0.969	0.96	0.99	0.984	0.981	0.987	0.884	0.969	0.934	0.926	0.96	0.947	0.977	0.965	0.966	0.975	0.968	0.986	0.917	0.979	0.98	0.971	0.978	0.981	0.975	0.967	0.977	0.963	0.979	0.975	0.974	0.94	0.974	0.976	0.97	0.982	0.98	0.967	0.984	0.971	0.933	0.978	0.98
CpG_109	0.943	0.853	0.881	0.895	0.809	0.779	0.173	0.283	0.141	0.133	0.055	0.055	0.627	0.618	0.519	0.563	0.649	0.589	0.825	0.744	0.746	0.719	0.651	0.744	0.63	0.76	0.751	0.678	0.695	0.707	0.753	0.678	0.694	0.72	0.792	0.749	0.748	0.691	0.683	0.731	0.674	0.807	0.733	0.792	0.738	0.773	0.743	0.715	0.851
CpG_110	0.974	0.937	0.926	0.954	0.902	0.912	0.837	0.863	0.918	0.885	0.89	0.897	0.699	0.746	0.756	0.775	0.774	0.812	0.682	0.781	0.727	0.748	0.756	0.744	0.63	0.684	0.808	0.697	0.721	0.692	0.28	0.24	0.264	0.139	0.19	0.262	0.2	0.181	0.265	0.254	0.24	0.263	0.272	0.266	0.353	0.325	0.311	0.236	0.318
CpG_111	0.624	0.626	0.664	0.607	0.569	0.548	0.609	0.661	0.645	0.745	0.711	0.751	0.618	0.619	0.53	0.699	0.652	0.623	0.841	0.765	0.805	0.818	0.783	0.791	0.728	0.815	0.804	0.795	0.803	0.822	0.708	0.67	0.701	0.69	0.706	0.731	0.671	0.645	0.669	0.72	0.667	0.74	0.704	0.731	0.701	0.688	0.635	0.655	0.775
CpG_112	0.901	0.878	0.869	0.877	0.893	0.878	0.876	0.9	0.88	0.896	0.855	0.895	0.851	0.912	0.885	0.849	0.9	0.878	0.838	0.856	0.817	0.852	0.875	0.837	0.811	0.864	0.833	0.861	0.878	0.819	0.916	0.877	0.929	0.928	0.901	0.888	0.877	0.839	0.802	0.868	0.86	0.867	0.855	0.866	0.856	0.826	0.867	0.833	0.894
CpG_113	0.96	0.949	0.964	0.982	0.958	0.961	0.947	0.949	0.984	0.975	0.975	0.981	0.871	0.929	0.919	0.928	0.945	0.955	0.978	0.955	0.967	0.978	0.95	0.976	0.88	0.96	0.968	0.923	0.942	0.971	0.932	0.891	0.9	0.86	0.898	0.888	0.868	0.808	0.822	0.849	0.801	0.906	0.797	0.857	0.914	0.87	0.835	0.853	0.919
CpG_114	0.979	0.978	0.983	0.975	0.968	0.979	0.974	0.966	0.981	0.972	0.976	0.975	0.949	0.967	0.967	0.947	0.961	0.958	0.97	0.958	0.973	0.975	0.974	0.962	0.934	0.969	0.966	0.958	0.963	0.965	0.965	0.973	0.963	0.983	0.968	0.97	0.968	0.967	0.965	0.964	0.964	0.971	0.963	0.954	0.966	0.965	0.955	0.97	0.963
CpG_115	0.929	0.867	0.946	0.956	0.874	0.906	0.897	0.919	0.948	0.931	0.938	0.939	0.853	0.962	0.935	0.909	0.931	0.939	0.935	0.898	0.917	0.912	0.926	0.914	0.845	0.931	0.923	0.893	0.904	0.928	0.905	0.917	0.897	0.881	0.911	0.894	0.915	0.86	0.892	0.923	0.927	0.925	0.935	0.943	0.959	0.928	0.879	0.862	0.908
CpG_116	0.422	0.478	0.469	0.375	0.389	0.448	0.57	0.601	0.596	0.6	0.644	0.674	0.401	0.385	0.359	0.36	0.488	0.435	0.557	0.606	0.614	0.591	0.577	0.596	0.572	0.569	0.537	0.547	0.569	0.559	0.565	0.521	0.525	0.489	0.529	0.537	0.535	0.52	0.5	0.504	0.554	0.499	0.513	0.519	0.562	0.516	0.523	0.543	0.545
CpG_117	0.967	0.929	0.895	0.934	0.911	0.941	0.938	0.956	0.946	0.941	0.908	0.934	0.854	0.95	0.957	0.861	0.953	0.935	0.949	0.938	0.931	0.939	0.959	0.945	0.837	0.956	0.944	0.935	0.942	0.947	0.952	0.937	0.941	0.942	0.95	0.912	0.941	0.896	0.915	0.94	0.937	0.945	0.915	0.932	0.915	0.89	0.912	0.865	0.921
CpG_118	0.472	0.486	0.534	0.518	0.539	0.563	0.516	0.551	0.522	0.518	0.52	0.52	0.513	0.552	0.511	0.519	0.564	0.534	0.876	0.795	0.811	0.767	0.789	0.83	0.717	0.781	0.779	0.783	0.752	0.8	0.834	0.843	0.773	0.829	0.828	0.811	0.774	0.812	0.775	0.773	0.787	0.821	0.79	0.741	0.842	0.844	0.828	0.834	0.872
CpG_119	0.752	0.705	0.736	0.767	0.766	0.794	0.505	0.525	0.419	0.474	0.409	0.393	0.673	0.715	0.671	0.654	0.702	0.657	0.919	0.893	0.871	0.903	0.891	0.93	0.838	0.924	0.909	0.878	0.901	0.917	0.948	0.949	0.952	0.935	0.957	0.942	0.921	0.869	0.894	0.917	0.931	0.924	0.924	0.927	0.923	0.929	0.902	0.913	0.954
CpG_120	0.345	0.323	0.377	0.38	0.455	0.469	0.442	0.42	0.356	0.422	0.462	0.536	0.708	0.734	0.736	0.72	0.791	0.778	0.96	0.946	0.958	0.965	0.95	0.977	0.908	0.973	0.953	0.938	0.952	0.952	0.981	0.972	0.986	0.979	0.98	0.973	0.966	0.948	0.961	0.964	0.979	0.955	0.962	0.963	0.961	0.964	0.948	0.953	0.966
CpG_121	0.049	0.055	0.05	0.055	0.123	0.055	0.038	0.031	0.029	0.028	0.026	0.024	0.64	0.743	0.62	0.647	0.635	0.636	0.083	0.032	0.036	0.039	0.065	0.07	0.224	0.098	0.036	0.135	0.114	0.177	0.969	0.959	0.963	0.968	0.969	0.954	0.958	0.952	0.905	0.948	0.935	0.95	0.951	0.945	0.949	0.931	0.942	0.954	0.947
CpG_122	0.434	0.351	0.44	0.362	0.346	0.402	0.563	0.661	0.644	0.681	0.643	0.713	0.445	0.562	0.516	0.516	0.593	0.56	0.626	0.642	0.677	0.794	0.818	0.611	0.598	0.69	0.79	0.67	0.672	0.68	0.279	0.211	0.254	0.293	0.287	0.27	0.371	0.321	0.321	0.318	0.323	0.384	0.286	0.322	0.279	0.231	0.324	0.254	0.322
CpG_123	0.238	0.24	0.225	0.284	0.321	0.366	0.119	0.153	0.083	0.159	0.052	0.054	0.452	0.478	0.391	0.397	0.412	0.401	0.786	0.457	0.494	0.398	0.493	0.533	0.612	0.684	0.59	0.771	0.587	0.618	0.888	0.896	0.937	0.956	0.914	0.806	0.952	0.847	0.863	0.946	0.933	0.897	0.901	0.925	0.899	0.888	0.939	0.925	0.943
CpG_124	0.765	0.829	0.827	0.786	0.792	0.744	0.907	0.891	0.918	0.942	0.953	0.945	0.846	0.852	0.881	0.916	0.885	0.935	0.906	0.941	0.927	0.941	0.919	0.943	0.843	0.935	0.936	0.887	0.925	0.941	0.836	0.828	0.815	0.818	0.852	0.819	0.822	0.806	0.812	0.847	0.839	0.875	0.828	0.824	0.829	0.843	0.817	0.81	0.873
CpG_125	0.988	0.969	0.975	0.975	0.952	0.943	0.977	0.979	0.96	0.983	0.979	0.986	0.952	0.987	0.969	0.969	0.986	0.984	0.981	0.971	0.976	0.979	0.982	0.984	0.944	0.976	0.983	0.974	0.979	0.975	0.964	0.948	0.939	0.938	0.939	0.968	0.915	0.869	0.933	0.946	0.936	0.951	0.935	0.94	0.958	0.963	0.932	0.95	0.964
CpG_126	0.797	0.854	0.844	0.803	0.787	0.793	0.847	0.877	0.914	0.898	0.91	0.911	0.547	0.543	0.505	0.542	0.533	0.444	0.84	0.832	0.84	0.925	0.868	0.881	0.819	0.828	0.883	0.842	0.836	0.842	0.704	0.703	0.67	0.692	0.736	0.686	0.72	0.715	0.687	0.679	0.714	0.685	0.576	0.566	0.817	0.809	0.791	0.806	0.73
CpG_127	0.745	0.746	0.773	0.778	0.74	0.763	0.833	0.848	0.869	0.876	0.877	0.911	0.746	0.778	0.784	0.765	0.814	0.818	0.688	0.705	0.729	0.644	0.712	0.757	0.741	0.755	0.784	0.763	0.773	0.773	0.65	0.595	0.592	0.59	0.642	0.633	0.667	0.69	0.659	0.664	0.631	0.68	0.642	0.609	0.67	0.727	0.686	0.691	0.633
CpG_128	0.566	0.6	0.649	0.557	0.52	0.622	0.805	0.802	0.813	0.841	0.812	0.873	0.711	0.809	0.714	0.79	0.772	0.754	0.904	0.879	0.898	0.896	0.904	0.882	0.834	0.885	0.802	0.873	0.848	0.856	0.858	0.879	0.907	0.83	0.893	0.875	0.788	0.784	0.819	0.843	0.79	0.829	0.838	0.789	0.514	0.859	0.877	0.91	0.891
CpG_129	0.513	0.491	0.499	0.489	0.374	0.406	0.487	0.545	0.341	0.543	0.746	0.721	0.557	0.528	0.505	0.509	0.594	0.578	0.571	0.703	0.694	0.886	0.794	0.785	0.656	0.629	0.828	0.72	0.737	0.732	0.353	0.41	0.445	0.357	0.389	0.396	0.419	0.492	0.435	0.468	0.51	0.434	0.388	0.337	0.421	0.319	0.494	0.411	0.422
CpG_130	0.681	0.672	0.643	0.542	0.504	0.541	0.853	0.883	0.951	0.897	0.926	0.941	0.837	0.927	0.883	0.798	0.85	0.854	0.943	0.921	0.908	0.93	0.903	0.958	0.83	0.929	0.91	0.885	0.899	0.914	0.742	0.721	0.761	0.701	0.733	0.736	0.695	0.672	0.735	0.734	0.696	0.754	0.729	0.689	0.757	0.685	0.714	0.666	0.763
CpG_131	0.895	0.937	0.944	0.92	0.909	0.923	0.911	0.872	0.855	0.851	0.91	0.888	0.905	0.907	0.916	0.905	0.923	0.936	0.905	0.891	0.892	0.927	0.887	0.92	0.828	0.912	0.915	0.902	0.872	0.897	0.944	0.936	0.947	0.924	0.952	0.944	0.913	0.894	0.898	0.926	0.89	0.912	0.935	0.923	0.9	0.933	0.881	0.917	0.955
CpG_132	0.858	0.878	0.875	0.897	0.921	0.885	0.884	0.88	0.881	0.881	0.896	0.9	0.897	0.922	0.92	0.895	0.948	0.922	0.933	0.902	0.922	0.924	0.936	0.939	0.843	0.938	0.915	0.902	0.908	0.934	0.952	0.946	0.946	0.947	0.945	0.938	0.918	0.896	0.944	0.932	0.934	0.939	0.946	0.946	0.931	0.94	0.893	0.927	0.945
CpG_133	0.858	0.853	0.878	0.891	0.876	0.894	0.852	0.859	0.863	0.874	0.848	0.872	0.831	0.911	0.888	0.862	0.91	0.89	0.895	0.879	0.887	0.899	0.891	0.906	0.822	0.911	0.908	0.881	0.87	0.895	0.901	0.912	0.915	0.894	0.917	0.909	0.904	0.861	0.886	0.893	0.877	0.928	0.91	0.888	0.908	0.918	0.867	0.905	0.916
CpG_134	0.86	0.863	0.858	0.847	0.796	0.833	0.813	0.894	0.884	0.908	0.909	0.931	0.845	0.869	0.862	0.844	0.913	0.853	0.921	0.931	0.889	0.883	0.917	0.886	0.884	0.944	0.96	0.938	0.951	0.947	0.726	0.704	0.695	0.725	0.706	0.763	0.762	0.787	0.811	0.788	0.858	0.842	0.818	0.827	0.793	0.873	0.825	0.815	0.786
CpG_135	0.607	0.534	0.549	0.532	0.539	0.566	0.646	0.596	0.577	0.598	0.591	0.715	0.558	0.421	0.533	0.563	0.605	0.55	0.645	0.642	0.673	0.765	0.635	0.753	0.625	0.685	0.676	0.575	0.701	0.69	0.505	0.46	0.422	0.438	0.505	0.478	0.511	0.524	0.514	0.476	0.541	0.538	0.394	0.41	0.516	0.531	0.533	0.509	0.556
CpG_136	0.199	0.219	0.268	0.246	0.233	0.226	0.441	0.482	0.535	0.476	0.528	0.543	0.449	0.586	0.437	0.424	0.477	0.523	0.534	0.544	0.545	0.551	0.527	0.526	0.481	0.519	0.549	0.486	0.567	0.552	0.397	0.362	0.421	0.353	0.382	0.416	0.409	0.336	0.399	0.413	0.426	0.445	0.38	0.409	0.412	0.428	0.435	0.407	0.456
CpG_137	0.689	0.682	0.787	0.647	0.62	0.696	0.541	0.575	0.504	0.586	0.525	0.641	0.505	0.527	0.474	0.603	0.565	0.454	0.734	0.721	0.746	0.717	0.723	0.734	0.711	0.685	0.745	0.734	0.666	0.72	0.638	0.538	0.55	0.441	0.543	0.501	0.551	0.535	0.563	0.565	0.506	0.593	0.565	0.546	0.654	0.593	0.601	0.576	0.594
CpG_138	0.453	0.451	0.463	0.404	0.39	0.399	0.693	0.756	0.827	0.786	0.847	0.81	0.393	0.35	0.333	0.381	0.371	0.35	0.754	0.795	0.824	0.776	0.826	0.809	0.726	0.793	0.736	0.746	0.773	0.747	0.638	0.629	0.603	0.637	0.637	0.629	0.55	0.526	0.587	0.549	0.497	0.572	0.522	0.508	0.758	0.728	0.738	0.73	0.715
CpG_139	0.76	0.73	0.777	0.801	0.832	0.775	0.848	0.886	0.916	0.892	0.902	0.935	0.794	0.846	0.79	0.821	0.801	0.789	0.925	0.864	0.872	0.849	0.918	0.891	0.822	0.898	0.88	0.889	0.863	0.913	0.809	0.758	0.762	0.707	0.815	0.769	0.817	0.702	0.765	0.723	0.732	0.77	0.652	0.672	0.748	0.725	0.716	0.667	0.88
CpG_140	0.545	0.561	0.58	0.509	0.537	0.503	0.713	0.765	0.715	0.821	0.834	0.874	0.724	0.784	0.75	0.771	0.782	0.787	0.871	0.847	0.851	0.859	0.832	0.848	0.751	0.815	0.851	0.787	0.843	0.837	0.591	0.527	0.536	0.555	0.597	0.611	0.66	0.654	0.675	0.641	0.676	0.661	0.58	0.555	0.585	0.6	0.586	0.537	0.714
CpG_141	0.26	0.269	0.306	0.262	0.262	0.268	0.31	0.332	0.31	0.288	0.342	0.321	0.389	0.395	0.392	0.42	0.406	0.376	0.611	0.68	0.707	0.636	0.619	0.627	0.609	0.665	0.673	0.673	0.629	0.699	0.561	0.504	0.565	0.511	0.525	0.504	0.6	0.497	0.572	0.58	0.58	0.676	0.614	0.561	0.578	0.539	0.56	0.515	0.541
CpG_142	0.06	0.039	0.058	0.047	0.026	0.058	0.022	0.05	0.023	0.036	0.022	0.017	0.745	0.799	0.786	0.778	0.837	0.816	0.955	0.893	0.891	0.854	0.884	0.879	0.864	0.948	0.927	0.919	0.915	0.967	0.944	0.915	0.901	0.929	0.938	0.917	0.961	0.967	0.956	0.959	0.952	0.977	0.966	0.956	0.951	0.958	0.942	0.913	0.943
CpG_143	0.749	0.741	0.788	0.806	0.674	0.734	0.788	0.791	0.838	0.863	0.873	0.886	0.586	0.584	0.58	0.629	0.647	0.648	0.795	0.748	0.798	0.801	0.842	0.83	0.697	0.753	0.853	0.763	0.73	0.814	0.657	0.63	0.679	0.664	0.607	0.684	0.573	0.473	0.435	0.438	0.384	0.514	0.379	0.512	0.677	0.678	0.644	0.627	0.738
CpG_144	0.282	0.212	0.269	0.309	0.224	0.253	0.33	0.407	0.477	0.468	0.485	0.503	0.75	0.68	0.702	0.721	0.786	0.766	0.933	0.911	0.913	0.911	0.941	0.904	0.765	0.874	0.901	0.846	0.803	0.806	0.9	0.846	0.859	0.835	0.898	0.754	0.584	0.623	0.642	0.676	0.735	0.672	0.665	0.662	0.86	0.817	0.805	0.725	0.919
CpG_145	0.338	0.313	0.277	0.246	0.156	0.161	0.56	0.558	0.6	0.613	0.655	0.686	0.532	0.667	0.488	0.625	0.578	0.593	0.819	0.822	0.84	0.889	0.792	0.86	0.665	0.824	0.856	0.743	0.748	0.81	0.281	0.297	0.325	0.253	0.335	0.3	0.433	0.419	0.455	0.458	0.388	0.469	0.32	0.312	0.145	0.16	0.136	0.093	0.39
CpG_146	0.629	0.738	0.589	0.684	0.545	0.617	0.725	0.77	0.818	0.785	0.802	0.735	0.511	0.351	0.476	0.509	0.565	0.581	0.817	0.832	0.83	0.871	0.835	0.797	0.74	0.822	0.829	0.794	0.812	0.85	0.768	0.723	0.668	0.704	0.761	0.658	0.688	0.628	0.688	0.708	0.668	0.738	0.699	0.65	0.766	0.729	0.662	0.718	0.716
CpG_147	0.451	0.495	0.569	0.567	0.542	0.57	0.186	0.257	0.171	0.16	0.081	0.093	0.455	0.471	0.407	0.468	0.424	0.424	0.677	0.608	0.596	0.572	0.563	0.565	0.563	0.702	0.635	0.609	0.622	0.625	0.682	0.666	0.662	0.68	0.713	0.671	0.675	0.67	0.651	0.701	0.659	0.697	0.737	0.711	0.681	0.678	0.701	0.692	0.689
CpG_148	0.73	0.711	0.693	0.748	0.697	0.699	0.824	0.806	0.855	0.842	0.847	0.855	0.796	0.824	0.841	0.825	0.857	0.877	0.863	0.882	0.872	0.913	0.895	0.858	0.815	0.87	0.864	0.815	0.864	0.872	0.779	0.76	0.774	0.741	0.821	0.789	0.737	0.798	0.757	0.78	0.795	0.793	0.79	0.745	0.814	0.865	0.827	0.815	0.82
CpG_149	0.592	0.684	0.588	0.493	0.504	0.536	0.744	0.767	0.772	0.78	0.763	0.766	0.693	0.604	0.696	0.726	0.735	0.716	0.786	0.78	0.757	0.783	0.763	0.834	0.749	0.841	0.811	0.785	0.766	0.803	0.671	0.62	0.695	0.591	0.659	0.684	0.632	0.641	0.651	0.69	0.602	0.729	0.603	0.613	0.644	0.613	0.644	0.617	0.719
CpG_150	0.882	0.935	0.878	0.825	0.834	0.797	0.973	0.94	0.965	0.976	0.973	0.979	0.171	0.023	0.023	0.129	0.03	0.02	0.961	0.958	0.961	0.971	0.962	0.954	0.889	0.897	0.948	0.933	0.917	0.953	0.63	0.726	0.68	0.548	0.762	0.668	0.469	0.513	0.492	0.369	0.442	0.338	0.225	0.248	0.898	0.896	0.915	0.936	0.951
CpG_151	0.339	0.345	0.393	0.373	0.235	0.255	0.899	0.798	0.884	0.953	0.947	0.963	0.925	0.977	0.951	0.972	0.97	0.976	0.956	0.966	0.973	0.961	0.967	0.964	0.923	0.956	0.964	0.931	0.962	0.969	0.962	0.956	0.973	0.953	0.966	0.952	0.941	0.907	0.911	0.947	0.918	0.946	0.901	0.904	0.947	0.942	0.955	0.958	0.969
CpG_152	0.553	0.557	0.567	0.474	0.417	0.47	0.884	0.868	0.951	0.941	0.965	0.979	0.848	0.859	0.899	0.927	0.936	0.902	0.946	0.972	0.98	0.973	0.969	0.978	0.891	0.962	0.972	0.952	0.948	0.976	0.677	0.615	0.621	0.603	0.617	0.653	0.612	0.561	0.644	0.682	0.624	0.7	0.653	0.646	0.679	0.615	0.663	0.61	0.739
CpG_153	0.972	0.964	0.961	0.948	0.947	0.94	0.972	0.957	0.98	0.976	0.975	0.982	0.937	0.949	0.969	0.942	0.951	0.953	0.965	0.962	0.96	0.969	0.97	0.969	0.945	0.963	0.959	0.951	0.96	0.952	0.962	0.93	0.96	0.945	0.943	0.966	0.947	0.94	0.916	0.924	0.94	0.953	0.926	0.928	0.951	0.951	0.947	0.951	0.962
CpG_154	0.327	0.362	0.351	0.314	0.373	0.363	0.364	0.388	0.356	0.372	0.409	0.411	0.4	0.455	0.395	0.41	0.451	0.426	0.576	0.515	0.534	0.524	0.552	0.534	0.5	0.546	0.535	0.478	0.555	0.496	0.483	0.466	0.492	0.375	0.484	0.454	0.491	0.433	0.445	0.441	0.485	0.499	0.481	0.524	0.543	0.475	0.452	0.478	0.459
CpG_155	0.166	0.141	0.115	0.231	0.155	0.184	0.038	0.046	0.021	0.015	0.018	0.011	0.391	0.413	0.37	0.397	0.398	0.35	0.579	0.485	0.506	0.461	0.475	0.483	0.563	0.68	0.561	0.567	0.612	0.623	0.751	0.76	0.706	0.762	0.802	0.739	0.804	0.848	0.79	0.838	0.836	0.866	0.846	0.834	0.799	0.765	0.744	0.797	0.802
CpG_156	0.975	0.977	0.977	0.982	0.97	0.975	0.971	0.958	0.988	0.963	0.973	0.977	0.876	0.965	0.972	0.924	0.969	0.962	0.961	0.958	0.963	0.952	0.966	0.975	0.916	0.958	0.952	0.944	0.961	0.965	0.979	0.976	0.977	0.983	0.967	0.98	0.942	0.939	0.964	0.959	0.948	0.965	0.959	0.959	0.969	0.959	0.944	0.948	0.975
CpG_157	0.822	0.841	0.805	0.797	0.805	0.801	0.855	0.832	0.809	0.801	0.824	0.766	0.765	0.767	0.817	0.818	0.863	0.815	0.79	0.797	0.765	0.782	0.816	0.824	0.773	0.795	0.781	0.77	0.783	0.79	0.81	0.764	0.79	0.821	0.831	0.802	0.798	0.774	0.763	0.834	0.787	0.809	0.792	0.769	0.754	0.751	0.78	0.775	0.77
CpG_158	0.7	0.66	0.697	0.724	0.698	0.678	0.406	0.367	0.257	0.309	0.204	0.226	0.465	0.441	0.399	0.422	0.487	0.459	0.64	0.475	0.491	0.438	0.47	0.459	0.463	0.478	0.492	0.489	0.486	0.465	0.897	0.877	0.878	0.915	0.925	0.883	0.848	0.798	0.751	0.841	0.836	0.919	0.899	0.857	0.818	0.818	0.783	0.876	0.939
CpG_159	0.832	0.841	0.816	0.833	0.788	0.798	0.853	0.867	0.894	0.907	0.928	0.905	0.796	0.817	0.847	0.814	0.869	0.824	0.92	0.895	0.91	0.925	0.888	0.918	0.852	0.94	0.936	0.896	0.889	0.937	0.82	0.795	0.815	0.788	0.81	0.794	0.813	0.81	0.843	0.809	0.777	0.848	0.809	0.802	0.859	0.857	0.83	0.825	0.843
CpG_160	0.072	0.012	0.018	0.018	0.013	0.024	0.023	0.021	0.013	0.021	0.015	0.01	0.549	0.612	0.573	0.59	0.602	0.624	0.872	0.738	0.79	0.686	0.702	0.719	0.676	0.819	0.793	0.729	0.753	0.711	0.791	0.764	0.781	0.774	0.806	0.799	0.779	0.757	0.759	0.812	0.751	0.806	0.774	0.827	0.822	0.783	0.835	0.81	0.85
CpG_161	0.62	0.607	0.599	0.565	0.655	0.589	0.827	0.861	0.939	0.927	0.952	0.954	0.394	0.323	0.316	0.4	0.269	0.257	0.816	0.759	0.735	0.837	0.752	0.838	0.782	0.741	0.814	0.768	0.818	0.801	0.803	0.683	0.755	0.782	0.834	0.776	0.788	0.791	0.778	0.763	0.833	0.804	0.724	0.724	0.723	0.712	0.731	0.797	0.797
CpG_162	0.888	0.834	0.85	0.831	0.842	0.825	0.76	0.741	0.781	0.759	0.722	0.733	0.633	0.663	0.623	0.621	0.746	0.733	0.64	0.725	0.705	0.728	0.749	0.726	0.607	0.658	0.676	0.669	0.701	0.664	0.695	0.665	0.678	0.716	0.683	0.709	0.71	0.696	0.703	0.689	0.709	0.722	0.671	0.686	0.716	0.697	0.675	0.661	0.68
CpG_163	0.89	0.959	0.966	0.935	0.931	0.941	0.977	0.969	0.984	0.985	0.979	0.983	0.896	0.931	0.95	0.946	0.95	0.919	0.982	0.972	0.964	0.974	0.969	0.979	0.934	0.973	0.97	0.959	0.963	0.963	0.95	0.947	0.959	0.935	0.957	0.943	0.919	0.891	0.932	0.9	0.925	0.939	0.914	0.929	0.953	0.915	0.902	0.901	0.963
CpG_164	0.458	0.49	0.501	0.506	0.494	0.515	0.404	0.33	0.308	0.32	0.35	0.369	0.409	0.44	0.401	0.454	0.5	0.426	0.568	0.546	0.551	0.509	0.529	0.54	0.542	0.573	0.568	0.586	0.553	0.583	0.579	0.584	0.581	0.535	0.556	0.599	0.619	0.623	0.642	0.663	0.633	0.695	0.716	0.681	0.602	0.609	0.649	0.6	0.592
CpG_165	0.18	0.175	0.248	0.201	0.255	0.199	0.255	0.265	0.236	0.273	0.284	0.306	0.458	0.494	0.481	0.501	0.52	0.487	0.598	0.594	0.602	0.589	0.584	0.607	0.533	0.597	0.582	0.56	0.589	0.6	0.518	0.497	0.484	0.433	0.481	0.497	0.458	0.444	0.487	0.474	0.445	0.499	0.48	0.431	0.529	0.518	0.51	0.502	0.526
CpG_166	0.756	0.696	0.758	0.733	0.773	0.654	0.75	0.811	0.698	0.889	0.907	0.908	0.833	0.857	0.852	0.905	0.858	0.871	0.919	0.908	0.91	0.91	0.934	0.915	0.869	0.935	0.917	0.897	0.914	0.933	0.918	0.917	0.921	0.928	0.939	0.909	0.941	0.883	0.931	0.914	0.93	0.934	0.935	0.913	0.893	0.931	0.88	0.92	0.929
CpG_167	0.825	0.78	0.809	0.826	0.792	0.793	0.891	0.926	0.883	0.911	0.907	0.918	0.966	0.972	0.949	0.942	0.958	0.98	0.936	0.939	0.939	0.933	0.937	0.922	0.903	0.935	0.921	0.924	0.929	0.91	0.97	0.949	0.954	0.968	0.964	0.959	0.928	0.934	0.912	0.947	0.935	0.939	0.931	0.933	0.908	0.908	0.916	0.917	0.966
CpG_168	0.377	0.401	0.437	0.41	0.437	0.413	0.288	0.324	0.319	0.33	0.308	0.289	0.486	0.459	0.483	0.472	0.518	0.484	0.68	0.616	0.619	0.504	0.653	0.599	0.501	0.674	0.552	0.634	0.561	0.563	0.772	0.774	0.779	0.708	0.727	0.721	0.586	0.57	0.625	0.706	0.662	0.683	0.694	0.652	0.691	0.631	0.624	0.598	0.771
CpG_169	0.533	0.58	0.553	0.626	0.554	0.539	0.372	0.416	0.39	0.428	0.372	0.406	0.221	0.367	0.168	0.287	0.282	0.108	0.789	0.762	0.773	0.712	0.641	0.71	0.698	0.745	0.769	0.617	0.735	0.744	0.399	0.36	0.326	0.389	0.248	0.435	0.358	0.44	0.327	0.178	0.405	0.363	0.206	0.325	0.124	0.155	0.155	0.066	0.416
CpG_170	0.05	0.022	0.043	0.032	0.055	0.05	0.291	0.254	0.223	0.352	0.341	0.321	0.492	0.536	0.513	0.467	0.547	0.532	0.78	0.71	0.726	0.685	0.727	0.767	0.661	0.764	0.703	0.694	0.734	0.772	0.807	0.792	0.763	0.862	0.835	0.801	0.845	0.838	0.86	0.861	0.844	0.921	0.929	0.886	0.745	0.794	0.788	0.86	0.852
CpG_171	0.475	0.29	0.455	0.34	0.311	0.237	0.349	0.379	0.362	0.508	0.43	0.331	0.428	0.657	0.404	0.307	0.475	0.231	0.851	0.809	0.82	0.779	0.693	0.8	0.759	0.845	0.831	0.809	0.809	0.872	0.533	0.606	0.64	0.641	0.617	0.65	0.613	0.691	0.641	0.654	0.654	0.681	0.724	0.636	0.455	0.494	0.57	0.52	0.769
CpG_172	0.889	0.778	0.788	0.776	0.722	0.733	0.527	0.571	0.628	0.505	0.691	0.53	0.61	0.494	0.688	0.642	0.643	0.539	0.841	0.877	0.827	0.913	0.833	0.796	0.85	0.877	0.831	0.859	0.893	0.837	0.905	0.915	0.843	0.928	0.927	0.952	0.941	0.957	0.942	0.953	0.954	0.949	0.95	0.938	0.95	0.951	0.947	0.96	0.961
CpG_173	0.667	0.531	0.578	0.731	0.777	0.793	0.115	0.088	0.097	0.065	0.05	0.047	0.218	0.085	0.211	0.129	0.108	0.039	0.86	0.755	0.678	0.556	0.509	0.518	0.693	0.459	0.374	0.517	0.662	0.712	0.932	0.934	0.621	0.969	0.968	0.941	0.941	0.944	0.911	0.956	0.952	0.944	0.937	0.93	0.88	0.896	0.93	0.931	0.965
CpG_174	0.614	0.511	0.577	0.568	0.586	0.559	0.714	0.721	0.799	0.804	0.838	0.823	0.785	0.823	0.833	0.781	0.847	0.815	0.969	0.964	0.971	0.972	0.969	0.982	0.912	0.966	0.961	0.939	0.957	0.978	0.789	0.862	0.836	0.911	0.906	0.881	0.935	0.892	0.922	0.9	0.929	0.948	0.915	0.896	0.956	0.962	0.946	0.961	0.954
CpG_175	0.342	0.347	0.373	0.35	0.402	0.397	0.381	0.416	0.465	0.426	0.456	0.443	0.43	0.423	0.486	0.495	0.535	0.302	0.616	0.507	0.539	0.548	0.556	0.522	0.586	0.618	0.6	0.589	0.557	0.598	0.54	0.54	0.478	0.524	0.639	0.527	0.579	0.579	0.566	0.599	0.564	0.624	0.579	0.572	0.394	0.561	0.574	0.621	0.618
CpG_176	0.347	0.324	0.349	0.417	0.408	0.36	0.163	0.208	0.148	0.123	0.128	0.11	0.224	0.021	0.024	0.109	0.027	0.016	0.78	0.666	0.674	0.645	0.643	0.656	0.665	0.707	0.678	0.675	0.699	0.697	0.763	0.721	0.728	0.721	0.771	0.717	0.68	0.708	0.663	0.595	0.669	0.636	0.692	0.652	0.757	0.738	0.758	0.748	0.794
CpG_177	0.865	0.759	0.795	0.679	0.653	0.676	0.894	0.953	0.981	0.967	0.979	0.983	0.847	0.944	0.937	0.924	0.955	0.955	0.958	0.961	0.967	0.969	0.968	0.984	0.89	0.96	0.964	0.935	0.959	0.968	0.735	0.724	0.745	0.679	0.727	0.726	0.705	0.676	0.747	0.753	0.741	0.817	0.801	0.764	0.792	0.733	0.727	0.703	0.795
CpG_178	0.528	0.479	0.523	0.556	0.525	0.547	0.3	0.353	0.26	0.302	0.306	0.304	0.627	0.684	0.646	0.613	0.691	0.647	0.787	0.69	0.733	0.654	0.687	0.706	0.683	0.712	0.684	0.714	0.707	0.707	0.83	0.797	0.768	0.796	0.846	0.809	0.81	0.843	0.807	0.794	0.883	0.838	0.866	0.864	0.769	0.77	0.761	0.82	0.906
CpG_179	0.957	0.928	0.901	0.912	0.884	0.882	0.865	0.86	0.921	0.872	0.886	0.865	0.761	0.806	0.851	0.813	0.832	0.81	0.851	0.858	0.859	0.858	0.862	0.916	0.821	0.845	0.84	0.83	0.876	0.835	0.854	0.832	0.826	0.825	0.838	0.793	0.853	0.839	0.861	0.866	0.869	0.867	0.849	0.89	0.844	0.858	0.822	0.884	0.851
CpG_180	0.902	0.878	0.816	0.829	0.827	0.863	0.753	0.787	0.731	0.835	0.831	0.857	0.281	0.341	0.089	0.207	0.196	0.053	0.962	0.956	0.949	0.967	0.966	0.966	0.887	0.958	0.955	0.939	0.943	0.944	0.984	0.986	0.981	0.983	0.982	0.978	0.954	0.951	0.956	0.953	0.958	0.972	0.96	0.965	0.956	0.953	0.944	0.965	0.981
CpG_181	0.05	0.014	0.031	0.013	0.018	0.032	0.027	0.026	0.016	0.024	0.017	0.013	0.215	0.161	0.126	0.223	0.132	0.106	0.85	0.764	0.791	0.749	0.778	0.742	0.716	0.824	0.841	0.762	0.783	0.808	0.694	0.67	0.693	0.693	0.793	0.707	0.596	0.567	0.618	0.506	0.542	0.431	0.549	0.443	0.807	0.797	0.777	0.788	0.843
CpG_182	0.354	0.341	0.397	0.397	0.409	0.399	0.359	0.348	0.306	0.355	0.273	0.297	0.347	0.367	0.3	0.358	0.331	0.318	0.575	0.565	0.586	0.608	0.613	0.476	0.521	0.583	0.555	0.557	0.564	0.447	0.467	0.477	0.457	0.478	0.525	0.461	0.546	0.553	0.559	0.548	0.553	0.476	0.487	0.469	0.461	0.474	0.466	0.525	0.496
CpG_183	0.641	0.61	0.663	0.617	0.629	0.673	0.745	0.762	0.755	0.79	0.797	0.805	0.721	0.746	0.713	0.704	0.738	0.719	0.856	0.831	0.842	0.842	0.856	0.871	0.787	0.826	0.87	0.848	0.875	0.854	0.763	0.746	0.754	0.721	0.765	0.731	0.707	0.706	0.755	0.783	0.773	0.78	0.765	0.716	0.795	0.773	0.758	0.769	0.786
CpG_184	0.608	0.588	0.648	0.687	0.733	0.689	0.315	0.279	0.158	0.164	0.061	0.113	0.551	0.594	0.5	0.582	0.502	0.451	0.889	0.822	0.738	0.923	0.874	0.855	0.842	0.801	0.823	0.797	0.787	0.824	0.88	0.874	0.909	0.812	0.901	0.916	0.683	0.836	0.839	0.82	0.84	0.783	0.921	0.788	0.896	0.926	0.85	0.887	0.925
CpG_185	0.591	0.611	0.686	0.566	0.542	0.497	0.564	0.519	0.63	0.624	0.574	0.581	0.542	0.56	0.543	0.574	0.579	0.537	0.735	0.67	0.701	0.743	0.707	0.749	0.67	0.724	0.797	0.717	0.691	0.743	0.314	0.299	0.317	0.323	0.322	0.364	0.462	0.517	0.457	0.558	0.468	0.544	0.508	0.452	0.507	0.565	0.491	0.513	0.464
CpG_186	0.835	0.976	0.986	0.988	0.988	0.947	0.944	0.916	0.986	0.866	0.986	0.987	0.787	0.98	0.943	0.933	0.977	0.985	0.979	0.931	0.916	0.986	0.942	0.989	0.761	0.944	0.93	0.859	0.921	0.924	0.888	0.979	0.97	0.969	0.988	0.927	0.958	0.873	0.918	0.936	0.958	0.96	0.89	0.969	0.973	0.867	0.836	0.932	0.989
CpG_187	0.971	0.962	0.956	0.958	0.893	0.922	0.944	0.922	0.971	0.931	0.952	0.967	0.864	0.961	0.913	0.902	0.925	0.943	0.94	0.965	0.939	0.977	0.953	0.967	0.908	0.96	0.941	0.942	0.939	0.966	0.947	0.943	0.915	0.886	0.933	0.908	0.904	0.903	0.95	0.931	0.931	0.973	0.936	0.918	0.959	0.95	0.927	0.966	0.96
CpG_188	0.34	0.407	0.414	0.352	0.336	0.329	0.291	0.336	0.296	0.382	0.359	0.351	0.487	0.58	0.446	0.52	0.453	0.528	0.884	0.772	0.795	0.79	0.71	0.757	0.727	0.808	0.759	0.748	0.735	0.764	0.753	0.668	0.761	0.779	0.752	0.741	0.781	0.811	0.775	0.811	0.764	0.808	0.727	0.773	0.65	0.692	0.626	0.641	0.795
CpG_189	0.896	0.884	0.919	0.885	0.85	0.83	0.971	0.912	0.98	0.964	0.983	0.979	0.834	0.853	0.879	0.888	0.878	0.868	0.959	0.944	0.959	0.959	0.951	0.969	0.899	0.948	0.965	0.914	0.933	0.958	0.787	0.763	0.811	0.711	0.783	0.798	0.745	0.678	0.737	0.671	0.718	0.757	0.676	0.699	0.805	0.751	0.747	0.695	0.872
CpG_190	0.82	0.832	0.844	0.799	0.842	0.841	0.758	0.779	0.735	0.79	0.747	0.775	0.779	0.747	0.689	0.676	0.733	0.765	0.843	0.832	0.836	0.846	0.847	0.834	0.775	0.865	0.856	0.816	0.847	0.861	0.857	0.815	0.803	0.82	0.818	0.804	0.778	0.745	0.821	0.787	0.788	0.795	0.786	0.755	0.792	0.761	0.753	0.76	0.844
CpG_191	0.126	0.14	0.183	0.207	0.205	0.228	0.056	0.052	0.026	0.041	0.025	0.021	0.387	0.354	0.335	0.387	0.351	0.362	0.532	0.477	0.459	0.437	0.474	0.437	0.514	0.578	0.566	0.542	0.563	0.518	0.601	0.01	0.584	0.588	0.621	0.582	0.655	0.571	0.609	0.614	0.586	0.662	0.632	0.651	0.708	0.683	0.644	0.682	0.636
CpG_192	0.018	0.018	0.015	0.015	0.015	0.015	0.425	0.337	0.37	0.381	0.407	0.416	0.09	0.013	0.016	0.025	0.015	0.014	0.018	0.017	0.02	0.02	0.022	0.018	0.059	0.014	0.016	0.031	0.021	0.016	0.024	0.041	0.025	0.025	0.035	0.039	0.02	0.022	0.023	0.016	0.014	0.015	0.016	0.014	0.052	0.071	0.113	0.023	0.063
CpG_193	0.976	0.972	0.98	0.972	0.959	0.955	0.968	0.958	0.965	0.979	0.973	0.977	0.943	0.978	0.96	0.934	0.953	0.975	0.968	0.954	0.96	0.966	0.978	0.975	0.932	0.97	0.958	0.948	0.953	0.967	0.974	0.974	0.985	0.969	0.978	0.982	0.976	0.957	0.962	0.954	0.965	0.972	0.972	0.967	0.968	0.971	0.95	0.972	0.972
CpG_194	0.327	0.369	0.451	0.283	0.306	0.32	0.294	0.232	0.288	0.277	0.25	0.299	0.43	0.432	0.424	0.425	0.459	0.42	0.595	0.606	0.592	0.515	0.562	0.574	0.579	0.663	0.656	0.52	0.635	0.654	0.55	0.543	0.519	0.453	0.469	0.473	0.491	0.507	0.578	0.514	0.58	0.658	0.583	0.582	0.53	0.499	0.479	0.441	0.55
CpG_195	0.536	0.544	0.538	0.626	0.594	0.59	0.442	0.422	0.345	0.404	0.381	0.388	0.816	0.907	0.859	0.825	0.912	0.893	0.861	0.832	0.788	0.777	0.81	0.801	0.805	0.875	0.858	0.858	0.879	0.882	0.933	0.94	0.929	0.957	0.943	0.923	0.921	0.926	0.89	0.902	0.92	0.915	0.937	0.92	0.91	0.896	0.876	0.908	0.962
CpG_196	0.949	0.95	0.934	0.959	0.941	0.95	0.953	0.94	0.974	0.954	0.959	0.949	0.915	0.922	0.943	0.962	0.96	0.954	0.952	0.952	0.941	0.949	0.938	0.947	0.845	0.935	0.941	0.92	0.942	0.944	0.953	0.934	0.936	0.94	0.927	0.94	0.926	0.943	0.956	0.959	0.932	0.969	0.944	0.929	0.967	0.943	0.911	0.962	0.95
CpG_197	0.54	0.555	0.603	0.656	0.681	0.684	0.287	0.339	0.222	0.269	0.168	0.171	0.497	0.543	0.462	0.507	0.537	0.471	0.66	0.627	0.652	0.636	0.577	0.666	0.626	0.718	0.664	0.647	0.666	0.696	0.815	0.737	0.704	0.741	0.716	0.705	0.727	0.73	0.715	0.778	0.695	0.758	0.763	0.764	0.765	0.761	0.749	0.727	0.73
CpG_198	0.885	0.874	0.941	0.902	0.908	0.931	0.946	0.942	0.931	0.933	0.928	0.956	0.902	0.968	0.926	0.95	0.935	0.933	0.937	0.943	0.94	0.924	0.924	0.935	0.909	0.905	0.932	0.928	0.921	0.891	0.888	0.865	0.913	0.822	0.873	0.933	0.918	0.89	0.87	0.898	0.852	0.902	0.837	0.861	0.883	0.83	0.861	0.832	0.88
CpG_199	0.969	0.966	0.965	0.976	0.958	0.964	0.96	0.944	0.98	0.971	0.957	0.972	0.895	0.944	0.909	0.91	0.95	0.94	0.956	0.961	0.973	0.962	0.958	0.97	0.925	0.966	0.971	0.953	0.945	0.953	0.963	0.963	0.969	0.955	0.972	0.976	0.954	0.921	0.973	0.946	0.953	0.961	0.957	0.95	0.915	0.867	0.896	0.909	0.967
CpG_200	0.738	0.776	0.741	0.64	0.652	0.61	0.751	0.765	0.907	0.888	0.827	0.903	0.658	0.727	0.787	0.774	0.817	0.777	0.79	0.787	0.82	0.878	0.892	0.865	0.755	0.825	0.839	0.751	0.85	0.844	0.342	0.302	0.357	0.318	0.369	0.342	0.474	0.54	0.585	0.535	0.524	0.62	0.58	0.567	0.52	0.58	0.568	0.565	0.398
CpG_201	0.679	0.676	0.726	0.755	0.749	0.745	0.422	0.391	0.408	0.375	0.341	0.366	0.405	0.43	0.403	0.367	0.432	0.347	0.761	0.728	0.683	0.658	0.669	0.701	0.641	0.762	0.635	0.658	0.689	0.673	0.906	0.885	0.879	0.878	0.91	0.858	0.829	0.913	0.879	0.918	0.916	0.912	0.903	0.865	0.871	0.892	0.866	0.901	0.92
CpG_202	0.832	0.803	0.758	0.754	0.681	0.712	0.828	0.759	0.817	0.843	0.831	0.801	0.664	0.628	0.543	0.687	0.655	0.633	0.837	0.846	0.868	0.89	0.891	0.881	0.691	0.644	0.761	0.726	0.64	0.79	0.823	0.723	0.768	0.742	0.778	0.728	0.742	0.746	0.707	0.743	0.668	0.773	0.689	0.722	0.775	0.702	0.698	0.679	0.864
CpG_203	0.986	0.985	0.988	0.976	0.97	0.974	0.977	0.959	0.991	0.987	0.991	0.985	0.89	0.916	0.938	0.947	0.952	0.959	0.976	0.966	0.97	0.98	0.983	0.952	0.921	0.982	0.983	0.97	0.977	0.983	0.903	0.874	0.874	0.867	0.879	0.885	0.953	0.905	0.92	0.944	0.932	0.966	0.86	0.907	0.889	0.869	0.853	0.825	0.948
CpG_204	0.153	0.035	0.064	0.112	0.128	0.119	0.125	0.138	0.047	0.084	0.069	0.055	0.771	0.851	0.852	0.801	0.854	0.822	0.911	0.91	0.91	0.925	0.904	0.928	0.854	0.885	0.885	0.882	0.897	0.906	0.828	0.788	0.804	0.788	0.783	0.791	0.761	0.778	0.803	0.787	0.813	0.819	0.8	0.792	0.66	0.685	0.716	0.709	0.805
CpG_205	0.749	0.772	0.798	0.748	0.75	0.719	0.805	0.778	0.843	0.844	0.809	0.853	0.297	0.283	0.235	0.355	0.342	0.205	0.826	0.83	0.811	0.822	0.825	0.821	0.757	0.834	0.821	0.803	0.818	0.826	0.735	0.707	0.748	0.702	0.743	0.72	0.669	0.684	0.671	0.711	0.704	0.754	0.738	0.684	0.78	0.784	0.743	0.761	0.777
CpG_206	0.048	0.015	0.014	0.016	0.012	0.055	0.042	0.034	0.017	0.037	0.012	0.028	0.691	0.669	0.648	0.732	0.65	0.712	0.952	0.916	0.91	0.856	0.899	0.827	0.77	0.922	0.83	0.829	0.882	0.841	0.965	0.963	0.958	0.958	0.97	0.951	0.934	0.916	0.897	0.924	0.941	0.95	0.943	0.925	0.907	0.928	0.91	0.943	0.965
CpG_207	0.298	0.312	0.337	0.268	0.289	0.28	0.438	0.402	0.424	0.429	0.442	0.447	0.509	0.527	0.546	0.579	0.596	0.568	0.705	0.642	0.657	0.664	0.675	0.711	0.593	0.659	0.684	0.644	0.642	0.66	0.547	0.551	0.556	0.524	0.516	0.511	0.498	0.473	0.499	0.536	0.478	0.54	0.5	0.456	0.56	0.519	0.533	0.492	0.603
CpG_208	0.389	0.413	0.459	0.467	0.457	0.471	0.197	0.245	0.19	0.18	0.155	0.176	0.518	0.546	0.482	0.509	0.546	0.533	0.552	0.491	0.517	0.473	0.503	0.509	0.534	0.61	0.556	0.582	0.565	0.578	0.597	0.571	0.612	0.634	0.637	0.571	0.66	0.65	0.657	0.679	0.659	0.688	0.65	0.669	0.62	0.617	0.626	0.565	0.612
CpG_209	0.626	0.749	0.764	0.859	0.846	0.837	0.568	0.742	0.724	0.751	0.711	0.74	0.828	0.914	0.799	0.849	0.894	0.813	0.96	0.966	0.959	0.968	0.963	0.974	0.896	0.974	0.963	0.961	0.972	0.964	0.986	0.975	0.975	0.969	0.979	0.978	0.964	0.94	0.95	0.954	0.965	0.973	0.967	0.945	0.966	0.969	0.95	0.964	0.981
CpG_210	0.866	0.853	0.848	0.835	0.808	0.802	0.89	0.871	0.915	0.9	0.921	0.918	0.813	0.83	0.826	0.833	0.844	0.791	0.899	0.924	0.884	0.918	0.925	0.91	0.856	0.911	0.914	0.888	0.898	0.912	0.885	0.848	0.879	0.85	0.892	0.886	0.849	0.823	0.863	0.841	0.859	0.884	0.846	0.824	0.886	0.92	0.862	0.885	0.892
CpG_211	0.165	0.126	0.196	0.237	0.111	0.17	0.48	0.485	0.593	0.498	0.555	0.478	0.901	0.933	0.967	0.96	0.954	0.96	0.956	0.979	0.98	0.981	0.978	0.982	0.936	0.947	0.974	0.971	0.972	0.976	0.782	0.783	0.77	0.739	0.698	0.738	0.87	0.763	0.855	0.864	0.741	0.861	0.73	0.801	0.858	0.858	0.764	0.764	0.882
CpG_212	0.104	0.07	0.115	0.081	0.063	0.056	0.177	0.164	0.176	0.217	0.211	0.274	0.641	0.76	0.71	0.817	0.777	0.849	0.419	0.588	0.564	0.598	0.589	0.556	0.603	0.648	0.86	0.696	0.7	0.669	0.213	0.337	0.311	0.24	0.159	0.264	0.261	0.251	0.322	0.366	0.3	0.356	0.59	0.486	0.114	0.092	0.117	0.059	0.223
CpG_213	0.901	0.868	0.902	0.866	0.86	0.851	0.944	0.94	0.954	0.955	0.959	0.974	0.897	0.946	0.945	0.923	0.962	0.967	0.957	0.93	0.952	0.968	0.958	0.946	0.87	0.961	0.955	0.884	0.925	0.93	0.874	0.855	0.906	0.849	0.848	0.877	0.743	0.764	0.805	0.807	0.711	0.784	0.851	0.847	0.935	0.912	0.858	0.909	0.888
CpG_214	0.836	0.869	0.849	0.758	0.735	0.805	0.472	0.653	0.543	0.56	0.525	0.644	0.58	0.598	0.563	0.591	0.616	0.56	0.855	0.847	0.854	0.86	0.819	0.884	0.809	0.882	0.812	0.854	0.812	0.858	0.787	0.842	0.827	0.724	0.837	0.788	0.723	0.658	0.644	0.633	0.687	0.733	0.674	0.733	0.777	0.766	0.738	0.73	0.919
CpG_215	0.847	0.866	0.872	0.828	0.806	0.813	0.853	0.935	0.936	0.959	0.951	0.973	0.872	0.867	0.893	0.875	0.887	0.874	0.955	0.961	0.967	0.971	0.973	0.965	0.88	0.959	0.961	0.922	0.947	0.951	0.882	0.812	0.865	0.851	0.861	0.839	0.872	0.864	0.827	0.855	0.866	0.896	0.872	0.838	0.884	0.821	0.811	0.79	0.901
CpG_216	0.455	0.357	0.452	0.421	0.325	0.347	0.363	0.403	0.402	0.369	0.369	0.343	0.622	0.689	0.667	0.758	0.687	0.761	0.896	0.898	0.94	0.915	0.893	0.873	0.754	0.833	0.894	0.812	0.848	0.842	0.524	0.581	0.545	0.536	0.572	0.539	0.539	0.562	0.571	0.562	0.583	0.575	0.643	0.583	0.678	0.665	0.641	0.7	0.7
CpG_217	0.976	0.967	0.98	0.969	0.971	0.973	0.976	0.97	0.971	0.974	0.969	0.975	0.938	0.956	0.95	0.949	0.952	0.972	0.966	0.965	0.95	0.957	0.964	0.963	0.925	0.956	0.967	0.951	0.957	0.949	0.966	0.974	0.967	0.978	0.978	0.955	0.963	0.943	0.955	0.964	0.964	0.948	0.96	0.939	0.945	0.957	0.961	0.964	0.977
CpG_218	0.847	0.769	0.827	0.823	0.868	0.84	0.862	0.941	0.967	0.946	0.972	0.976	0.741	0.743	0.67	0.86	0.753	0.787	0.94	0.964	0.966	0.96	0.969	0.97	0.924	0.964	0.961	0.931	0.96	0.959	0.919	0.935	0.966	0.96	0.96	0.949	0.907	0.929	0.932	0.915	0.948	0.904	0.947	0.892	0.948	0.966	0.931	0.946	0.957
CpG_219	0.57	0.462	0.485	0.527	0.506	0.431	0.424	0.363	0.389	0.382	0.37	0.34	0.151	0.017	0.02	0.034	0.021	0.013	0.927	0.893	0.894	0.903	0.873	0.875	0.469	0.419	0.623	0.428	0.571	0.508	0.904	0.91	0.894	0.803	0.922	0.801	0.463	0.498	0.402	0.368	0.517	0.383	0.313	0.286	0.974	0.971	0.933	0.969	0.979
CpG_220	0.667	0.658	0.648	0.728	0.778	0.673	0.773	0.863	0.915	0.837	0.932	0.943	0.622	0.691	0.482	0.719	0.61	0.702	0.719	0.809	0.848	0.838	0.644	0.836	0.846	0.89	0.951	0.869	0.915	0.834	0.729	0.748	0.646	0.753	0.772	0.764	0.799	0.746	0.702	0.726	0.789	0.763	0.698	0.775	0.738	0.78	0.734	0.73	0.801
CpG_221	0.256	0.26	0.355	0.26	0.276	0.279	0.211	0.21	0.211	0.152	0.163	0.147	0.254	0.193	0.24	0.254	0.292	0.227	0.676	0.57	0.582	0.535	0.596	0.543	0.613	0.677	0.634	0.615	0.623	0.614	0.568	0.54	0.535	0.493	0.556	0.534	0.549	0.552	0.59	0.552	0.556	0.596	0.596	0.558	0.585	0.512	0.558	0.565	0.662
CpG_222	0.782	0.765	0.797	0.799	0.771	0.781	0.823	0.841	0.852	0.841	0.846	0.859	0.768	0.786	0.758	0.81	0.747	0.802	0.816	0.824	0.78	0.839	0.832	0.839	0.799	0.812	0.851	0.815	0.822	0.879	0.809	0.77	0.799	0.798	0.812	0.78	0.781	0.774	0.785	0.773	0.77	0.811	0.746	0.745	0.816	0.817	0.777	0.793	0.817
CpG_223	0.697	0.649	0.579	0.601	0.513	0.519	0.881	0.874	0.948	0.94	0.978	0.968	0.63	0.717	0.602	0.709	0.679	0.692	0.923	0.945	0.968	0.968	0.936	0.95	0.805	0.902	0.958	0.908	0.919	0.931	0.401	0.505	0.423	0.458	0.526	0.444	0.637	0.622	0.627	0.587	0.564	0.582	0.541	0.494	0.429	0.543	0.451	0.435	0.672
CpG_224	0.677	0.684	0.672	0.656	0.662	0.567	0.818	0.859	0.904	0.914	0.93	0.944	0.792	0.843	0.839	0.865	0.933	0.88	0.94	0.909	0.92	0.95	0.937	0.953	0.75	0.907	0.873	0.845	0.884	0.915	0.814	0.788	0.784	0.763	0.786	0.769	0.708	0.727	0.756	0.784	0.766	0.817	0.769	0.77	0.765	0.747	0.702	0.734	0.811
CpG_225	0.848	0.927	0.867	0.85	0.772	0.772	0.941	0.971	0.973	0.973	0.98	0.982	0.901	0.963	0.976	0.963	0.972	0.972	0.962	0.974	0.973	0.967	0.96	0.963	0.926	0.945	0.951	0.946	0.95	0.964	0.763	0.724	0.794	0.692	0.665	0.744	0.797	0.826	0.872	0.832	0.727	0.738	0.906	0.772	0.802	0.863	0.73	0.833	0.795
CpG_226	0.546	0.512	0.584	0.585	0.497	0.492	0.532	0.51	0.452	0.528	0.524	0.546	0.542	0.611	0.603	0.542	0.641	0.571	0.879	0.822	0.833	0.748	0.764	0.805	0.705	0.842	0.809	0.746	0.795	0.753	0.717	0.709	0.758	0.695	0.715	0.738	0.631	0.618	0.668	0.694	0.673	0.7	0.665	0.676	0.747	0.659	0.723	0.718	0.774
CpG_227	0.754	0.675	0.714	0.799	0.689	0.65	0.779	0.811	0.91	0.829	0.922	0.95	0.84	0.897	0.838	0.753	0.851	0.762	0.947	0.94	0.949	0.967	0.965	0.931	0.9	0.938	0.93	0.926	0.934	0.957	0.915	0.825	0.817	0.963	0.935	0.907	0.834	0.806	0.943	0.888	0.847	0.843	0.873	0.697	0.948	0.957	0.863	0.945	0.898
CpG_228	0.953	0.932	0.912	0.918	0.92	0.894	0.973	0.96	0.968	0.974	0.983	0.974	0.898	0.962	0.938	0.934	0.952	0.927	0.955	0.956	0.959	0.96	0.959	0.96	0.943	0.959	0.955	0.944	0.966	0.955	0.927	0.939	0.921	0.947	0.949	0.956	0.914	0.953	0.927	0.937	0.958	0.946	0.939	0.931	0.882	0.932	0.873	0.891	0.952
CpG_229	0.688	0.642	0.605	0.635	0.616	0.644	0.523	0.523	0.583	0.566	0.51	0.486	0.549	0.573	0.476	0.58	0.558	0.553	0.631	0.64	0.621	0.611	0.621	0.602	0.503	0.446	0.504	0.53	0.437	0.51	0.659	0.597	0.599	0.656	0.686	0.626	0.662	0.664	0.605	0.653	0.592	0.667	0.598	0.637	0.71	0.634	0.701	0.68	0.713
CpG_230	0.341	0.353	0.388	0.326	0.29	0.265	0.566	0.635	0.678	0.667	0.705	0.706	0.535	0.448	0.514	0.511	0.553	0.523	0.739	0.673	0.683	0.792	0.777	0.757	0.667	0.727	0.755	0.729	0.714	0.745	0.577	0.538	0.577	0.527	0.563	0.565	0.474	0.553	0.464	0.558	0.484	0.528	0.468	0.454	0.566	0.56	0.532	0.532	0.586
CpG_231	0.206	0.182	0.197	0.249	0.28	0.25	0.069	0.08	0.05	0.06	0.042	0.062	0.293	0.267	0.238	0.269	0.245	0.256	0.697	0.677	0.669	0.596	0.529	0.653	0.563	0.614	0.652	0.623	0.65	0.586	0.469	0.411	0.555	0.497	0.519	0.48	0.461	0.486	0.513	0.47	0.564	0.493	0.418	0.4	0.557	0.621	0.625	0.597	0.768
CpG_232	0.682	0.664	0.749	0.817	0.7	0.768	0.299	0.263	0.188	0.195	0.133	0.13	0.891	0.933	0.93	0.903	0.933	0.921	0.952	0.952	0.963	0.962	0.956	0.96	0.893	0.959	0.963	0.93	0.944	0.96	0.969	0.972	0.971	0.971	0.974	0.948	0.961	0.945	0.956	0.961	0.948	0.971	0.957	0.965	0.949	0.963	0.947	0.957	0.972
CpG_233	0.447	0.365	0.412	0.435	0.434	0.395	0.359	0.373	0.369	0.378	0.381	0.342	0.384	0.383	0.41	0.423	0.44	0.38	0.756	0.713	0.743	0.702	0.691	0.689	0.702	0.809	0.787	0.735	0.719	0.739	0.669	0.632	0.673	0.626	0.681	0.662	0.695	0.687	0.643	0.681	0.656	0.729	0.676	0.702	0.681	0.696	0.701	0.703	0.71
CpG_234	0.499	0.601	0.568	0.569	0.549	0.53	0.516	0.432	0.5	0.448	0.492	0.44	0.519	0.441	0.531	0.549	0.611	0.543	0.757	0.71	0.768	0.743	0.72	0.709	0.662	0.749	0.713	0.741	0.706	0.728	0.724	0.71	0.706	0.679	0.721	0.696	0.696	0.685	0.715	0.724	0.684	0.756	0.721	0.667	0.707	0.648	0.661	0.628	0.703
CpG_235	0.384	0.375	0.381	0.288	0.332	0.334	0.845	0.804	0.891	0.879	0.95	0.926	0.727	0.779	0.82	0.859	0.821	0.827	0.829	0.844	0.89	0.859	0.87	0.847	0.698	0.814	0.818	0.754	0.843	0.801	0.454	0.412	0.448	0.305	0.406	0.407	0.375	0.325	0.369	0.396	0.412	0.416	0.401	0.406	0.644	0.702	0.64	0.558	0.529
CpG_236	0.953	0.931	0.973	0.933	0.936	0.943	0.945	0.956	0.968	0.973	0.966	0.976	0.951	0.977	0.965	0.97	0.96	0.966	0.961	0.961	0.955	0.964	0.966	0.956	0.93	0.964	0.959	0.97	0.959	0.945	0.965	0.962	0.954	0.946	0.967	0.949	0.94	0.931	0.934	0.935	0.912	0.939	0.921	0.933	0.962	0.93	0.949	0.943	0.958
CpG_237	0.148	0.239	0.332	0.335	0.25	0.13	0.154	0.164	0.281	0.216	0.174	0.23	0.2	0.135	0.154	0.248	0.216	0.186	0.822	0.779	0.794	0.72	0.69	0.761	0.607	0.682	0.715	0.664	0.641	0.649	0.425	0.395	0.41	0.365	0.403	0.436	0.443	0.409	0.423	0.424	0.393	0.424	0.513	0.45	0.624	0.655	0.559	0.587	0.54
CpG_238	0.838	0.829	0.84	0.803	0.425	0.807	0.879	0.921	0.946	0.966	0.957	0.975	0.322	0.13	0.144	0.262	0.218	0.154	0.944	0.948	0.948	0.962	0.964	0.948	0.88	0.937	0.959	0.905	0.901	0.946	0.777	0.784	0.755	0.717	0.739	0.777	0.662	0.674	0.67	0.683	0.746	0.76	0.729	0.695	0.852	0.824	0.799	0.797	0.856
CpG_239	0.652	0.606	0.612	0.671	0.619	0.62	0.432	0.454	0.425	0.427	0.347	0.361	0.425	0.403	0.445	0.486	0.475	0.449	0.568	0.462	0.469	0.441	0.449	0.465	0.488	0.483	0.526	0.48	0.469	0.527	0.63	0.633	0.626	0.68	0.718	0.649	0.736	0.733	0.683	0.709	0.756	0.791	0.776	0.754	0.766	0.786	0.737	0.77	0.81
CpG_240	0.985	0.978	0.98	0.982	0.979	0.978	0.98	0.982	0.982	0.984	0.981	0.983	0.964	0.97	0.978	0.979	0.981	0.981	0.973	0.974	0.97	0.972	0.971	0.976	0.943	0.968	0.975	0.968	0.978	0.974	0.955	0.949	0.945	0.939	0.964	0.946	0.973	0.97	0.957	0.969	0.975	0.974	0.963	0.957	0.956	0.963	0.959	0.956	0.952
CpG_241	0.633	0.693	0.593	0.495	0.531	0.676	0.84	0.962	0.94	0.92	0.941	0.954	0.821	0.836	0.83	0.843	0.877	0.877	0.917	0.952	0.976	0.95	0.937	0.953	0.802	0.892	0.945	0.892	0.83	0.941	0.662	0.698	0.741	0.646	0.63	0.726	0.64	0.565	0.628	0.662	0.583	0.689	0.676	0.683	0.671	0.67	0.626	0.63	0.807
CpG_242	0.318	0.292	0.319	0.235	0.258	0.251	0.633	0.643	0.738	0.727	0.795	0.849	0.612	0.727	0.74	0.737	0.739	0.774	0.704	0.776	0.8	0.813	0.771	0.809	0.626	0.77	0.781	0.663	0.736	0.743	0.363	0.333	0.393	0.319	0.336	0.397	0.316	0.301	0.395	0.338	0.361	0.411	0.363	0.352	0.424	0.389	0.392	0.371	0.465
CpG_243	0.849	0.824	0.836	0.761	0.727	0.744	0.902	0.856	0.941	0.943	0.955	0.923	0.794	0.786	0.84	0.852	0.882	0.888	0.949	0.952	0.954	0.964	0.966	0.954	0.874	0.956	0.964	0.95	0.959	0.937	0.715	0.792	0.768	0.694	0.776	0.803	0.772	0.636	0.764	0.8	0.733	0.796	0.804	0.811	0.899	0.885	0.81	0.813	0.806
CpG_244	0.63	0.567	0.567	0.643	0.567	0.571	0.245	0.282	0.227	0.237	0.158	0.182	0.554	0.618	0.58	0.632	0.616	0.595	0.457	0.386	0.4	0.434	0.403	0.403	0.481	0.465	0.443	0.468	0.442	0.533	0.659	0.634	0.653	0.681	0.678	0.656	0.703	0.76	0.718	0.772	0.714	0.78	0.796	0.789	0.71	0.721	0.632	0.692	0.68
CpG_245	0.811	0.889	0.891	0.746	0.896	0.839	0.9	0.901	0.878	0.892	0.84	0.905	0.763	0.411	0.46	0.421	0.796	0.365	0.734	0.837	0.863	0.882	0.777	0.87	0.73	0.54	0.585	0.847	0.831	0.839	0.939	0.797	0.766	0.52	0.838	0.636	0.64	0.797	0.755	0.871	0.792	0.871	0.814	0.683	0.656	0.811	0.714	0.513	0.81
CpG_246	0.617	0.583	0.593	0.665	0.682	0.695	0.391	0.324	0.241	0.249	0.192	0.213	0.336	0.357	0.301	0.303	0.348	0.297	0.476	0.442	0.417	0.414	0.378	0.413	0.444	0.255	0.408	0.444	0.463	0.462	0.608	0.647	0.598	0.722	0.683	0.639	0.672	0.731	0.659	0.697	0.679	0.657	0.661	0.64	0.595	0.588	0.58	0.62	0.629
CpG_247	0.782	0.758	0.798	0.821	0.765	0.731	0.855	0.833	0.877	0.886	0.914	0.879	0.803	0.787	0.803	0.813	0.79	0.805	0.952	0.951	0.931	0.956	0.952	0.962	0.859	0.922	0.953	0.903	0.905	0.937	0.772	0.726	0.746	0.692	0.731	0.725	0.775	0.671	0.723	0.713	0.66	0.799	0.691	0.739	0.823	0.764	0.766	0.725	0.818
CpG_248	0.348	0.328	0.37	0.396	0.368	0.368	0.293	0.301	0.266	0.304	0.248	0.309	0.446	0.542	0.433	0.458	0.49	0.476	0.723	0.601	0.584	0.588	0.603	0.623	0.64	0.697	0.645	0.687	0.687	0.719	0.673	0.697	0.654	0.696	0.7	0.692	0.727	0.711	0.742	0.777	0.739	0.794	0.796	0.749	0.637	0.646	0.65	0.671	0.715
CpG_249	0.374	0.41	0.41	0.457	0.423	0.46	0.289	0.239	0.161	0.241	0.228	0.191	0.802	0.883	0.872	0.828	0.902	0.908	0.928	0.897	0.927	0.909	0.922	0.907	0.815	0.938	0.894	0.868	0.888	0.912	0.95	0.923	0.948	0.924	0.95	0.928	0.91	0.924	0.903	0.921	0.917	0.958	0.916	0.917	0.934	0.932	0.881	0.898	0.943
CpG_250	0.945	0.974	0.964	0.973	0.939	0.958	0.752	0.697	0.711	0.73	0.699	0.714	0.703	0.676	0.738	0.729	0.752	0.727	0.928	0.892	0.888	0.909	0.887	0.912	0.838	0.89	0.901	0.862	0.884	0.864	0.77	0.766	0.733	0.643	0.731	0.735	0.737	0.677	0.737	0.739	0.715	0.791	0.712	0.702	0.771	0.724	0.692	0.721	0.798
CpG_251	0.381	0.234	0.236	0.353	0.312	0.267	0.161	0.105	0.046	0.049	0.042	0.075	0.531	0.601	0.479	0.537	0.591	0.511	0.528	0.399	0.448	0.454	0.444	0.49	0.416	0.522	0.463	0.451	0.478	0.503	0.671	0.638	0.632	0.706	0.772	0.688	0.723	0.682	0.637	0.67	0.715	0.76	0.643	0.685	0.604	0.61	0.553	0.559	0.677
CpG_252	0.928	0.926	0.968	0.912	0.944	0.915	0.483	0.478	0.95	0.694	0.423	0.446	0.469	0.665	0.384	0.637	0.695	0.653	0.943	0.933	0.928	0.919	0.889	0.918	0.869	0.953	0.929	0.901	0.933	0.933	0.953	0.93	0.94	0.914	0.944	0.916	0.853	0.88	0.896	0.883	0.874	0.899	0.924	0.916	0.949	0.957	0.913	0.953	0.967
CpG_253	0.846	0.789	0.827	0.864	0.813	0.846	0.726	0.82	0.819	0.819	0.767	0.725	0.593	0.774	0.611	0.638	0.753	0.74	0.848	0.863	0.88	0.917	0.88	0.857	0.814	0.833	0.898	0.84	0.89	0.888	0.895	0.812	0.834	0.847	0.813	0.837	0.847	0.857	0.884	0.887	0.843	0.921	0.813	0.822	0.844	0.833	0.831	0.856	0.835
CpG_254	0.447	0.474	0.532	0.525	0.564	0.524	0.593	0.6	0.644	0.669	0.685	0.705	0.552	0.583	0.563	0.552	0.538	0.583	0.657	0.552	0.576	0.603	0.586	0.617	0.514	0.49	0.508	0.517	0.411	0.58	0.483	0.352	0.403	0.438	0.422	0.435	0.578	0.575	0.578	0.548	0.47	0.54	0.518	0.54	0.554	0.563	0.545	0.557	0.45
CpG_255	0.803	0.854	0.893	0.855	0.874	0.905	0.912	0.939	0.909	0.916	0.908	0.923	0.878	0.951	0.935	0.914	0.933	0.954	0.69	0.678	0.636	0.6	0.538	0.504	0.819	0.873	0.838	0.809	0.867	0.856	0.764	0.778	0.734	0.8	0.826	0.818	0.841	0.888	0.831	0.85	0.894	0.901	0.844	0.839	0.801	0.791	0.742	0.75	0.82
CpG_256	0.269	0.282	0.304	0.236	0.276	0.264	0.546	0.567	0.573	0.579	0.647	0.699	0.539	0.65	0.638	0.663	0.719	0.684	0.875	0.93	0.919	0.924	0.931	0.9	0.756	0.896	0.884	0.832	0.86	0.902	0.579	0.528	0.563	0.484	0.541	0.544	0.455	0.456	0.547	0.518	0.549	0.594	0.558	0.513	0.591	0.541	0.543	0.509	0.607
CpG_257	0.589	0.568	0.592	0.709	0.478	0.673	0.642	0.825	0.671	0.742	0.778	0.798	0.795	0.721	0.708	0.856	0.768	0.755	0.963	0.971	0.967	0.971	0.975	0.966	0.907	0.97	0.963	0.945	0.948	0.956	0.871	0.823	0.841	0.82	0.915	0.881	0.919	0.9	0.879	0.894	0.887	0.903	0.883	0.863	0.947	0.885	0.909	0.84	0.91
CpG_258	0.784	0.819	0.824	0.776	0.771	0.802	0.891	0.89	0.917	0.94	0.902	0.94	0.86	0.947	0.921	0.867	0.901	0.91	0.91	0.933	0.913	0.961	0.94	0.945	0.819	0.914	0.924	0.882	0.889	0.93	0.889	0.861	0.909	0.883	0.927	0.874	0.814	0.815	0.848	0.836	0.871	0.884	0.838	0.847	0.88	0.818	0.823	0.873	0.908
CpG_259	0.964	0.968	0.969	0.97	0.963	0.962	0.937	0.906	0.908	0.932	0.946	0.914	0.533	0.453	0.54	0.511	0.518	0.383	0.923	0.888	0.892	0.901	0.9	0.888	0.798	0.894	0.885	0.868	0.822	0.899	0.877	0.878	0.848	0.913	0.916	0.866	0.88	0.855	0.881	0.889	0.84	0.9	0.81	0.787	0.733	0.941	0.864	0.913	0.92
CpG_260	0.642	0.562	0.71	0.761	0.63	0.574	0.862	0.848	0.91	0.885	0.939	0.953	0.109	0.02	0.022	0.069	0.018	0.014	0.853	0.946	0.953	0.974	0.88	0.865	0.617	0.694	0.887	0.712	0.734	0.708	0.267	0.216	0.178	0.103	0.189	0.139	0.141	0.074	0.114	0.036	0.052	0.029	0.016	0.037	0.685	0.704	0.686	0.727	0.531
CpG_261	0.502	0.469	0.48	0.478	0.529	0.508	0.312	0.289	0.257	0.253	0.268	0.235	0.32	0.317	0.277	0.32	0.285	0.226	0.543	0.491	0.497	0.506	0.455	0.501	0.475	0.489	0.444	0.484	0.489	0.485	0.627	0.604	0.568	0.581	0.58	0.563	0.58	0.623	0.593	0.6	0.607	0.642	0.585	0.586	0.481	0.526	0.543	0.547	0.572
CpG_262	0.944	0.924	0.93	0.932	0.909	0.881	0.753	0.835	0.905	0.896	0.898	0.852	0.73	0.747	0.704	0.686	0.825	0.72	0.936	0.91	0.884	0.929	0.916	0.919	0.901	0.953	0.954	0.924	0.957	0.952	0.837	0.828	0.845	0.87	0.869	0.867	0.87	0.882	0.895	0.876	0.887	0.893	0.893	0.875	0.921	0.934	0.891	0.922	0.919
CpG_263	0.968	0.925	0.934	0.92	0.932	0.936	0.95	0.949	0.94	0.96	0.954	0.969	0.912	0.881	0.925	0.932	0.952	0.944	0.938	0.957	0.961	0.954	0.957	0.961	0.912	0.962	0.959	0.934	0.959	0.96	0.946	0.927	0.948	0.94	0.938	0.934	0.921	0.908	0.928	0.92	0.928	0.917	0.898	0.924	0.951	0.951	0.927	0.951	0.944
CpG_264	0.79	0.838	0.828	0.836	0.801	0.791	0.863	0.828	0.855	0.874	0.873	0.88	0.858	0.885	0.906	0.894	0.905	0.916	0.877	0.872	0.868	0.893	0.926	0.887	0.844	0.908	0.886	0.883	0.884	0.899	0.885	0.879	0.862	0.831	0.857	0.882	0.869	0.835	0.869	0.87	0.847	0.906	0.863	0.845	0.875	0.88	0.841	0.857	0.88
CpG_265	0.738	0.734	0.711	0.781	0.843	0.726	0.799	0.866	0.918	0.859	0.95	0.956	0.931	0.968	0.957	0.953	0.963	0.964	0.949	0.952	0.943	0.949	0.944	0.949	0.896	0.959	0.951	0.944	0.944	0.943	0.953	0.964	0.974	0.964	0.973	0.943	0.947	0.947	0.933	0.948	0.944	0.956	0.956	0.944	0.939	0.939	0.931	0.945	0.961
CpG_266	0.633	0.679	0.704	0.585	0.588	0.567	0.542	0.523	0.629	0.543	0.667	0.551	0.466	0.453	0.41	0.495	0.51	0.511	0.731	0.667	0.682	0.669	0.721	0.753	0.656	0.712	0.717	0.63	0.585	0.652	0.742	0.708	0.725	0.538	0.704	0.668	0.618	0.642	0.642	0.612	0.626	0.711	0.692	0.677	0.654	0.673	0.652	0.655	0.718
CpG_267	0.051	0.021	0.019	0.02	0.02	0.035	0.031	0.039	0.015	0.017	0.02	0.017	0.715	0.818	0.792	0.746	0.807	0.843	0.919	0.835	0.884	0.903	0.891	0.927	0.831	0.897	0.874	0.874	0.861	0.885	0.937	0.965	0.955	0.952	0.96	0.929	0.956	0.917	0.905	0.942	0.933	0.96	0.955	0.944	0.945	0.938	0.925	0.948	0.97
CpG_268	0.655	0.633	0.637	0.589	0.568	0.593	0.896	0.849	0.932	0.922	0.962	0.933	0.867	0.919	0.895	0.933	0.931	0.938	0.957	0.943	0.958	0.97	0.95	0.958	0.897	0.959	0.919	0.956	0.963	0.965	0.833	0.849	0.865	0.734	0.819	0.849	0.906	0.773	0.868	0.874	0.892	0.887	0.87	0.904	0.862	0.836	0.783	0.82	0.917
CpG_269	0.286	0.329	0.315	0.354	0.349	0.293	0.304	0.333	0.303	0.329	0.339	0.322	0.472	0.544	0.508	0.476	0.541	0.527	0.552	0.463	0.456	0.452	0.452	0.466	0.49	0.486	0.531	0.476	0.479	0.539	0.23	0.309	0.282	0.273	0.307	0.315	0.496	0.493	0.533	0.435	0.508	0.466	0.448	0.408	0.284	0.254	0.311	0.334	0.429
CpG_270	0.962	0.98	0.972	0.977	0.947	0.96	0.948	0.965	0.985	0.98	0.978	0.973	0.954	0.969	0.954	0.942	0.964	0.968	0.945	0.97	0.961	0.974	0.968	0.971	0.93	0.97	0.96	0.949	0.96	0.961	0.978	0.951	0.961	0.971	0.963	0.96	0.949	0.939	0.964	0.953	0.943	0.969	0.944	0.951	0.966	0.966	0.958	0.956	0.975
CpG_271	0.589	0.56	0.622	0.643	0.589	0.574	0.456	0.48	0.462	0.479	0.447	0.494	0.599	0.659	0.646	0.702	0.658	0.683	0.828	0.834	0.822	0.864	0.84	0.858	0.711	0.843	0.886	0.786	0.778	0.836	0.585	0.591	0.616	0.571	0.598	0.616	0.607	0.62	0.644	0.625	0.634	0.648	0.683	0.652	0.655	0.615	0.617	0.621	0.63
CpG_272	0.362	0.388	0.383	0.319	0.303	0.31	0.626	0.659	0.705	0.717	0.759	0.759	0.626	0.609	0.648	0.67	0.722	0.659	0.811	0.831	0.879	0.871	0.883	0.85	0.727	0.841	0.845	0.79	0.81	0.809	0.598	0.531	0.62	0.55	0.542	0.566	0.517	0.517	0.546	0.562	0.529	0.585	0.561	0.547	0.631	0.584	0.591	0.561	0.649
CpG_273	0.977	0.964	0.964	0.943	0.949	0.961	0.97	0.964	0.972	0.972	0.975	0.966	0.945	0.958	0.945	0.965	0.95	0.942	0.97	0.962	0.958	0.967	0.968	0.972	0.937	0.949	0.97	0.947	0.961	0.973	0.971	0.965	0.974	0.956	0.98	0.975	0.956	0.962	0.968	0.968	0.96	0.984	0.969	0.965	0.963	0.964	0.955	0.959	0.965
CpG_274	0.641	0.579	0.644	0.622	0.591	0.602	0.781	0.862	0.888	0.876	0.91	0.916	0.801	0.845	0.852	0.851	0.896	0.873	0.888	0.869	0.886	0.918	0.906	0.92	0.788	0.873	0.913	0.887	0.886	0.905	0.661	0.656	0.693	0.64	0.637	0.611	0.647	0.62	0.7	0.696	0.698	0.725	0.704	0.716	0.705	0.661	0.698	0.639	0.725
CpG_275	0.064	0.039	0.042	0.057	0.046	0.065	0.07	0.067	0.067	0.102	0.057	0.061	0.505	0.583	0.54	0.524	0.583	0.595	0.676	0.637	0.646	0.639	0.641	0.685	0.589	0.653	0.664	0.633	0.654	0.682	0.523	0.605	0.6	0.537	0.565	0.539	0.49	0.527	0.53	0.574	0.602	0.565	0.555	0.458	0.71	0.732	0.693	0.743	0.724
CpG_276	0.876	0.897	0.922	0.907	0.92	0.903	0.925	0.945	0.904	0.938	0.914	0.945	0.955	0.974	0.938	0.942	0.953	0.968	0.964	0.942	0.934	0.934	0.953	0.945	0.917	0.916	0.925	0.94	0.932	0.906	0.981	0.972	0.965	0.975	0.976	0.967	0.937	0.924	0.914	0.931	0.93	0.951	0.936	0.921	0.925	0.91	0.927	0.929	0.97
CpG_277	0.084	0.051	0.049	0.092	0.08	0.11	0.082	0.128	0.034	0.058	0.028	0.038	0.823	0.867	0.836	0.827	0.851	0.859	0.699	0.539	0.552	0.568	0.528	0.559	0.568	0.674	0.627	0.594	0.632	0.614	0.738	0.695	0.76	0.818	0.754	0.766	0.853	0.872	0.845	0.852	0.86	0.886	0.886	0.876	0.81	0.803	0.802	0.839	0.617
CpG_278	0.345	0.288	0.361	0.419	0.417	0.356	0.378	0.378	0.375	0.439	0.39	0.437	0.78	0.817	0.803	0.829	0.851	0.826	0.967	0.875	0.902	0.877	0.902	0.893	0.745	0.868	0.847	0.829	0.859	0.86	0.839	0.817	0.849	0.841	0.874	0.863	0.812	0.838	0.792	0.838	0.829	0.841	0.866	0.842	0.88	0.837	0.818	0.818	0.864
CpG_279	0.731	0.744	0.76	0.739	0.732	0.747	0.777	0.795	0.76	0.783	0.81	0.811	0.694	0.652	0.727	0.688	0.733	0.75	0.816	0.797	0.773	0.877	0.797	0.829	0.76	0.814	0.769	0.777	0.818	0.826	0.782	0.702	0.742	0.717	0.705	0.713	0.762	0.713	0.743	0.727	0.707	0.752	0.722	0.779	0.78	0.733	0.716	0.7	0.746
CpG_280	0.25	0.198	0.304	0.217	0.198	0.189	0.432	0.454	0.483	0.54	0.488	0.582	0.522	0.579	0.558	0.627	0.629	0.579	0.666	0.698	0.7	0.704	0.712	0.653	0.594	0.701	0.784	0.707	0.687	0.697	0.279	0.291	0.288	0.308	0.304	0.316	0.389	0.417	0.467	0.401	0.428	0.432	0.434	0.385	0.401	0.369	0.403	0.37	0.371
CpG_281	0.877	0.957	0.949	0.956	0.958	0.955	0.894	0.92	0.895	0.931	0.922	0.897	0.641	0.679	0.692	0.679	0.701	0.698	0.955	0.943	0.945	0.953	0.967	0.952	0.908	0.967	0.951	0.936	0.936	0.947	0.957	0.96	0.93	0.935	0.953	0.954	0.919	0.952	0.935	0.935	0.944	0.945	0.954	0.954	0.948	0.966	0.936	0.94	0.95
CpG_282	0.062	0.019	0.022	0.027	0.022	0.058	0.051	0.062	0.026	0.079	0.043	0.035	0.519	0.567	0.488	0.592	0.607	0.521	0.916	0.94	0.911	0.931	0.926	0.926	0.818	0.909	0.922	0.873	0.874	0.899	0.721	0.715	0.686	0.734	0.763	0.728	0.762	0.782	0.733	0.766	0.788	0.812	0.773	0.734	0.661	0.708	0.698	0.678	0.855
CpG_283	0.968	0.977	0.976	0.976	0.955	0.973	0.975	0.952	0.968	0.975	0.967	0.973	0.902	0.959	0.935	0.934	0.939	0.951	0.96	0.944	0.958	0.944	0.963	0.961	0.914	0.959	0.967	0.965	0.968	0.964	0.919	0.935	0.923	0.963	0.937	0.943	0.954	0.965	0.966	0.957	0.958	0.965	0.955	0.928	0.932	0.944	0.926	0.932	0.95
CpG_284	0.045	0.019	0.016	0.017	0.018	0.027	0.138	0.171	0.167	0.171	0.076	0.137	0.561	0.678	0.697	0.644	0.701	0.682	0.036	0.045	0.042	0.336	0.09	0.058	0.273	0.021	0.07	0.15	0.083	0.079	0.03	0.014	0.063	0.016	0.013	0.066	0.021	0.078	0.037	0.052	0.059	0.022	0.023	0.025	0.028	0.03	0.038	0.029	0.021
CpG_285	0.6	0.463	0.596	0.465	0.528	0.563	0.696	0.644	0.696	0.418	0.57	0.617	0.626	0.687	0.694	0.67	0.675	0.579	0.834	0.882	0.868	0.817	0.86	0.878	0.737	0.833	0.866	0.758	0.785	0.874	0.601	0.495	0.558	0.469	0.516	0.587	0.503	0.474	0.567	0.49	0.479	0.569	0.518	0.487	0.589	0.577	0.484	0.464	0.692
CpG_286	0.331	0.26	0.28	0.244	0.152	0.206	0.561	0.405	0.572	0.583	0.597	0.625	0.711	0.638	0.675	0.648	0.629	0.671	0.852	0.858	0.853	0.886	0.832	0.863	0.774	0.897	0.845	0.802	0.868	0.887	0.534	0.539	0.452	0.704	0.675	0.598	0.826	0.882	0.879	0.87	0.857	0.902	0.878	0.879	0.545	0.615	0.571	0.564	0.815
CpG_287	0.05	0.023	0.017	0.016	0.064	0.05	0.042	0.052	0.013	0.033	0.014	0.033	0.573	0.578	0.619	0.567	0.626	0.59	0.909	0.843	0.859	0.917	0.884	0.853	0.834	0.911	0.869	0.866	0.934	0.933	0.943	0.965	0.969	0.945	0.961	0.951	0.918	0.938	0.956	0.941	0.936	0.965	0.962	0.953	0.925	0.954	0.938	0.958	0.97
CpG_288	0.389	0.427	0.436	0.407	0.401	0.413	0.414	0.356	0.273	0.316	0.329	0.41	0.64	0.707	0.646	0.707	0.76	0.722	0.919	0.885	0.885	0.899	0.852	0.874	0.769	0.941	0.874	0.86	0.884	0.918	0.808	0.749	0.79	0.777	0.72	0.775	0.659	0.696	0.711	0.759	0.739	0.799	0.778	0.731	0.745	0.693	0.727	0.698	0.83
CpG_289	0.118	0.035	0.029	0.046	0.03	0.101	0.043	0.05	0.027	0.094	0.019	0.035	0.268	0.131	0.019	0.038	0.024	0.013	0.862	0.841	0.852	0.84	0.82	0.829	0.645	0.827	0.819	0.705	0.784	0.775	0.726	0.628	0.679	0.661	0.699	0.687	0.659	0.602	0.607	0.541	0.606	0.551	0.473	0.531	0.609	0.613	0.661	0.578	0.784
CpG_290	0.386	0.355	0.4	0.477	0.359	0.352	0.247	0.212	0.243	0.223	0.129	0.154	0.432	0.453	0.524	0.456	0.449	0.441	0.558	0.495	0.503	0.428	0.433	0.452	0.616	0.702	0.638	0.598	0.68	0.666	0.647	0.68	0.674	0.662	0.759	0.639	0.799	0.792	0.711	0.776	0.821	0.833	0.776	0.806	0.679	0.681	0.685	0.748	0.776
CpG_291	0.147	0.084	0.165	0.204	0.372	0.227	0.075	0.057	0.03	0.045	0.021	0.018	0.923	0.96	0.939	0.936	0.959	0.976	0.969	0.96	0.951	0.972	0.965	0.952	0.918	0.979	0.967	0.931	0.946	0.947	0.984	0.984	0.988	0.983	0.983	0.969	0.963	0.949	0.953	0.971	0.969	0.978	0.972	0.968	0.971	0.962	0.956	0.974	0.986
CpG_292	0.418	0.359	0.094	0.073	0.234	0.061	0.282	0.09	0.076	0.339	0.145	0.093	0.428	0.333	0.235	0.377	0.351	0.655	0.956	0.954	0.949	0.944	0.865	0.887	0.85	0.951	0.949	0.922	0.947	0.942	0.89	0.909	0.892	0.849	0.936	0.938	0.93	0.871	0.943	0.932	0.908	0.92	0.94	0.943	0.963	0.77	0.914	0.846	0.962
CpG_293	0.213	0.116	0.169	0.138	0.11	0.178	0.729	0.689	0.82	0.858	0.957	0.91	0.491	0.48	0.45	0.432	0.455	0.405	0.931	0.952	0.968	0.965	0.945	0.945	0.81	0.838	0.922	0.914	0.895	0.836	0.606	0.6	0.539	0.598	0.609	0.597	0.464	0.6	0.64	0.573	0.648	0.528	0.676	0.505	0.908	0.922	0.828	0.887	0.773
CpG_294	0.87	0.886	0.89	0.861	0.856	0.846	0.94	0.928	0.973	0.974	0.987	0.968	0.848	0.906	0.899	0.892	0.898	0.905	0.95	0.956	0.936	0.973	0.961	0.978	0.916	0.966	0.975	0.935	0.945	0.968	0.916	0.887	0.889	0.845	0.913	0.869	0.88	0.842	0.85	0.877	0.873	0.91	0.831	0.865	0.933	0.908	0.88	0.909	0.916
CpG_295	0.964	0.973	0.984	0.507	0.973	0.969	0.973	0.953	0.979	0.978	0.975	0.962	0.906	0.974	0.971	0.965	0.976	0.97	0.963	0.969	0.959	0.971	0.975	0.97	0.944	0.497	0.967	0.983	0.969	0.974	0.98	0.972	0.96	0.975	0.964	0.969	0.975	0.968	0.503	0.973	0.972	0.974	0.491	0.975	0.956	0.972	0.952	0.959	0.965
CpG_296	0.761	0.736	0.719	0.707	0.706	0.685	0.909	0.923	0.977	0.983	0.984	0.983	0.907	0.958	0.973	0.948	0.972	0.98	0.959	0.97	0.968	0.976	0.972	0.964	0.903	0.966	0.975	0.955	0.946	0.971	0.716	0.717	0.766	0.636	0.647	0.733	0.696	0.724	0.786	0.791	0.722	0.796	0.764	0.724	0.821	0.748	0.762	0.73	0.736
CpG_297	0.582	0.59	0.597	0.57	0.599	0.54	0.476	0.53	0.543	0.519	0.533	0.465	0.596	0.585	0.589	0.596	0.676	0.58	0.762	0.797	0.804	0.742	0.748	0.692	0.771	0.873	0.891	0.822	0.824	0.853	0.678	0.636	0.626	0.597	0.626	0.696	0.649	0.628	0.67	0.688	0.63	0.708	0.684	0.658	0.68	0.684	0.66	0.612	0.722
CpG_298	0.638	0.701	0.685	0.581	0.614	0.667	0.912	0.893	0.943	0.955	0.905	0.944	0.843	0.853	0.861	0.855	0.933	0.879	0.944	0.929	0.935	0.937	0.948	0.956	0.9	0.955	0.954	0.916	0.951	0.965	0.859	0.846	0.82	0.861	0.86	0.842	0.848	0.838	0.905	0.811	0.849	0.867	0.819	0.71	0.934	0.945	0.899	0.954	0.928
CpG_299	0.982	0.965	0.972	0.973	0.974	0.967	0.972	0.97	0.982	0.973	0.966	0.982	0.916	0.958	0.951	0.948	0.941	0.957	0.895	0.933	0.939	0.942	0.916	0.932	0.892	0.912	0.96	0.927	0.948	0.934	0.614	0.637	0.628	0.644	0.569	0.69	0.732	0.764	0.8	0.731	0.838	0.83	0.923	0.848	0.81	0.837	0.867	0.859	0.7
CpG_300	0.163	0.104	0.193	0.173	0.248	0.195	0.446	0.394	0.462	0.451	0.487	0.513	0.827	0.881	0.869	0.85	0.893	0.89	0.967	0.971	0.972	0.978	0.977	0.972	0.922	0.969	0.956	0.946	0.962	0.982	0.925	0.949	0.935	0.931	0.927	0.938	0.962	0.954	0.956	0.948	0.949	0.956	0.971	0.943	0.938	0.945	0.866	0.901	0.97
CpG_301	0.229	0.209	0.228	0.221	0.169	0.17	0.559	0.579	0.605	0.636	0.723	0.716	0.623	0.572	0.594	0.633	0.656	0.691	0.868	0.869	0.883	0.882	0.89	0.846	0.777	0.851	0.872	0.843	0.816	0.861	0.553	0.514	0.564	0.51	0.549	0.593	0.53	0.398	0.511	0.533	0.501	0.551	0.467	0.509	0.409	0.391	0.394	0.385	0.687
CpG_302	0.266	0.355	0.362	0.281	0.284	0.267	0.438	0.45	0.511	0.515	0.533	0.63	0.4	0.354	0.366	0.48	0.498	0.442	0.739	0.723	0.717	0.803	0.726	0.732	0.59	0.707	0.741	0.687	0.767	0.758	0.482	0.497	0.463	0.383	0.45	0.468	0.341	0.3	0.383	0.404	0.364	0.435	0.395	0.407	0.497	0.423	0.485	0.394	0.567
CpG_303	0.948	0.96	0.964	0.931	0.93	0.932	0.939	0.958	0.987	0.982	0.972	0.982	0.903	0.873	0.922	0.921	0.937	0.924	0.938	0.949	0.956	0.962	0.955	0.951	0.902	0.955	0.962	0.94	0.952	0.973	0.898	0.894	0.884	0.83	0.878	0.874	0.89	0.844	0.838	0.852	0.864	0.91	0.827	0.865	0.889	0.857	0.853	0.87	0.921
CpG_304	0.961	0.96	0.962	0.902	0.914	0.906	0.959	0.955	0.961	0.947	0.959	0.962	0.425	0.621	0.49	0.546	0.531	0.498	0.651	0.54	0.547	0.461	0.576	0.501	0.462	0.708	0.483	0.686	0.399	0.558	0.504	0.668	0.608	0.536	0.677	0.668	0.477	0.545	0.411	0.571	0.462	0.342	0.339	0.415	0.803	0.771	0.779	0.819	0.577
CpG_305	0.525	0.553	0.605	0.561	0.583	0.592	0.501	0.533	0.514	0.547	0.523	0.553	0.428	0.443	0.462	0.528	0.498	0.492	0.709	0.662	0.653	0.683	0.666	0.678	0.692	0.686	0.643	0.651	0.649	0.697	0.651	0.613	0.616	0.655	0.684	0.611	0.646	0.665	0.611	0.62	0.668	0.651	0.635	0.609	0.673	0.663	0.655	0.627	0.716
CpG_306	0.799	0.78	0.746	0.696	0.653	0.603	0.969	0.933	0.977	0.965	0.984	0.979	0.751	0.815	0.777	0.75	0.765	0.809	0.853	0.922	0.913	0.97	0.927	0.927	0.837	0.842	0.947	0.89	0.91	0.908	0.517	0.5	0.487	0.584	0.585	0.534	0.687	0.668	0.602	0.605	0.624	0.623	0.493	0.517	0.593	0.58	0.579	0.527	0.702
CpG_307	0.389	0.42	0.435	0.37	0.365	0.381	0.715	0.74	0.839	0.782	0.865	0.883	0.632	0.663	0.705	0.702	0.701	0.72	0.869	0.924	0.901	0.931	0.911	0.927	0.733	0.853	0.903	0.83	0.859	0.868	0.492	0.465	0.507	0.388	0.465	0.473	0.454	0.379	0.455	0.465	0.443	0.483	0.472	0.45	0.524	0.472	0.495	0.457	0.553
CpG_308	0.126	0.106	0.066	0.113	0.072	0.134	0.125	0.11	0.083	0.122	0.101	0.081	0.324	0.266	0.212	0.279	0.258	0.224	0.793	0.769	0.752	0.674	0.707	0.708	0.686	0.783	0.723	0.743	0.736	0.747	0.787	0.68	0.728	0.741	0.797	0.711	0.678	0.695	0.69	0.71	0.665	0.709	0.66	0.63	0.726	0.699	0.691	0.645	0.822
CpG_309	0.717	0.754	0.752	0.628	0.613	0.543	0.933	0.908	0.941	0.958	0.962	0.974	0.839	0.842	0.867	0.862	0.893	0.897	0.95	0.969	0.95	0.97	0.951	0.969	0.884	0.938	0.961	0.924	0.945	0.967	0.662	0.667	0.599	0.693	0.636	0.692	0.69	0.642	0.722	0.762	0.578	0.748	0.617	0.712	0.736	0.774	0.757	0.757	0.759
CpG_310	0.597	0.54	0.613	0.691	0.748	0.677	0.355	0.245	0.102	0.143	0.261	0.231	0.85	0.923	0.94	0.903	0.944	0.963	0.959	0.964	0.97	0.976	0.946	0.962	0.924	0.978	0.971	0.966	0.96	0.965	0.924	0.936	0.962	0.908	0.932	0.944	0.942	0.926	0.942	0.945	0.933	0.944	0.95	0.936	0.88	0.861	0.819	0.845	0.957
CpG_311	0.201	0.183	0.186	0.277	0.264	0.166	0.324	0.352	0.338	0.322	0.402	0.368	0.54	0.524	0.582	0.571	0.654	0.566	0.718	0.631	0.639	0.662	0.677	0.719	0.69	0.68	0.714	0.668	0.713	0.737	0.776	0.767	0.788	0.878	0.798	0.788	0.85	0.863	0.817	0.854	0.871	0.864	0.856	0.881	0.734	0.609	0.701	0.695	0.866
CpG_312	0.126	0.081	0.061	0.064	0.045	0.049	0.066	0.052	0.064	0.053	0.058	0.046	0.582	0.63	0.556	0.639	0.593	0.521	0.868	0.835	0.817	0.772	0.795	0.807	0.749	0.822	0.807	0.809	0.837	0.786	0.912	0.851	0.848	0.845	0.907	0.902	0.788	0.81	0.756	0.834	0.81	0.865	0.826	0.829	0.814	0.777	0.837	0.777	0.926
CpG_313	0.976	0.981	0.98	0.973	0.969	0.974	0.972	0.962	0.981	0.983	0.984	0.972	0.902	0.893	0.887	0.928	0.909	0.889	0.962	0.956	0.941	0.967	0.945	0.949	0.941	0.968	0.962	0.927	0.918	0.95	0.966	0.965	0.968	0.957	0.959	0.957	0.969	0.955	0.948	0.955	0.931	0.96	0.953	0.947	0.974	0.959	0.959	0.968	0.953
CpG_314	0.243	0.279	0.291	0.327	0.293	0.312	0.252	0.222	0.23	0.23	0.227	0.23	0.213	0.144	0.08	0.18	0.151	0.079	0.726	0.649	0.682	0.701	0.659	0.644	0.55	0.48	0.578	0.537	0.498	0.525	0.558	0.412	0.452	0.425	0.494	0.435	0.599	0.603	0.498	0.545	0.465	0.519	0.462	0.491	0.442	0.655	0.635	0.649	0.643
CpG_315	0.452	0.449	0.447	0.282	0.375	0.411	0.601	0.511	0.456	0.67	0.54	0.573	0.803	0.92	0.883	0.898	0.894	0.869	0.832	0.748	0.79	0.867	0.837	0.708	0.877	0.907	0.892	0.887	0.897	0.898	0.876	0.889	0.897	0.725	0.835	0.911	0.878	0.848	0.863	0.898	0.891	0.923	0.885	0.889	0.709	0.714	0.69	0.728	0.905
CpG_316	0.693	0.653	0.643	0.676	0.588	0.613	0.876	0.878	0.883	0.93	0.926	0.954	0.887	0.923	0.928	0.911	0.913	0.949	0.889	0.918	0.938	0.932	0.915	0.949	0.807	0.878	0.925	0.879	0.892	0.886	0.666	0.656	0.657	0.648	0.65	0.697	0.708	0.73	0.719	0.75	0.737	0.773	0.771	0.761	0.717	0.77	0.747	0.768	0.77
CpG_317	0.977	0.974	0.965	0.969	0.975	0.971	0.975	0.965	0.964	0.972	0.947	0.957	0.976	0.99	0.983	0.985	0.983	0.988	0.977	0.981	0.979	0.977	0.982	0.982	0.969	0.982	0.976	0.98	0.981	0.977	0.984	0.985	0.989	0.986	0.987	0.988	0.982	0.974	0.978	0.978	0.983	0.984	0.984	0.977	0.975	0.973	0.977	0.982	0.984
CpG_318	0.658	0.706	0.656	0.574	0.567	0.57	0.877	0.878	0.967	0.928	0.95	0.969	0.873	0.909	0.95	0.921	0.942	0.949	0.922	0.944	0.952	0.968	0.924	0.947	0.851	0.955	0.944	0.896	0.947	0.942	0.59	0.568	0.615	0.522	0.523	0.554	0.682	0.654	0.65	0.663	0.636	0.725	0.669	0.696	0.611	0.531	0.57	0.51	0.708
CpG_319	0.632	0.63	0.607	0.618	0.5	0.578	0.827	0.837	0.82	0.904	0.885	0.911	0.75	0.823	0.801	0.824	0.751	0.787	0.923	0.9	0.912	0.897	0.92	0.887	0.86	0.92	0.91	0.899	0.904	0.9	0.909	0.923	0.875	0.946	0.901	0.914	0.897	0.88	0.861	0.894	0.903	0.897	0.883	0.895	0.849	0.859	0.843	0.881	0.915
CpG_320	0.829	0.858	0.876	0.88	0.805	0.806	0.803	0.854	0.853	0.927	0.746	0.932	0.768	0.82	0.78	0.805	0.809	0.797	0.922	0.938	0.936	0.942	0.955	0.951	0.873	0.949	0.948	0.916	0.927	0.947	0.831	0.833	0.866	0.822	0.8	0.886	0.875	0.894	0.887	0.886	0.872	0.893	0.893	0.87	0.847	0.864	0.841	0.854	0.82
CpG_321	0.068	0.036	0.04	0.033	0.035	0.04	0.042	0.038	0.04	0.037	0.018	0.013	0.648	0.62	0.49	0.681	0.603	0.501	0.8	0.785	0.81	0.712	0.74	0.721	0.686	0.771	0.778	0.752	0.767	0.757	0.468	0.462	0.411	0.445	0.469	0.454	0.51	0.57	0.547	0.592	0.554	0.579	0.603	0.574	0.528	0.533	0.463	0.569	0.527
CpG_322	0.97	0.967	0.946	0.973	0.965	0.967	0.642	0.691	0.65	0.648	0.561	0.686	0.954	0.982	0.978	0.972	0.983	0.984	0.959	0.947	0.963	0.932	0.944	0.949	0.953	0.973	0.955	0.95	0.962	0.954	0.968	0.948	0.948	0.974	0.964	0.952	0.972	0.981	0.967	0.983	0.977	0.981	0.976	0.971	0.914	0.916	0.974	0.958	0.97
CpG_323	0.695	0.736	0.755	0.748	0.721	0.73	0.912	0.87	0.922	0.91	0.928	0.929	0.804	0.863	0.821	0.85	0.81	0.833	0.938	0.923	0.906	0.932	0.922	0.926	0.816	0.937	0.915	0.906	0.886	0.902	0.793	0.825	0.811	0.815	0.811	0.819	0.792	0.824	0.833	0.82	0.821	0.839	0.806	0.798	0.819	0.812	0.804	0.811	0.803
CpG_324	0.564	0.472	0.465	0.412	0.332	0.47	0.403	0.495	0.483	0.429	0.52	0.546	0.453	0.336	0.383	0.378	0.468	0.505	0.824	0.888	0.908	0.924	0.903	0.886	0.647	0.748	0.869	0.748	0.761	0.747	0.366	0.336	0.388	0.256	0.309	0.318	0.306	0.231	0.307	0.301	0.314	0.302	0.309	0.33	0.432	0.405	0.422	0.391	0.566
CpG_325	0.553	0.429	0.525	0.569	0.634	0.665	0.15	0.106	0.162	0.113	0.133	0.096	0.486	0.602	0.522	0.555	0.545	0.475	0.908	0.856	0.858	0.84	0.831	0.815	0.86	0.893	0.876	0.889	0.868	0.844	0.962	0.935	0.949	0.95	0.951	0.95	0.933	0.943	0.901	0.934	0.934	0.955	0.923	0.926	0.914	0.9	0.92	0.916	0.944
CpG_326	0.981	0.978	0.971	0.977	0.972	0.978	0.973	0.967	0.988	0.981	0.98	0.983	0.918	0.928	0.922	0.957	0.975	0.963	0.977	0.962	0.972	0.977	0.979	0.982	0.943	0.978	0.971	0.982	0.983	0.978	0.978	0.98	0.979	0.981	0.977	0.979	0.976	0.959	0.976	0.977	0.974	0.983	0.98	0.973	0.975	0.97	0.973	0.973	0.977
CpG_327	0.041	0.051	0.055	0.049	0.048	0.055	0.05	0.047	0.05	0.039	0.063	0.033	0.725	0.88	0.756	0.756	0.828	0.761	0.876	0.731	0.785	0.704	0.767	0.746	0.741	0.825	0.722	0.768	0.759	0.804	0.954	0.938	0.96	0.945	0.966	0.952	0.947	0.936	0.901	0.929	0.935	0.945	0.931	0.92	0.932	0.917	0.889	0.92	0.949
CpG_328	0.645	0.691	0.64	0.58	0.668	0.596	0.796	0.886	0.944	0.936	0.942	0.921	0.193	0.047	0.031	0.146	0.046	0.023	0.941	0.951	0.936	0.965	0.945	0.927	0.774	0.66	0.798	0.814	0.849	0.822	0.834	0.81	0.754	0.774	0.872	0.746	0.708	0.722	0.668	0.749	0.785	0.749	0.695	0.637	0.832	0.908	0.82	0.835	0.913
CpG_329	0.882	0.883	0.9	0.885	0.867	0.868	0.894	0.853	0.885	0.87	0.841	0.881	0.749	0.818	0.805	0.83	0.817	0.814	0.831	0.867	0.879	0.906	0.869	0.86	0.823	0.898	0.867	0.855	0.857	0.87	0.772	0.793	0.762	0.741	0.769	0.772	0.802	0.749	0.784	0.759	0.775	0.839	0.739	0.757	0.798	0.77	0.739	0.738	0.84
CpG_330	0.861	0.844	0.864	0.851	0.797	0.824	0.594	0.759	0.651	0.655	0.584	0.714	0.571	0.764	0.71	0.703	0.883	0.662	0.712	0.828	0.831	0.843	0.724	0.77	0.716	0.836	0.864	0.681	0.726	0.785	0.84	0.781	0.767	0.719	0.735	0.768	0.883	0.828	0.858	0.772	0.823	0.859	0.873	0.893	0.808	0.841	0.825	0.787	0.742
CpG_331	0.407	0.406	0.436	0.375	0.434	0.438	0.742	0.737	0.828	0.736	0.788	0.77	0.576	0.654	0.712	0.648	0.637	0.639	0.769	0.782	0.805	0.826	0.786	0.829	0.751	0.808	0.831	0.808	0.785	0.82	0.482	0.488	0.514	0.412	0.48	0.504	0.435	0.43	0.437	0.444	0.458	0.533	0.467	0.44	0.653	0.582	0.549	0.573	0.552
CpG_332	0.208	0.158	0.041	0.042	0.136	0.046	0.206	0.068	0.066	0.18	0.102	0.076	0.209	0.158	0.137	0.193	0.192	0.351	0.545	0.535	0.525	0.53	0.373	0.401	0.414	0.47	0.546	0.477	0.474	0.462	0.427	0.47	0.381	0.476	0.429	0.462	0.497	0.46	0.533	0.494	0.478	0.522	0.553	0.52	0.577	0.376	0.453	0.424	0.494
CpG_333	0.904	0.918	0.914	0.905	0.896	0.855	0.882	0.897	0.932	0.936	0.953	0.949	0.84	0.969	0.961	0.953	0.971	0.973	0.358	0.385	0.383	0.481	0.518	0.515	0.76	0.79	0.841	0.786	0.753	0.849	0.426	0.433	0.426	0.509	0.399	0.454	0.772	0.87	0.778	0.876	0.747	0.92	0.903	0.889	0.47	0.514	0.483	0.481	0.204
CpG_334	0.371	0.356	0.369	0.387	0.325	0.349	0.566	0.598	0.674	0.635	0.686	0.734	0.154	0.098	0.063	0.177	0.096	0.05	0.643	0.584	0.606	0.65	0.585	0.604	0.572	0.57	0.675	0.59	0.594	0.588	0.447	0.509	0.509	0.448	0.539	0.528	0.283	0.283	0.313	0.26	0.321	0.257	0.219	0.218	0.619	0.583	0.576	0.559	0.648
CpG_335	0.853	0.853	0.868	0.885	0.879	0.872	0.808	0.813	0.775	0.742	0.782	0.83	0.682	0.632	0.678	0.668	0.761	0.684	0.892	0.846	0.865	0.858	0.855	0.896	0.795	0.892	0.856	0.832	0.843	0.849	0.901	0.896	0.878	0.917	0.899	0.896	0.84	0.841	0.885	0.867	0.907	0.895	0.858	0.801	0.86	0.897	0.83	0.875	0.898
CpG_336	0.049	0.016	0.026	0.048	0.068	0.056	0.476	0.432	0.521	0.545	0.686	0.661	0.612	0.614	0.592	0.65	0.701	0.687	0.783	0.788	0.803	0.83	0.813	0.792	0.752	0.805	0.842	0.789	0.822	0.826	0.574	0.553	0.574	0.523	0.529	0.579	0.641	0.552	0.61	0.581	0.562	0.624	0.571	0.596	0.6	0.598	0.558	0.538	0.592
CpG_337	0.701	0.681	0.718	0.675	0.474	0.529	0.92	0.879	0.945	0.959	0.979	0.971	0.883	0.888	0.938	0.928	0.94	0.93	0.963	0.966	0.961	0.968	0.959	0.969	0.892	0.947	0.963	0.948	0.92	0.951	0.724	0.731	0.808	0.606	0.655	0.747	0.56	0.65	0.689	0.731	0.608	0.702	0.799	0.743	0.876	0.828	0.864	0.785	0.813
CpG_338	0.51	0.48	0.568	0.575	0.506	0.506	0.491	0.486	0.493	0.489	0.488	0.486	0.631	0.692	0.688	0.672	0.722	0.712	0.777	0.763	0.777	0.744	0.692	0.719	0.647	0.751	0.711	0.727	0.725	0.719	0.634	0.664	0.659	0.605	0.663	0.627	0.579	0.618	0.641	0.649	0.66	0.68	0.647	0.606	0.709	0.711	0.679	0.695	0.752
CpG_339	0.311	0.038	0.35	0.285	0.034	0.334	0.756	0.629	0.224	0.628	0.579	0.943	0.875	0.948	0.898	0.911	0.925	0.919	0.923	0.926	0.927	0.96	0.936	0.93	0.844	0.931	0.921	0.912	0.893	0.909	0.904	0.85	0.876	0.877	0.892	0.907	0.834	0.79	0.83	0.845	0.806	0.851	0.79	0.788	0.885	0.882	0.841	0.833	0.915
CpG_340	0.657	0.477	0.671	0.516	0.453	0.503	0.885	0.923	0.931	0.934	0.943	0.95	0.834	0.722	0.785	0.825	0.902	0.866	0.949	0.951	0.951	0.956	0.951	0.957	0.853	0.933	0.945	0.932	0.938	0.934	0.753	0.69	0.734	0.713	0.755	0.695	0.499	0.612	0.695	0.674	0.726	0.663	0.626	0.532	0.893	0.904	0.863	0.851	0.755
CpG_341	0.693	0.583	0.556	0.626	0.623	0.608	0.364	0.284	0.35	0.347	0.262	0.297	0.597	0.671	0.58	0.588	0.628	0.602	0.841	0.815	0.807	0.803	0.751	0.807	0.728	0.766	0.757	0.769	0.796	0.784	0.807	0.781	0.789	0.8	0.779	0.748	0.75	0.772	0.785	0.743	0.787	0.817	0.773	0.804	0.826	0.813	0.782	0.806	0.83
CpG_342	0.538	0.473	0.502	0.45	0.477	0.435	0.755	0.747	0.868	0.841	0.878	0.905	0.64	0.663	0.643	0.627	0.787	0.686	0.849	0.866	0.909	0.911	0.877	0.885	0.767	0.802	0.87	0.83	0.876	0.843	0.642	0.524	0.507	0.487	0.51	0.596	0.587	0.614	0.668	0.657	0.687	0.618	0.658	0.658	0.598	0.525	0.578	0.533	0.563
CpG_343	0.946	0.919	0.942	0.957	0.922	0.918	0.954	0.936	0.963	0.954	0.977	0.972	0.843	0.854	0.903	0.886	0.878	0.905	0.929	0.941	0.952	0.955	0.922	0.944	0.859	0.928	0.964	0.919	0.895	0.926	0.678	0.64	0.689	0.608	0.616	0.623	0.624	0.631	0.674	0.666	0.612	0.748	0.647	0.68	0.712	0.665	0.67	0.642	0.719
CpG_344	0.988	0.977	0.987	0.983	0.981	0.976	0.983	0.982	0.985	0.99	0.982	0.979	0.963	0.985	0.974	0.977	0.985	0.984	0.98	0.984	0.982	0.98	0.985	0.985	0.965	0.979	0.982	0.98	0.985	0.98	0.971	0.973	0.952	0.981	0.964	0.966	0.942	0.946	0.958	0.964	0.973	0.953	0.96	0.944	0.968	0.956	0.963	0.935	0.975
CpG_345	0.887	0.897	0.839	0.776	0.775	0.798	0.979	0.973	0.98	0.979	0.973	0.983	0.923	0.883	0.948	0.941	0.957	0.973	0.96	0.969	0.978	0.972	0.98	0.981	0.935	0.974	0.972	0.968	0.964	0.975	0.817	0.799	0.83	0.753	0.843	0.827	0.755	0.745	0.764	0.793	0.765	0.832	0.781	0.801	0.824	0.786	0.761	0.706	0.907
CpG_346	0.051	0.025	0.027	0.019	0.038	0.043	0.062	0.056	0.035	0.059	0.046	0.059	0.377	0.371	0.362	0.438	0.375	0.416	0.807	0.723	0.706	0.667	0.668	0.579	0.561	0.795	0.7	0.629	0.624	0.601	0.621	0.607	0.645	0.451	0.62	0.625	0.477	0.427	0.482	0.49	0.5	0.517	0.48	0.486	0.554	0.519	0.507	0.463	0.81
CpG_347	0.554	0.563	0.61	0.539	0.538	0.556	0.628	0.6	0.65	0.664	0.666	0.653	0.496	0.367	0.515	0.567	0.548	0.571	0.661	0.659	0.661	0.743	0.681	0.668	0.6	0.689	0.723	0.673	0.663	0.676	0.571	0.518	0.561	0.524	0.599	0.584	0.586	0.521	0.575	0.563	0.517	0.58	0.501	0.516	0.636	0.594	0.603	0.607	0.636
CpG_348	0.912	0.84	0.905	0.842	0.784	0.774	0.925	0.905	0.975	0.94	0.97	0.97	0.727	0.717	0.744	0.77	0.723	0.745	0.94	0.936	0.949	0.952	0.932	0.953	0.836	0.932	0.939	0.905	0.95	0.931	0.761	0.738	0.7	0.683	0.716	0.724	0.672	0.693	0.717	0.7	0.692	0.736	0.698	0.682	0.82	0.792	0.745	0.756	0.804
CpG_349	0.641	0.555	0.649	0.641	0.549	0.579	0.528	0.574	0.539	0.524	0.499	0.533	0.798	0.903	0.788	0.829	0.85	0.811	0.959	0.953	0.962	0.935	0.964	0.961	0.917	0.971	0.964	0.95	0.96	0.962	0.956	0.956	0.967	0.975	0.962	0.957	0.963	0.941	0.955	0.969	0.965	0.961	0.962	0.964	0.957	0.954	0.935	0.932	0.971
CpG_350	0.575	0.563	0.6	0.645	0.581	0.641	0.759	0.795	0.837	0.831	0.888	0.859	0.668	0.658	0.71	0.693	0.713	0.687	0.808	0.83	0.816	0.842	0.851	0.843	0.799	0.838	0.829	0.821	0.839	0.835	0.7	0.679	0.67	0.676	0.688	0.689	0.687	0.711	0.676	0.667	0.708	0.721	0.639	0.651	0.645	0.685	0.656	0.649	0.696
CpG_351	0.05	0.032	0.025	0.036	0.023	0.041	0.034	0.065	0.025	0.065	0.029	0.04	0.587	0.699	0.63	0.654	0.654	0.658	0.9	0.869	0.898	0.948	0.857	0.882	0.81	0.92	0.92	0.871	0.894	0.876	0.671	0.732	0.699	0.783	0.675	0.726	0.689	0.734	0.791	0.645	0.703	0.716	0.747	0.684	0.209	0.224	0.237	0.119	0.68
CpG_352	0.946	0.969	0.949	0.957	0.952	0.924	0.868	0.869	0.881	0.854	0.842	0.854	0.826	0.864	0.815	0.819	0.882	0.846	0.95	0.894	0.93	0.911	0.899	0.939	0.9	0.951	0.957	0.936	0.941	0.961	0.873	0.943	0.89	0.941	0.923	0.955	0.905	0.892	0.9	0.816	0.865	0.849	0.789	0.722	0.922	0.944	0.902	0.964	0.95
CpG_353	0.639	0.519	0.604	0.695	0.627	0.632	0.204	0.208	0.131	0.131	0.097	0.101	0.431	0.536	0.418	0.446	0.499	0.406	0.775	0.733	0.713	0.708	0.725	0.76	0.765	0.81	0.813	0.775	0.773	0.889	0.868	0.847	0.89	0.815	0.808	0.862	0.891	0.872	0.868	0.871	0.868	0.881	0.846	0.791	0.906	0.939	0.902	0.93	0.93
CpG_354	0.554	0.555	0.538	0.513	0.557	0.464	0.818	0.781	0.92	0.859	0.933	0.91	0.891	0.927	0.929	0.885	0.953	0.952	0.959	0.943	0.947	0.947	0.954	0.929	0.911	0.936	0.933	0.933	0.952	0.967	0.965	0.959	0.961	0.944	0.959	0.966	0.966	0.962	0.962	0.954	0.965	0.976	0.97	0.959	0.966	0.96	0.934	0.952	0.962
CpG_355	0.654	0.533	0.592	0.588	0.547	0.558	0.305	0.42	0.366	0.39	0.3	0.337	0.827	0.901	0.896	0.898	0.9	0.928	0.963	0.964	0.949	0.963	0.967	0.968	0.877	0.972	0.947	0.96	0.967	0.971	0.838	0.869	0.808	0.905	0.843	0.89	0.876	0.876	0.932	0.928	0.931	0.953	0.955	0.93	0.709	0.733	0.689	0.817	0.92
CpG_356	0.924	0.849	0.897	0.865	0.848	0.825	0.869	0.846	0.917	0.894	0.869	0.888	0.813	0.84	0.757	0.776	0.822	0.836	0.823	0.857	0.819	0.815	0.826	0.851	0.733	0.759	0.792	0.804	0.835	0.772	0.79	0.734	0.778	0.794	0.763	0.779	0.768	0.791	0.711	0.827	0.77	0.79	0.716	0.764	0.753	0.751	0.752	0.775	0.777
CpG_357	0.587	0.59	0.666	0.574	0.586	0.583	0.64	0.605	0.724	0.685	0.687	0.715	0.357	0.356	0.344	0.398	0.414	0.362	0.687	0.662	0.667	0.73	0.691	0.683	0.657	0.713	0.667	0.688	0.701	0.689	0.593	0.614	0.62	0.571	0.607	0.619	0.588	0.652	0.614	0.622	0.631	0.611	0.61	0.558	0.649	0.655	0.604	0.657	0.64
CpG_358	0.47	0.471	0.478	0.512	0.443	0.375	0.821	0.804	0.957	0.956	0.972	0.973	0.86	0.961	0.955	0.932	0.925	0.888	0.985	0.978	0.98	0.984	0.982	0.987	0.932	0.982	0.973	0.975	0.981	0.984	0.945	0.943	0.917	0.911	0.928	0.959	0.887	0.945	0.902	0.902	0.93	0.977	0.92	0.895	0.941	0.945	0.928	0.954	0.955
CpG_359	0.502	0.597	0.609	0.581	0.633	0.623	0.278	0.32	0.263	0.278	0.239	0.267	0.325	0.331	0.283	0.357	0.35	0.292	0.554	0.492	0.496	0.448	0.468	0.473	0.461	0.488	0.446	0.485	0.466	0.484	0.722	0.658	0.621	0.569	0.569	0.545	0.599	0.606	0.617	0.643	0.615	0.628	0.671	0.675	0.585	0.547	0.559	0.521	0.555
CpG_360	0.464	0.402	0.435	0.496	0.507	0.487	0.205	0.224	0.158	0.142	0.056	0.075	0.425	0.464	0.405	0.419	0.452	0.418	0.544	0.49	0.496	0.473	0.457	0.527	0.512	0.522	0.551	0.484	0.518	0.495	0.608	0.622	0.589	0.639	0.676	0.635	0.735	0.71	0.653	0.725	0.745	0.693	0.638	0.666	0.668	0.607	0.643	0.686	0.672
CpG_361	0.123	0.146	0.184	0.193	0.17	0.164	0.067	0.093	0.126	0.072	0.044	0.048	0.484	0.445	0.471	0.22	0.381	0.473	0.512	0.522	0.515	0.785	0.773	0.812	0.819	0.918	0.926	0.533	0.879	0.922	0.734	0.474	0.459	0.606	0.643	0.609	0.71	0.655	0.5	0.52	0.698	0.772	0.473	0.736	0.545	0.332	0.363	0.506	0.768
CpG_362	0.335	0.332	0.26	0.288	0.21	0.261	0.259	0.308	0.357	0.256	0.205	0.272	0.513	0.525	0.62	0.561	0.559	0.546	0.781	0.753	0.753	0.697	0.742	0.731	0.751	0.843	0.78	0.764	0.767	0.8	0.741	0.692	0.713	0.708	0.717	0.724	0.727	0.753	0.727	0.754	0.749	0.757	0.777	0.735	0.767	0.684	0.723	0.706	0.81
CpG_363	0.675	0.56	0.641	0.702	0.657	0.686	0.254	0.327	0.156	0.248	0.159	0.204	0.436	0.476	0.377	0.426	0.417	0.405	0.63	0.626	0.633	0.547	0.654	0.638	0.649	0.717	0.604	0.668	0.711	0.636	0.711	0.727	0.686	0.661	0.752	0.74	0.683	0.773	0.759	0.756	0.787	0.779	0.764	0.741	0.789	0.778	0.76	0.816	0.786
CpG_364	0.524	0.58	0.589	0.564	0.559	0.563	0.44	0.494	0.479	0.433	0.461	0.451	0.402	0.295	0.369	0.427	0.44	0.428	0.542	0.488	0.486	0.514	0.475	0.453	0.472	0.479	0.512	0.5	0.489	0.472	0.527	0.527	0.526	0.457	0.51	0.516	0.524	0.506	0.524	0.519	0.529	0.559	0.509	0.505	0.527	0.489	0.506	0.509	0.498
CpG_365	0.917	0.947	0.943	0.965	0.933	0.923	0.926	0.944	0.948	0.967	0.974	0.974	0.872	0.909	0.885	0.883	0.905	0.924	0.894	0.853	0.859	0.876	0.836	0.867	0.894	0.955	0.958	0.949	0.932	0.952	0.631	0.635	0.55	0.621	0.641	0.617	0.907	0.897	0.913	0.905	0.872	0.946	0.914	0.936	0.801	0.893	0.807	0.812	0.851
CpG_366	0.552	0.619	0.557	0.53	0.602	0.587	0.508	0.617	0.612	0.508	0.542	0.57	0.489	0.466	0.586	0.552	0.574	0.572	0.653	0.604	0.607	0.545	0.569	0.557	0.623	0.589	0.625	0.572	0.515	0.532	0.614	0.566	0.605	0.567	0.55	0.539	0.551	0.604	0.548	0.524	0.526	0.56	0.55	0.554	0.581	0.5	0.511	0.597	0.482
CpG_367	0.524	0.502	0.532	0.594	0.56	0.56	0.224	0.249	0.188	0.189	0.163	0.166	0.373	0.376	0.349	0.369	0.385	0.352	0.773	0.703	0.72	0.651	0.671	0.716	0.614	0.702	0.671	0.633	0.669	0.676	0.489	0.544	0.582	0.625	0.639	0.629	0.665	0.687	0.705	0.684	0.726	0.736	0.673	0.632	0.685	0.729	0.671	0.68	0.738
CpG_368	0.244	0.146	0.268	0.416	0.414	0.3	0.056	0.031	0.032	0.032	0.02	0.02	0.127	0.099	0.039	0.039	0.075	0.029	0.67	0.557	0.548	0.556	0.568	0.633	0.542	0.655	0.623	0.539	0.583	0.58	0.684	0.636	0.607	0.644	0.655	0.704	0.823	0.783	0.751	0.673	0.766	0.689	0.46	0.472	0.798	0.861	0.793	0.851	0.762
CpG_369	0.112	0.085	0.091	0.111	0.101	0.091	0.412	0.372	0.447	0.448	0.459	0.51	0.356	0.352	0.347	0.389	0.377	0.357	0.708	0.703	0.717	0.681	0.7	0.702	0.57	0.601	0.675	0.622	0.603	0.59	0.399	0.419	0.385	0.428	0.4	0.397	0.438	0.445	0.448	0.465	0.46	0.489	0.481	0.467	0.471	0.431	0.446	0.437	0.474
CpG_370	0.723	0.781	0.763	0.737	0.638	0.612	0.874	0.901	0.973	0.953	0.975	0.981	0.572	0.442	0.645	0.696	0.654	0.633	0.686	0.848	0.833	0.896	0.833	0.841	0.711	0.617	0.866	0.735	0.745	0.715	0.251	0.22	0.267	0.118	0.157	0.299	0.155	0.219	0.324	0.292	0.325	0.233	0.29	0.261	0.461	0.431	0.425	0.387	0.15
CpG_371	0.861	0.897	0.92	0.838	0.875	0.886	0.927	0.932	0.917	0.943	0.911	0.941	0.952	0.962	0.941	0.946	0.926	0.953	0.942	0.93	0.929	0.926	0.937	0.927	0.899	0.934	0.926	0.938	0.929	0.925	0.943	0.905	0.878	0.901	0.912	0.913	0.922	0.913	0.906	0.908	0.893	0.91	0.892	0.889	0.908	0.891	0.906	0.87	0.95
CpG_372	0.026	0.016	0.018	0.015	0.016	0.027	0.12	0.075	0.072	0.076	0.088	0.066	0.911	0.973	0.959	0.955	0.968	0.971	0.974	0.971	0.967	0.975	0.974	0.973	0.931	0.97	0.961	0.946	0.967	0.962	0.978	0.984	0.984	0.976	0.973	0.978	0.974	0.966	0.971	0.972	0.976	0.973	0.981	0.973	0.966	0.956	0.944	0.961	0.97
CpG_373	0.766	0.755	0.79	0.725	0.689	0.672	0.955	0.948	0.965	0.975	0.971	0.971	0.829	0.858	0.845	0.882	0.908	0.908	0.925	0.889	0.945	0.935	0.909	0.927	0.839	0.932	0.925	0.877	0.9	0.917	0.798	0.762	0.754	0.731	0.777	0.776	0.806	0.725	0.769	0.738	0.738	0.77	0.696	0.677	0.859	0.805	0.763	0.784	0.882
CpG_374	0.918	0.912	0.943	0.952	0.917	0.929	0.735	0.683	0.759	0.747	0.75	0.692	0.848	0.936	0.91	0.913	0.947	0.957	0.975	0.966	0.978	0.949	0.968	0.976	0.908	0.96	0.97	0.913	0.94	0.94	0.944	0.872	0.884	0.903	0.891	0.876	0.89	0.892	0.902	0.915	0.948	0.951	0.94	0.946	0.959	0.953	0.938	0.933	0.92
CpG_375	0.744	0.742	0.753	0.712	0.636	0.636	0.613	0.627	0.62	0.626	0.583	0.709	0.542	0.573	0.591	0.6	0.675	0.558	0.911	0.905	0.89	0.893	0.926	0.873	0.775	0.901	0.868	0.807	0.852	0.819	0.826	0.825	0.828	0.768	0.869	0.799	0.699	0.76	0.704	0.717	0.766	0.728	0.788	0.752	0.941	0.927	0.89	0.914	0.908
CpG_376	0.251	0.153	0.489	0.421	0.291	0.205	0.726	0.677	0.843	0.781	0.832	0.809	0.601	0.503	0.527	0.521	0.555	0.431	0.961	0.944	0.951	0.935	0.942	0.956	0.923	0.945	0.93	0.94	0.938	0.929	0.86	0.845	0.886	0.918	0.929	0.96	0.906	0.885	0.908	0.884	0.897	0.897	0.799	0.747	0.906	0.917	0.928	0.921	0.955
CpG_377	0.969	0.961	0.979	0.965	0.905	0.882	0.959	0.965	0.983	0.983	0.976	0.976	0.909	0.925	0.956	0.972	0.954	0.975	0.96	0.976	0.955	0.977	0.975	0.972	0.929	0.963	0.977	0.957	0.957	0.952	0.762	0.706	0.813	0.68	0.784	0.795	0.71	0.691	0.754	0.727	0.679	0.822	0.753	0.78	0.768	0.746	0.802	0.683	0.822
CpG_378	0.145	0.042	0.09	0.08	0.061	0.146	0.125	0.148	0.106	0.177	0.109	0.134	0.289	0.174	0.038	0.064	0.065	0.037	0.804	0.765	0.79	0.737	0.749	0.783	0.656	0.797	0.798	0.733	0.778	0.778	0.737	0.685	0.698	0.723	0.743	0.725	0.731	0.681	0.674	0.609	0.683	0.631	0.548	0.588	0.656	0.708	0.693	0.675	0.768
CpG_379	0.292	0.317	0.288	0.279	0.406	0.323	0.734	0.758	0.819	0.74	0.935	0.928	0.493	0.499	0.51	0.498	0.569	0.504	0.871	0.818	0.812	0.846	0.816	0.794	0.903	0.701	0.794	0.818	0.905	0.907	0.532	0.52	0.762	0.839	0.815	0.752	0.807	0.893	0.798	0.817	0.713	0.785	0.67	0.768	0.871	0.854	0.844	0.823	0.688
CpG_380	0.331	0.356	0.393	0.363	0.358	0.334	0.533	0.52	0.556	0.597	0.61	0.663	0.634	0.682	0.661	0.659	0.638	0.656	0.764	0.74	0.73	0.739	0.725	0.743	0.712	0.774	0.748	0.724	0.745	0.73	0.797	0.777	0.77	0.749	0.791	0.772	0.745	0.726	0.757	0.744	0.755	0.749	0.774	0.778	0.745	0.722	0.714	0.739	0.783
CpG_381	0.783	0.75	0.72	0.803	0.731	0.712	0.584	0.636	0.637	0.598	0.589	0.621	0.487	0.509	0.431	0.51	0.505	0.476	0.876	0.831	0.85	0.83	0.795	0.812	0.766	0.788	0.815	0.697	0.784	0.795	0.722	0.673	0.667	0.679	0.732	0.698	0.67	0.7	0.675	0.65	0.677	0.702	0.65	0.663	0.799	0.762	0.767	0.776	0.828
CpG_382	0.386	0.379	0.435	0.397	0.354	0.402	0.305	0.353	0.334	0.34	0.332	0.356	0.536	0.56	0.51	0.565	0.558	0.496	0.818	0.735	0.756	0.709	0.724	0.714	0.771	0.869	0.812	0.796	0.81	0.835	0.813	0.779	0.799	0.787	0.821	0.749	0.778	0.799	0.784	0.816	0.791	0.834	0.85	0.839	0.744	0.759	0.788	0.782	0.827
CpG_383	0.337	0.374	0.429	0.479	0.392	0.398	0.118	0.205	0.128	0.107	0.037	0.039	0.39	0.417	0.364	0.355	0.435	0.451	0.74	0.638	0.635	0.678	0.629	0.682	0.609	0.676	0.659	0.658	0.651	0.64	0.782	0.736	0.784	0.668	0.726	0.691	0.67	0.671	0.649	0.721	0.698	0.714	0.68	0.724	0.793	0.719	0.741	0.731	0.778
CpG_384	0.776	0.754	0.787	0.808	0.765	0.78	0.686	0.723	0.783	0.67	0.7	0.729	0.6	0.594	0.566	0.636	0.761	0.736	0.682	0.668	0.622	0.66	0.666	0.677	0.618	0.716	0.644	0.711	0.66	0.639	0.671	0.694	0.691	0.807	0.735	0.686	0.716	0.683	0.708	0.727	0.713	0.702	0.685	0.687	0.647	0.614	0.685	0.638	0.658
CpG_385	0.991	0.979	0.981	0.978	0.974	0.977	0.972	0.975	0.993	0.985	0.985	0.985	0.93	0.946	0.96	0.97	0.976	0.98	0.981	0.981	0.977	0.98	0.982	0.987	0.963	0.98	0.985	0.968	0.954	0.977	0.921	0.908	0.924	0.892	0.938	0.94	0.922	0.896	0.926	0.933	0.895	0.953	0.926	0.882	0.966	0.922	0.924	0.916	0.929
CpG_386	0.641	0.648	0.646	0.599	0.638	0.587	0.732	0.765	0.834	0.836	0.839	0.843	0.705	0.695	0.696	0.684	0.699	0.692	0.844	0.876	0.886	0.883	0.897	0.881	0.821	0.874	0.881	0.883	0.867	0.891	0.767	0.741	0.755	0.736	0.773	0.748	0.717	0.699	0.751	0.721	0.732	0.701	0.696	0.701	0.803	0.812	0.789	0.776	0.772
CpG_387	0.381	0.403	0.417	0.366	0.453	0.331	0.689	0.698	0.822	0.789	0.89	0.835	0.676	0.693	0.759	0.723	0.798	0.709	0.821	0.845	0.819	0.885	0.829	0.812	0.702	0.796	0.81	0.78	0.837	0.833	0.486	0.418	0.467	0.324	0.417	0.426	0.427	0.385	0.459	0.404	0.392	0.499	0.398	0.414	0.512	0.479	0.478	0.436	0.548
CpG_388	0.565	0.676	0.61	0.543	0.526	0.503	0.905	0.919	0.933	0.948	0.953	0.959	0.898	0.841	0.921	0.97	0.971	0.944	0.909	0.942	0.937	0.932	0.927	0.94	0.929	0.942	0.947	0.924	0.949	0.939	0.693	0.682	0.768	0.634	0.683	0.674	0.637	0.634	0.698	0.705	0.685	0.768	0.7	0.679	0.762	0.755	0.715	0.608	0.8
CpG_389	0.021	0.014	0.009	0.013	0.008	0.035	0.027	0.03	0.01	0.017	0.009	0.015	0.724	0.736	0.8	0.762	0.799	0.83	0.916	0.901	0.9	0.886	0.848	0.848	0.798	0.909	0.908	0.837	0.835	0.882	0.868	0.836	0.831	0.826	0.857	0.828	0.831	0.844	0.825	0.861	0.87	0.894	0.875	0.835	0.854	0.856	0.858	0.833	0.914
CpG_390	0.6	0.658	0.702	0.67	0.543	0.62	0.705	0.801	0.89	0.819	0.872	0.827	0.625	0.728	0.669	0.677	0.762	0.706	0.922	0.941	0.937	0.962	0.944	0.968	0.886	0.961	0.952	0.909	0.918	0.939	0.691	0.625	0.664	0.572	0.666	0.658	0.645	0.656	0.706	0.739	0.733	0.791	0.705	0.708	0.75	0.717	0.744	0.69	0.749
CpG_391	0.671	0.629	0.675	0.558	0.551	0.555	0.807	0.886	0.954	0.938	0.934	0.924	0.822	0.818	0.933	0.903	0.91	0.928	0.938	0.953	0.95	0.967	0.928	0.967	0.911	0.946	0.942	0.911	0.951	0.931	0.818	0.862	0.855	0.844	0.811	0.84	0.873	0.852	0.911	0.857	0.846	0.906	0.898	0.818	0.938	0.915	0.925	0.935	0.842
CpG_392	0.558	0.521	0.509	0.592	0.631	0.543	0.384	0.328	0.386	0.274	0.334	0.291	0.616	0.648	0.614	0.586	0.678	0.694	0.603	0.359	0.363	0.389	0.445	0.441	0.457	0.437	0.358	0.426	0.441	0.471	0.932	0.872	0.901	0.942	0.943	0.891	0.895	0.907	0.832	0.841	0.874	0.886	0.79	0.836	0.935	0.917	0.937	0.932	0.954
CpG_393	0.677	0.765	0.742	0.701	0.731	0.654	0.837	0.848	0.89	0.893	0.905	0.903	0.638	0.659	0.583	0.673	0.626	0.49	0.883	0.91	0.909	0.941	0.88	0.904	0.786	0.898	0.92	0.891	0.869	0.885	0.615	0.67	0.635	0.701	0.644	0.651	0.763	0.791	0.707	0.787	0.787	0.746	0.737	0.71	0.662	0.666	0.709	0.659	0.809
CpG_394	0.119	0.07	0.046	0.049	0.04	0.058	0.037	0.045	0.044	0.046	0.069	0.042	0.501	0.547	0.59	0.48	0.59	0.503	0.766	0.655	0.696	0.688	0.744	0.679	0.789	0.822	0.74	0.818	0.845	0.768	0.909	0.919	0.915	0.899	0.917	0.898	0.927	0.924	0.891	0.905	0.92	0.925	0.922	0.911	0.855	0.867	0.856	0.856	0.913
CpG_395	0.461	0.395	0.403	0.382	0.395	0.416	0.426	0.413	0.666	0.251	0.434	0.448	0.443	0.391	0.454	0.456	0.497	0.371	0.861	0.795	0.771	0.716	0.777	0.763	0.667	0.823	0.754	0.769	0.715	0.751	0.674	0.68	0.657	0.643	0.722	0.648	0.616	0.566	0.584	0.586	0.576	0.637	0.531	0.573	0.609	0.674	0.602	0.611	0.788
CpG_396	0.149	0.106	0.191	0.17	0.313	0.272	0.066	0.067	0.046	0.059	0.067	0.047	0.434	0.432	0.43	0.47	0.489	0.452	0.671	0.699	0.731	0.73	0.732	0.667	0.703	0.836	0.87	0.78	0.82	0.821	0.491	0.408	0.5	0.373	0.402	0.491	0.437	0.368	0.427	0.429	0.432	0.481	0.472	0.498	0.461	0.434	0.443	0.417	0.547
CpG_397	0.971	0.97	0.981	0.984	0.974	0.978	0.972	0.97	0.981	0.98	0.978	0.968	0.918	0.982	0.964	0.975	0.975	0.971	0.967	0.958	0.953	0.966	0.957	0.969	0.905	0.968	0.954	0.955	0.969	0.965	0.97	0.971	0.983	0.961	0.969	0.978	0.967	0.961	0.961	0.967	0.956	0.971	0.966	0.971	0.972	0.968	0.972	0.973	0.964
CpG_398	0.232	0.127	0.189	0.238	0.242	0.295	0.086	0.141	0.047	0.05	0.039	0.022	0.362	0.35	0.282	0.337	0.36	0.354	0.57	0.492	0.506	0.439	0.479	0.456	0.496	0.64	0.532	0.541	0.56	0.519	0.826	0.782	0.774	0.767	0.821	0.757	0.833	0.841	0.779	0.861	0.85	0.868	0.866	0.864	0.565	0.618	0.689	0.641	0.823
CpG_399	0.971	0.983	0.979	0.981	0.98	0.98	0.965	0.968	0.967	0.968	0.96	0.968	0.757	0.724	0.601	0.77	0.865	0.727	0.088	0.041	0.053	0.033	0.085	0.045	0.738	0.619	0.743	0.781	0.612	0.563	0.622	0.749	0.78	0.819	0.688	0.835	0.955	0.951	0.922	0.946	0.936	0.901	0.813	0.939	0.903	0.919	0.894	0.922	0.769
CpG_400	0.082	0.045	0.049	0.054	0.094	0.081	0.044	0.037	0.019	0.03	0.021	0.02	0.822	0.908	0.891	0.852	0.88	0.9	0.776	0.641	0.616	0.582	0.622	0.644	0.779	0.865	0.77	0.778	0.782	0.787	0.942	0.932	0.948	0.936	0.96	0.937	0.939	0.901	0.869	0.933	0.89	0.926	0.93	0.909	0.907	0.926	0.891	0.912	0.951
CpG_401	0.528	0.516	0.512	0.48	0.557	0.494	0.699	0.807	0.859	0.824	0.881	0.939	0.843	0.89	0.895	0.867	0.903	0.874	0.913	0.891	0.899	0.922	0.916	0.913	0.84	0.917	0.907	0.88	0.904	0.905	0.924	0.919	0.951	0.925	0.912	0.925	0.902	0.9	0.933	0.912	0.917	0.929	0.924	0.924	0.94	0.936	0.921	0.931	0.929
CpG_402	0.352	0.337	0.367	0.314	0.429	0.43	0.194	0.201	0.126	0.158	0.141	0.116	0.449	0.43	0.381	0.41	0.435	0.392	0.636	0.638	0.606	0.575	0.562	0.599	0.586	0.724	0.581	0.655	0.619	0.651	0.606	0.557	0.599	0.5	0.53	0.555	0.555	0.582	0.543	0.642	0.572	0.642	0.585	0.614	0.576	0.537	0.574	0.503	0.588
CpG_403	0.032	0.012	0.015	0.016	0.03	0.026	0.315	0.155	0.217	0.379	0.317	0.364	0.773	0.841	0.809	0.8	0.846	0.856	0.957	0.961	0.962	0.968	0.955	0.967	0.911	0.962	0.951	0.911	0.961	0.968	0.909	0.883	0.86	0.868	0.87	0.859	0.86	0.844	0.876	0.872	0.854	0.902	0.857	0.841	0.948	0.892	0.843	0.869	0.913
CpG_404	0.7	0.691	0.68	0.626	0.523	0.606	0.752	0.689	0.703	0.757	0.742	0.76	0.577	0.62	0.522	0.584	0.591	0.629	0.86	0.897	0.861	0.91	0.884	0.917	0.743	0.79	0.825	0.786	0.802	0.836	0.504	0.512	0.51	0.54	0.614	0.609	0.627	0.61	0.611	0.582	0.602	0.629	0.591	0.572	0.523	0.559	0.553	0.536	0.728
CpG_405	0.501	0.508	0.525	0.554	0.532	0.514	0.461	0.431	0.431	0.465	0.418	0.44	0.368	0.421	0.272	0.368	0.407	0.342	0.655	0.601	0.643	0.63	0.575	0.559	0.663	0.742	0.656	0.7	0.65	0.716	0.708	0.692	0.751	0.72	0.718	0.767	0.668	0.698	0.709	0.67	0.73	0.699	0.687	0.65	0.645	0.636	0.686	0.621	0.694
CpG_406	0.962	0.953	0.963	0.966	0.965	0.944	0.962	0.953	0.969	0.964	0.968	0.967	0.895	0.939	0.95	0.902	0.943	0.939	0.894	0.922	0.888	0.888	0.92	0.903	0.879	0.932	0.912	0.916	0.957	0.912	0.943	0.912	0.945	0.95	0.931	0.94	0.935	0.926	0.924	0.918	0.932	0.952	0.946	0.917	0.864	0.855	0.855	0.896	0.922
CpG_407	0.077	0.084	0.09	0.063	0.076	0.104	0.051	0.048	0.036	0.028	0.028	0.039	0.162	0.114	0.137	0.135	0.127	0.08	0.804	0.56	0.551	0.489	0.535	0.537	0.524	0.593	0.512	0.549	0.489	0.575	0.636	0.627	0.627	0.573	0.651	0.729	0.601	0.631	0.571	0.623	0.587	0.66	0.69	0.665	0.723	0.683	0.697	0.713	0.782
CpG_408	0.491	0.496	0.509	0.408	0.433	0.441	0.407	0.382	0.388	0.436	0.418	0.427	0.504	0.463	0.456	0.505	0.561	0.454	0.833	0.769	0.763	0.804	0.67	0.753	0.675	0.789	0.8	0.741	0.755	0.826	0.81	0.789	0.729	0.731	0.738	0.699	0.792	0.7	0.764	0.769	0.708	0.827	0.781	0.813	0.744	0.686	0.733	0.681	0.733
CpG_409	0.962	0.966	0.97	0.337	0.949	0.972	0.959	0.952	0.954	0.959	0.853	0.954	0.153	0.083	0.05	0.049	0.127	0.031	0.792	0.641	0.611	0.718	0.536	0.612	0.613	0.551	0.626	0.51	0.457	0.395	0.821	0.826	0.643	0.689	0.766	0.747	0.697	0.794	0.53	0.492	0.57	0.47	0.323	0.51	0.815	0.843	0.633	0.769	0.899
CpG_410	0.41	0.387	0.409	0.473	0.333	0.411	0.264	0.277	0.235	0.27	0.204	0.196	0.449	0.487	0.452	0.447	0.46	0.503	0.584	0.446	0.463	0.453	0.429	0.4	0.597	0.728	0.669	0.635	0.621	0.618	0.671	0.687	0.689	0.699	0.706	0.653	0.68	0.66	0.644	0.731	0.659	0.735	0.707	0.715	0.699	0.644	0.648	0.708	0.707
CpG_411	0.991	0.986	0.991	0.988	0.988	0.985	0.987	0.987	0.987	0.985	0.983	0.986	0.943	0.989	0.978	0.981	0.984	0.988	0.969	0.921	0.926	0.957	0.952	0.93	0.958	0.964	0.976	0.976	0.976	0.977	0.987	0.987	0.988	0.992	0.983	0.983	0.982	0.979	0.981	0.981	0.979	0.983	0.985	0.984	0.973	0.966	0.976	0.973	0.962
CpG_412	0.101	0.046	0.044	0.055	0.059	0.058	0.467	0.42	0.463	0.517	0.614	0.63	0.329	0.447	0.359	0.393	0.442	0.431	0.319	0.415	0.441	0.399	0.405	0.405	0.286	0.193	0.304	0.265	0.265	0.243	0.172	0.121	0.12	0.194	0.186	0.111	0.225	0.206	0.149	0.173	0.109	0.105	0.051	0.139	0.204	0.179	0.234	0.206	0.149
CpG_413	0.652	0.667	0.67	0.637	0.665	0.695	0.63	0.767	0.805	0.734	0.763	0.775	0.436	0.435	0.382	0.473	0.454	0.385	0.86	0.81	0.823	0.878	0.868	0.842	0.786	0.746	0.806	0.795	0.83	0.839	0.82	0.838	0.777	0.762	0.845	0.815	0.717	0.715	0.739	0.688	0.734	0.686	0.643	0.587	0.788	0.876	0.801	0.845	0.835
CpG_414	0.152	0.077	0.115	0.065	0.065	0.096	0.2	0.206	0.26	0.228	0.237	0.218	0.819	0.906	0.839	0.827	0.902	0.91	0.951	0.945	0.938	0.927	0.887	0.904	0.89	0.954	0.955	0.942	0.94	0.949	0.922	0.929	0.944	0.88	0.871	0.942	0.912	0.849	0.883	0.896	0.909	0.867	0.922	0.923	0.916	0.915	0.861	0.912	0.951
CpG_415	0.334	0.352	0.405	0.456	0.421	0.404	0.711	0.636	0.66	0.778	0.803	0.815	0.872	0.963	0.935	0.899	0.935	0.95	0.804	0.891	0.864	0.894	0.888	0.903	0.626	0.646	0.68	0.666	0.69	0.697	0.884	0.873	0.903	0.912	0.914	0.899	0.846	0.868	0.878	0.864	0.853	0.909	0.917	0.905	0.856	0.91	0.853	0.884	0.824
CpG_416	0.801	0.564	0.719	0.846	0.88	0.729	0.755	0.762	0.375	0.424	0.691	0.58	0.964	0.978	0.903	0.967	0.976	0.973	0.96	0.959	0.958	0.89	0.969	0.952	0.906	0.874	0.862	0.941	0.878	0.922	0.962	0.979	0.981	0.981	0.982	0.952	0.889	0.947	0.923	0.944	0.903	0.949	0.957	0.877	0.94	0.928	0.851	0.929	0.975
CpG_417	0.534	0.424	0.436	0.541	0.589	0.54	0.181	0.18	0.214	0.209	0.076	0.104	0.445	0.522	0.434	0.416	0.46	0.402	0.626	0.488	0.456	0.467	0.469	0.327	0.457	0.593	0.507	0.416	0.508	0.446	0.899	0.898	0.827	0.927	0.933	0.911	0.913	0.914	0.867	0.903	0.925	0.911	0.911	0.895	0.816	0.812	0.827	0.853	0.942
CpG_418	0.52	0.708	0.76	0.842	0.801	0.661	0.69	0.713	0.771	0.734	0.801	0.792	0.807	0.876	0.832	0.818	0.865	0.877	0.873	0.821	0.816	0.874	0.817	0.884	0.839	0.915	0.87	0.861	0.867	0.905	0.753	0.725	0.703	0.84	0.805	0.797	0.772	0.878	0.876	0.851	0.842	0.891	0.885	0.816	0.8	0.752	0.722	0.815	0.792
CpG_419	0.819	0.707	0.693	0.715	0.45	0.559	0.884	0.892	0.94	0.954	0.98	0.972	0.9	0.927	0.917	0.943	0.96	0.959	0.969	0.973	0.963	0.972	0.961	0.981	0.931	0.966	0.967	0.95	0.959	0.968	0.768	0.782	0.793	0.674	0.686	0.79	0.746	0.791	0.846	0.837	0.859	0.889	0.892	0.843	0.858	0.848	0.812	0.832	0.873
CpG_420	0.513	0.509	0.488	0.417	0.446	0.467	0.716	0.739	0.819	0.776	0.866	0.774	0.629	0.642	0.693	0.646	0.729	0.726	0.887	0.875	0.88	0.89	0.868	0.89	0.804	0.881	0.871	0.814	0.832	0.86	0.663	0.65	0.684	0.624	0.622	0.644	0.518	0.578	0.56	0.603	0.6	0.638	0.64	0.602	0.737	0.646	0.669	0.654	0.73
CpG_421	0.866	0.902	0.901	0.898	0.905	0.918	0.714	0.708	0.702	0.764	0.707	0.699	0.283	0.034	0.029	0.144	0.05	0.023	0.908	0.854	0.885	0.852	0.903	0.91	0.787	0.631	0.838	0.715	0.773	0.755	0.901	0.937	0.84	0.908	0.945	0.806	0.756	0.713	0.707	0.572	0.65	0.576	0.499	0.487	0.938	0.916	0.917	0.927	0.902
CpG_422	0.404	0.432	0.433	0.486	0.431	0.424	0.864	0.766	0.904	0.865	0.929	0.958	0.765	0.79	0.833	0.817	0.81	0.837	0.857	0.924	0.938	0.943	0.936	0.946	0.814	0.914	0.974	0.898	0.893	0.928	0.805	0.785	0.854	0.678	0.763	0.749	0.67	0.633	0.757	0.7	0.727	0.787	0.726	0.695	0.87	0.744	0.811	0.779	0.76
CpG_423	0.565	0.412	0.48	0.496	0.382	0.44	0.122	0.164	0.1	0.153	0.064	0.117	0.328	0.321	0.279	0.329	0.329	0.285	0.951	0.949	0.956	0.963	0.942	0.937	0.824	0.914	0.923	0.878	0.84	0.926	0.615	0.599	0.582	0.625	0.646	0.618	0.749	0.66	0.737	0.599	0.647	0.663	0.562	0.593	0.445	0.45	0.493	0.409	0.784
CpG_424	0.216	0.194	0.146	0.121	0.108	0.177	0.132	0.122	0.144	0.127	0.045	0.046	0.299	0.1	0.038	0.183	0.07	0.034	0.8	0.642	0.633	0.543	0.624	0.592	0.71	0.854	0.748	0.737	0.754	0.733	0.863	0.839	0.803	0.889	0.861	0.846	0.856	0.868	0.818	0.865	0.873	0.917	0.908	0.85	0.784	0.832	0.789	0.837	0.923
CpG_425	0.596	0.494	0.537	0.578	0.586	0.592	0.476	0.496	0.472	0.493	0.523	0.509	0.59	0.643	0.632	0.674	0.682	0.647	0.719	0.716	0.715	0.702	0.696	0.702	0.631	0.668	0.712	0.739	0.72	0.682	0.716	0.676	0.674	0.623	0.663	0.706	0.708	0.693	0.666	0.752	0.757	0.778	0.678	0.762	0.675	0.675	0.656	0.632	0.678
CpG_426	0.789	0.839	0.815	0.861	0.866	0.839	0.827	0.803	0.8	0.795	0.798	0.823	0.635	0.72	0.678	0.672	0.634	0.589	0.835	0.81	0.801	0.814	0.819	0.844	0.741	0.861	0.85	0.792	0.799	0.857	0.866	0.859	0.879	0.871	0.86	0.856	0.838	0.824	0.834	0.836	0.825	0.863	0.861	0.836	0.838	0.832	0.785	0.844	0.857
CpG_427	0.47	0.421	0.445	0.502	0.492	0.528	0.356	0.348	0.257	0.299	0.259	0.274	0.455	0.41	0.313	0.406	0.408	0.367	0.586	0.509	0.496	0.478	0.468	0.47	0.503	0.507	0.405	0.519	0.447	0.483	0.864	0.832	0.832	0.8	0.87	0.838	0.84	0.861	0.827	0.823	0.838	0.839	0.774	0.749	0.796	0.74	0.741	0.754	0.904
CpG_428	0.503	0.496	0.415	0.427	0.41	0.386	0.704	0.673	0.764	0.724	0.718	0.792	0.707	0.795	0.721	0.69	0.775	0.847	0.778	0.723	0.735	0.861	0.737	0.772	0.653	0.686	0.694	0.619	0.708	0.644	0.497	0.436	0.474	0.485	0.491	0.51	0.488	0.522	0.496	0.479	0.52	0.575	0.493	0.519	0.524	0.533	0.548	0.556	0.574
CpG_429	0.406	0.44	0.455	0.368	0.387	0.402	0.661	0.698	0.701	0.693	0.756	0.774	0.588	0.7	0.648	0.624	0.659	0.693	0.741	0.738	0.738	0.733	0.762	0.7	0.687	0.692	0.753	0.692	0.72	0.755	0.512	0.494	0.482	0.475	0.514	0.475	0.487	0.504	0.503	0.496	0.491	0.581	0.484	0.48	0.5	0.473	0.509	0.456	0.591
CpG_430	0.98	0.984	0.976	0.983	0.976	0.985	0.96	0.961	0.972	0.966	0.962	0.968	0.881	0.936	0.931	0.885	0.959	0.923	0.98	0.983	0.977	0.979	0.982	0.982	0.966	0.983	0.98	0.977	0.986	0.981	0.991	0.989	0.984	0.985	0.985	0.977	0.979	0.978	0.977	0.985	0.973	0.982	0.983	0.979	0.986	0.98	0.973	0.981	0.988
CpG_431	0.196	0.133	0.154	0.143	0.114	0.113	0.435	0.417	0.468	0.498	0.578	0.576	0.525	0.528	0.569	0.603	0.605	0.583	0.754	0.739	0.727	0.736	0.711	0.707	0.639	0.734	0.78	0.721	0.718	0.739	0.412	0.416	0.425	0.347	0.43	0.438	0.43	0.486	0.486	0.434	0.459	0.447	0.432	0.443	0.613	0.636	0.599	0.619	0.486
CpG_432	0.99	0.986	0.984	0.988	0.986	0.987	0.984	0.987	0.981	0.987	0.983	0.985	0.971	0.978	0.981	0.98	0.987	0.987	0.974	0.98	0.98	0.977	0.975	0.984	0.959	0.975	0.975	0.974	0.975	0.977	0.989	0.984	0.991	0.985	0.986	0.986	0.979	0.977	0.958	0.969	0.978	0.983	0.97	0.967	0.976	0.969	0.981	0.977	0.985
CpG_433	0.244	0.342	0.31	0.253	0.234	0.224	0.443	0.499	0.492	0.522	0.569	0.566	0.568	0.557	0.513	0.592	0.6	0.541	0.855	0.877	0.889	0.889	0.862	0.841	0.734	0.782	0.903	0.796	0.802	0.838	0.42	0.353	0.425	0.345	0.423	0.436	0.304	0.328	0.325	0.382	0.332	0.341	0.45	0.413	0.486	0.437	0.449	0.39	0.58
CpG_434	0.086	0.083	0.108	0.095	0.077	0.11	0.069	0.102	0.067	0.054	0.064	0.047	0.346	0.414	0.211	0.383	0.369	0.402	0.535	0.512	0.534	0.534	0.518	0.414	0.479	0.489	0.504	0.513	0.49	0.531	0.443	0.435	0.45	0.491	0.538	0.466	0.462	0.496	0.465	0.478	0.473	0.465	0.428	0.423	0.497	0.504	0.515	0.501	0.565
CpG_435	0.561	0.574	0.61	0.581	0.552	0.445	0.834	0.898	0.973	0.954	0.981	0.985	0.921	0.935	0.922	0.917	0.929	0.961	0.942	0.962	0.982	0.983	0.98	0.983	0.933	0.983	0.962	0.968	0.981	0.982	0.916	0.904	0.905	0.805	0.843	0.821	0.873	0.907	0.931	0.92	0.928	0.951	0.931	0.891	0.96	0.956	0.915	0.925	0.943
CpG_436	0.923	0.917	0.929	0.95	0.937	0.936	0.813	0.86	0.89	0.855	0.911	0.874	0.865	0.915	0.896	0.879	0.928	0.941	0.949	0.956	0.945	0.936	0.948	0.946	0.916	0.952	0.949	0.94	0.954	0.945	0.939	0.941	0.962	0.921	0.929	0.917	0.894	0.852	0.886	0.919	0.918	0.928	0.916	0.903	0.901	0.901	0.9	0.891	0.964
CpG_437	0.627	0.613	0.674	0.699	0.803	0.804	0.466	0.621	0.39	0.473	0.549	0.486	0.578	0.708	0.67	0.652	0.63	0.683	0.855	0.836	0.84	0.769	0.853	0.826	0.786	0.731	0.814	0.851	0.826	0.79	0.941	0.936	0.937	0.935	0.938	0.925	0.88	0.77	0.709	0.875	0.832	0.866	0.797	0.817	0.679	0.809	0.751	0.793	0.933
CpG_438	0.966	0.974	0.977	0.978	0.97	0.981	0.941	0.947	0.973	0.974	0.959	0.97	0.891	0.956	0.936	0.899	0.924	0.937	0.962	0.969	0.962	0.975	0.974	0.962	0.88	0.967	0.971	0.948	0.962	0.968	0.475	0.971	0.978	0.968	0.972	0.974	0.959	0.937	0.947	0.973	0.945	0.963	0.96	0.951	0.972	0.969	0.941	0.958	0.976
CpG_439	0.639	0.64	0.653	0.621	0.655	0.621	0.586	0.617	0.629	0.566	0.558	0.66	0.495	0.429	0.547	0.557	0.566	0.65	0.673	0.55	0.561	0.624	0.615	0.549	0.539	0.621	0.631	0.606	0.604	0.635	0.625	0.623	0.612	0.597	0.644	0.603	0.649	0.565	0.575	0.637	0.585	0.654	0.547	0.611	0.564	0.604	0.604	0.533	0.593
CpG_440	0.458	0.409	0.41	0.48	0.377	0.346	0.571	0.511	0.609	0.669	0.67	0.721	0.134	0.122	0.07	0.187	0.1	0.077	0.686	0.796	0.82	0.801	0.756	0.771	0.633	0.713	0.827	0.725	0.729	0.721	0.18	0.199	0.168	0.144	0.233	0.187	0.288	0.359	0.378	0.342	0.33	0.328	0.363	0.283	0.447	0.457	0.445	0.411	0.423
CpG_441	0.958	0.953	0.958	0.95	0.946	0.934	0.928	0.927	0.955	0.953	0.943	0.965	0.864	0.899	0.911	0.898	0.928	0.915	0.939	0.942	0.945	0.967	0.938	0.958	0.887	0.937	0.935	0.911	0.924	0.966	0.875	0.91	0.867	0.912	0.89	0.871	0.887	0.886	0.885	0.898	0.89	0.907	0.882	0.872	0.858	0.902	0.862	0.838	0.919
CpG_442	0.527	0.516	0.559	0.473	0.472	0.498	0.662	0.685	0.675	0.738	0.76	0.749	0.615	0.658	0.641	0.666	0.685	0.663	0.729	0.683	0.706	0.765	0.783	0.774	0.722	0.804	0.827	0.665	0.75	0.809	0.436	0.452	0.46	0.383	0.453	0.433	0.497	0.462	0.521	0.484	0.476	0.549	0.502	0.466	0.489	0.416	0.427	0.368	0.565
CpG_443	0.767	0.688	0.684	0.749	0.72	0.672	0.481	0.475	0.443	0.464	0.432	0.434	0.599	0.617	0.592	0.622	0.642	0.615	0.692	0.617	0.607	0.577	0.61	0.603	0.606	0.657	0.635	0.628	0.628	0.634	0.612	0.635	0.661	0.659	0.649	0.619	0.636	0.663	0.632	0.683	0.658	0.692	0.658	0.671	0.638	0.666	0.635	0.652	0.649
CpG_444	0.046	0.015	0.01	0.016	0.014	0.017	0.03	0.018	0.009	0.017	0.014	0.008	0.428	0.435	0.348	0.455	0.411	0.441	0.736	0.674	0.675	0.696	0.672	0.669	0.532	0.561	0.554	0.578	0.488	0.621	0.57	0.65	0.665	0.557	0.612	0.655	0.558	0.654	0.576	0.633	0.59	0.68	0.597	0.585	0.54	0.541	0.518	0.455	0.69
CpG_445	0.161	0.117	0.147	0.132	0.106	0.257	0.683	0.73	0.647	0.693	0.844	0.837	0.704	0.577	0.807	0.794	0.802	0.821	0.86	0.867	0.857	0.899	0.863	0.848	0.74	0.773	0.914	0.808	0.803	0.818	0.248	0.242	0.27	0.228	0.288	0.315	0.297	0.293	0.339	0.275	0.284	0.26	0.2	0.207	0.225	0.173	0.245	0.157	0.473
CpG_446	0.176	0.165	0.185	0.189	0.202	0.076	0.332	0.307	0.388	0.415	0.45	0.519	0.389	0.414	0.385	0.438	0.507	0.388	0.892	0.851	0.845	0.897	0.846	0.803	0.685	0.703	0.842	0.696	0.754	0.741	0.451	0.514	0.474	0.434	0.571	0.477	0.315	0.306	0.374	0.305	0.375	0.296	0.34	0.3	0.626	0.782	0.692	0.689	0.761
CpG_447	0.227	0.181	0.233	0.263	0.194	0.167	0.08	0.085	0.046	0.089	0.042	0.049	0.519	0.537	0.518	0.568	0.562	0.464	0.761	0.607	0.626	0.657	0.563	0.608	0.693	0.784	0.757	0.706	0.766	0.772	0.652	0.647	0.638	0.62	0.659	0.656	0.618	0.621	0.658	0.658	0.622	0.649	0.688	0.642	0.719	0.726	0.662	0.653	0.741
CpG_448	0.777	0.792	0.792	0.807	0.8	0.84	0.59	0.606	0.607	0.575	0.523	0.511	0.696	0.796	0.742	0.71	0.741	0.751	0.907	0.841	0.894	0.79	0.788	0.82	0.777	0.919	0.8	0.815	0.82	0.838	0.88	0.813	0.841	0.846	0.903	0.864	0.843	0.852	0.875	0.854	0.855	0.915	0.857	0.84	0.897	0.874	0.835	0.851	0.884
CpG_449	0.599	0.698	0.591	0.628	0.623	0.602	0.746	0.729	0.737	0.756	0.729	0.791	0.672	0.592	0.685	0.681	0.75	0.74	0.834	0.818	0.841	0.865	0.855	0.839	0.731	0.872	0.86	0.82	0.827	0.828	0.694	0.677	0.668	0.651	0.697	0.667	0.62	0.648	0.633	0.697	0.661	0.716	0.699	0.642	0.697	0.657	0.683	0.672	0.716
CpG_450	0.93	0.942	0.922	0.936	0.935	0.926	0.914	0.924	0.948	0.957	0.938	0.92	0.845	0.92	0.892	0.905	0.935	0.929	0.917	0.907	0.918	0.954	0.932	0.934	0.867	0.941	0.934	0.916	0.92	0.949	0.943	0.922	0.924	0.91	0.937	0.942	0.92	0.917	0.949	0.931	0.913	0.942	0.924	0.927	0.933	0.939	0.908	0.94	0.941
CpG_451	0.494	0.533	0.557	0.544	0.507	0.399	0.496	0.514	0.472	0.564	0.489	0.687	0.829	0.91	0.903	0.863	0.916	0.891	0.913	0.874	0.891	0.933	0.925	0.905	0.798	0.905	0.904	0.854	0.862	0.92	0.931	0.906	0.934	0.915	0.92	0.892	0.897	0.849	0.868	0.887	0.89	0.911	0.899	0.893	0.897	0.886	0.846	0.912	0.935
CpG_452	0.955	0.964	0.939	0.961	0.971	0.969	0.928	0.962	0.981	0.952	0.981	0.985	0.522	0.488	0.497	0.592	0.55	0.589	0.912	0.916	0.902	0.937	0.912	0.887	0.83	0.864	0.897	0.849	0.852	0.927	0.787	0.739	0.801	0.744	0.805	0.683	0.768	0.758	0.782	0.733	0.744	0.74	0.663	0.652	0.958	0.967	0.928	0.952	0.904
CpG_453	0.594	0.554	0.593	0.554	0.568	0.57	0.542	0.606	0.598	0.621	0.592	0.616	0.462	0.472	0.399	0.531	0.443	0.446	0.733	0.723	0.759	0.737	0.761	0.738	0.69	0.741	0.749	0.721	0.739	0.762	0.593	0.556	0.569	0.551	0.613	0.551	0.577	0.607	0.609	0.56	0.583	0.666	0.584	0.545	0.681	0.7	0.669	0.648	0.652
CpG_454	0.576	0.491	0.557	0.505	0.485	0.5	0.768	0.752	0.827	0.82	0.816	0.859	0.717	0.85	0.77	0.815	0.843	0.785	0.953	0.944	0.969	0.971	0.979	0.975	0.885	0.941	0.98	0.898	0.9	0.958	0.777	0.722	0.782	0.742	0.738	0.788	0.717	0.711	0.711	0.755	0.701	0.796	0.731	0.744	0.763	0.678	0.742	0.657	0.794
CpG_455	0.46	0.512	0.523	0.478	0.502	0.501	0.551	0.552	0.526	0.541	0.555	0.569	0.574	0.556	0.539	0.563	0.562	0.528	0.732	0.752	0.749	0.731	0.74	0.765	0.728	0.774	0.762	0.736	0.762	0.791	0.586	0.573	0.56	0.611	0.614	0.596	0.631	0.657	0.64	0.636	0.643	0.669	0.613	0.595	0.611	0.617	0.608	0.599	0.618
CpG_456	0.302	0.301	0.333	0.298	0.285	0.329	0.258	0.251	0.206	0.194	0.247	0.239	0.381	0.376	0.347	0.34	0.416	0.343	0.651	0.663	0.637	0.626	0.56	0.536	0.617	0.756	0.672	0.673	0.651	0.69	0.677	0.608	0.623	0.638	0.646	0.618	0.693	0.665	0.713	0.669	0.66	0.684	0.663	0.627	0.567	0.622	0.626	0.577	0.636
CpG_457	0.147	0.056	0.041	0.064	0.065	0.113	0.044	0.104	0.039	0.036	0.046	0.031	0.546	0.599	0.52	0.591	0.544	0.563	0.567	0.219	0.206	0.275	0.326	0.402	0.585	0.567	0.562	0.58	0.572	0.573	0.888	0.9	0.858	0.931	0.89	0.878	0.938	0.946	0.886	0.936	0.946	0.95	0.91	0.919	0.27	0.344	0.288	0.326	0.836
CpG_458	0.884	0.941	0.896	0.85	0.843	0.824	0.967	0.957	0.981	0.968	0.984	0.978	0.886	0.946	0.963	0.966	0.961	0.963	0.961	0.954	0.958	0.976	0.962	0.969	0.937	0.939	0.955	0.948	0.955	0.967	0.903	0.892	0.873	0.862	0.847	0.886	0.845	0.833	0.895	0.875	0.847	0.918	0.906	0.873	0.871	0.861	0.855	0.829	0.889
CpG_459	0.533	0.584	0.526	0.584	0.582	0.491	0.562	0.598	0.396	0.597	0.683	0.517	0.369	0.456	0.444	0.419	0.438	0.465	0.719	0.769	0.751	0.769	0.732	0.772	0.69	0.761	0.747	0.743	0.756	0.758	0.601	0.594	0.584	0.603	0.64	0.616	0.578	0.488	0.607	0.58	0.554	0.644	0.614	0.581	0.638	0.679	0.644	0.57	0.735
CpG_460	0.601	0.598	0.6	0.59	0.553	0.574	0.505	0.482	0.467	0.468	0.457	0.496	0.486	0.509	0.49	0.46	0.556	0.484	0.813	0.785	0.821	0.82	0.79	0.812	0.686	0.816	0.749	0.768	0.789	0.803	0.781	0.728	0.754	0.748	0.79	0.749	0.663	0.689	0.674	0.689	0.678	0.743	0.71	0.705	0.764	0.786	0.758	0.713	0.772
CpG_461	0.572	0.608	0.583	0.538	0.504	0.443	0.752	0.721	0.802	0.826	0.833	0.829	0.723	0.469	0.84	0.858	0.824	0.823	0.847	0.868	0.861	0.862	0.865	0.863	0.8	0.849	0.747	0.812	0.808	0.87	0.662	0.682	0.672	0.677	0.611	0.691	0.633	0.683	0.743	0.714	0.663	0.759	0.705	0.674	0.579	0.576	0.567	0.509	0.582
CpG_462	0.431	0.464	0.462	0.449	0.441	0.456	0.337	0.357	0.36	0.348	0.335	0.368	0.204	0.042	0.039	0.109	0.054	0.032	0.771	0.824	0.807	0.787	0.769	0.81	0.618	0.708	0.754	0.658	0.65	0.769	0.6	0.488	0.56	0.522	0.587	0.543	0.526	0.493	0.456	0.464	0.45	0.469	0.335	0.39	0.596	0.58	0.575	0.575	0.673
CpG_463	0.615	0.633	0.648	0.582	0.593	0.627	0.613	0.685	0.713	0.628	0.685	0.677	0.584	0.395	0.586	0.632	0.708	0.646	0.69	0.67	0.648	0.656	0.692	0.661	0.65	0.646	0.683	0.706	0.666	0.654	0.676	0.654	0.675	0.735	0.709	0.652	0.632	0.663	0.64	0.622	0.634	0.654	0.608	0.601	0.615	0.632	0.632	0.613	0.581
CpG_464	0.98	0.98	0.978	0.972	0.97	0.964	0.974	0.957	0.977	0.981	0.977	0.98	0.954	0.965	0.929	0.97	0.968	0.967	0.976	0.968	0.964	0.974	0.966	0.976	0.927	0.969	0.975	0.96	0.97	0.968	0.968	0.972	0.973	0.972	0.978	0.981	0.966	0.966	0.965	0.953	0.959	0.98	0.944	0.957	0.971	0.968	0.942	0.96	0.974
CpG_465	0.847	0.763	0.814	0.783	0.789	0.772	0.7	0.675	0.687	0.764	0.729	0.72	0.827	0.897	0.837	0.825	0.901	0.857	0.974	0.965	0.965	0.977	0.966	0.969	0.939	0.979	0.968	0.963	0.978	0.973	0.983	0.952	0.965	0.951	0.923	0.953	0.973	0.944	0.967	0.954	0.961	0.979	0.956	0.962	0.973	0.968	0.96	0.971	0.981
CpG_466	0.965	0.953	0.937	0.946	0.854	0.955	0.842	0.951	0.951	0.826	0.742	0.8	0.794	0.726	0.678	0.875	0.825	0.797	0.966	0.953	0.958	0.969	0.971	0.959	0.908	0.962	0.959	0.902	0.958	0.97	0.86	0.883	0.895	0.853	0.874	0.861	0.836	0.788	0.841	0.828	0.88	0.857	0.819	0.825	0.936	0.916	0.876	0.853	0.91
CpG_467	0.909	0.83	0.844	0.864	0.83	0.795	0.817	0.815	0.873	0.865	0.882	0.897	0.717	0.856	0.756	0.765	0.808	0.793	0.866	0.903	0.882	0.87	0.857	0.909	0.826	0.853	0.874	0.868	0.89	0.891	0.736	0.727	0.747	0.795	0.723	0.743	0.769	0.791	0.851	0.774	0.821	0.815	0.82	0.736	0.877	0.848	0.805	0.82	0.769
CpG_468	0.27	0.227	0.283	0.304	0.314	0.33	0.192	0.209	0.169	0.166	0.141	0.146	0.301	0.299	0.237	0.254	0.292	0.232	0.525	0.505	0.502	0.451	0.493	0.478	0.455	0.521	0.492	0.473	0.473	0.456	0.59	0.606	0.544	0.61	0.607	0.608	0.563	0.551	0.583	0.607	0.568	0.591	0.602	0.583	0.55	0.567	0.592	0.555	0.639
CpG_469	0.125	0.118	0.17	0.125	0.132	0.12	0.204	0.193	0.2	0.225	0.219	0.212	0.502	0.483	0.434	0.52	0.482	0.443	0.885	0.819	0.818	0.608	0.747	0.811	0.75	0.846	0.758	0.828	0.805	0.737	0.765	0.707	0.751	0.596	0.711	0.732	0.756	0.695	0.746	0.739	0.765	0.776	0.755	0.745	0.77	0.706	0.685	0.671	0.871
CpG_470	0.09	0.045	0.057	0.053	0.077	0.093	0.05	0.065	0.04	0.046	0.047	0.035	0.299	0.336	0.298	0.318	0.307	0.274	0.522	0.465	0.492	0.471	0.471	0.466	0.433	0.494	0.439	0.457	0.458	0.443	0.57	0.593	0.55	0.575	0.589	0.585	0.592	0.603	0.572	0.585	0.555	0.596	0.628	0.641	0.593	0.626	0.583	0.611	0.632
CpG_471	0.872	0.812	0.796	0.858	0.78	0.846	0.96	0.958	0.975	0.984	0.983	0.985	0.92	0.943	0.97	0.967	0.97	0.96	0.96	0.964	0.963	0.979	0.974	0.972	0.938	0.968	0.973	0.962	0.964	0.971	0.886	0.826	0.876	0.847	0.871	0.841	0.875	0.889	0.884	0.902	0.893	0.926	0.895	0.884	0.871	0.889	0.832	0.807	0.853
CpG_472	0.981	0.972	0.98	0.985	0.979	0.981	0.912	0.901	0.905	0.951	0.87	0.883	0.895	0.895	0.906	0.884	0.929	0.906	0.977	0.963	0.973	0.975	0.963	0.978	0.946	0.976	0.971	0.976	0.966	0.969	0.975	0.975	0.98	0.973	0.965	0.957	0.976	0.967	0.965	0.971	0.962	0.975	0.971	0.941	0.973	0.97	0.959	0.97	0.979
CpG_473	0.332	0.353	0.389	0.385	0.333	0.323	0.464	0.449	0.488	0.487	0.478	0.516	0.282	0.176	0.264	0.327	0.294	0.322	0.695	0.733	0.783	0.736	0.721	0.719	0.605	0.683	0.707	0.685	0.669	0.669	0.475	0.47	0.461	0.431	0.463	0.476	0.388	0.319	0.37	0.296	0.33	0.327	0.259	0.251	0.499	0.45	0.507	0.441	0.57
CpG_474	0.808	0.794	0.825	0.838	0.851	0.831	0.8	0.813	0.803	0.784	0.788	0.822	0.803	0.851	0.856	0.864	0.86	0.875	0.86	0.819	0.808	0.854	0.87	0.867	0.819	0.891	0.881	0.837	0.879	0.894	0.879	0.882	0.871	0.875	0.891	0.888	0.901	0.87	0.891	0.889	0.899	0.906	0.898	0.901	0.881	0.89	0.87	0.885	0.882
CpG_475	0.421	0.466	0.477	0.456	0.413	0.425	0.677	0.685	0.753	0.808	0.79	0.827	0.528	0.624	0.623	0.589	0.638	0.641	0.79	0.838	0.805	0.853	0.797	0.812	0.688	0.768	0.831	0.764	0.779	0.776	0.381	0.373	0.403	0.415	0.435	0.466	0.446	0.446	0.478	0.511	0.478	0.527	0.456	0.443	0.547	0.535	0.521	0.513	0.43
CpG_476	0.542	0.585	0.589	0.483	0.461	0.477	0.717	0.773	0.799	0.786	0.826	0.847	0.704	0.679	0.738	0.721	0.752	0.761	0.694	0.69	0.729	0.728	0.694	0.691	0.73	0.831	0.842	0.799	0.796	0.828	0.545	0.502	0.532	0.508	0.563	0.574	0.583	0.609	0.632	0.635	0.6	0.661	0.633	0.607	0.605	0.627	0.555	0.565	0.577
CpG_477	0.97	0.978	0.973	0.976	0.958	0.965	0.499	0.715	0.649	0.473	0.603	0.595	0.699	0.803	0.743	0.783	0.726	0.661	0.877	0.773	0.801	0.929	0.847	0.922	0.94	0.976	0.968	0.931	0.923	0.967	0.802	0.871	0.775	0.899	0.888	0.855	0.96	0.958	0.942	0.959	0.955	0.968	0.947	0.956	0.924	0.924	0.848	0.83	0.927
CpG_478	0.453	0.461	0.488	0.501	0.513	0.516	0.356	0.366	0.322	0.363	0.333	0.334	0.478	0.473	0.445	0.457	0.461	0.477	0.555	0.505	0.525	0.494	0.496	0.517	0.529	0.519	0.491	0.49	0.519	0.576	0.614	0.609	0.595	0.654	0.674	0.624	0.666	0.663	0.66	0.636	0.664	0.667	0.667	0.625	0.538	0.563	0.57	0.607	0.64
CpG_479	0.524	0.527	0.531	0.562	0.574	0.557	0.338	0.335	0.344	0.352	0.297	0.3	0.479	0.561	0.498	0.503	0.549	0.489	0.782	0.698	0.739	0.691	0.662	0.723	0.661	0.71	0.658	0.659	0.723	0.69	0.833	0.813	0.809	0.831	0.847	0.794	0.808	0.819	0.801	0.774	0.86	0.844	0.849	0.814	0.827	0.842	0.803	0.844	0.851
CpG_480	0.834	0.833	0.786	0.798	0.787	0.797	0.705	0.856	0.92	0.853	0.908	0.896	0.424	0.416	0.326	0.482	0.387	0.334	0.919	0.89	0.874	0.92	0.926	0.935	0.831	0.835	0.887	0.782	0.838	0.877	0.79	0.81	0.783	0.832	0.858	0.82	0.746	0.777	0.747	0.692	0.746	0.731	0.628	0.596	0.891	0.892	0.844	0.908	0.894
CpG_481	0.388	0.375	0.393	0.414	0.404	0.382	0.689	0.679	0.825	0.813	0.859	0.886	0.682	0.697	0.665	0.612	0.666	0.685	0.893	0.852	0.842	0.906	0.867	0.88	0.85	0.939	0.922	0.885	0.888	0.91	0.796	0.736	0.738	0.816	0.8	0.737	0.778	0.783	0.748	0.755	0.812	0.755	0.755	0.757	0.816	0.8	0.794	0.758	0.772
CpG_482	0.197	0.077	0.07	0.115	0.199	0.141	0.103	0.086	0.033	0.061	0.039	0.036	0.396	0.4	0.37	0.366	0.38	0.337	0.579	0.491	0.479	0.447	0.487	0.471	0.472	0.523	0.4	0.422	0.52	0.457	0.813	0.804	0.781	0.813	0.885	0.84	0.834	0.836	0.751	0.84	0.876	0.87	0.822	0.782	0.797	0.798	0.777	0.846	0.839
CpG_483	0.485	0.536	0.542	0.463	0.466	0.48	0.456	0.471	0.414	0.418	0.453	0.37	0.347	0.292	0.279	0.31	0.337	0.314	0.632	0.589	0.586	0.589	0.559	0.575	0.532	0.551	0.565	0.518	0.564	0.568	0.69	0.665	0.671	0.594	0.658	0.633	0.491	0.531	0.518	0.533	0.495	0.532	0.452	0.439	0.602	0.622	0.613	0.592	0.662
CpG_484	0.851	0.949	0.937	0.878	0.959	0.921	0.933	0.923	0.971	0.797	0.821	0.953	0.913	0.966	0.964	0.93	0.889	0.926	0.951	0.95	0.948	0.967	0.944	0.961	0.899	0.89	0.956	0.945	0.923	0.945	0.919	0.927	0.932	0.925	0.933	0.918	0.914	0.899	0.894	0.919	0.911	0.923	0.896	0.911	0.922	0.944	0.907	0.916	0.942
CpG_485	0.292	0.321	0.346	0.299	0.264	0.285	0.617	0.638	0.707	0.726	0.743	0.717	0.615	0.585	0.701	0.663	0.681	0.708	0.684	0.712	0.704	0.761	0.74	0.753	0.655	0.69	0.751	0.678	0.685	0.678	0.493	0.458	0.485	0.411	0.443	0.507	0.368	0.346	0.399	0.399	0.395	0.428	0.382	0.4	0.524	0.479	0.496	0.481	0.516
CpG_486	0.671	0.73	0.596	0.613	0.605	0.684	0.573	0.701	0.732	0.571	0.569	0.65	0.668	0.684	0.57	0.586	0.612	0.614	0.738	0.655	0.642	0.665	0.737	0.655	0.737	0.696	0.669	0.656	0.678	0.647	0.742	0.763	0.706	0.714	0.819	0.77	0.769	0.771	0.798	0.752	0.761	0.709	0.629	0.657	0.727	0.684	0.69	0.745	0.676
CpG_487	0.346	0.419	0.438	0.322	0.364	0.364	0.759	0.762	0.782	0.837	0.822	0.884	0.628	0.46	0.529	0.701	0.797	0.732	0.867	0.819	0.839	0.892	0.78	0.807	0.697	0.837	0.828	0.797	0.65	0.825	0.515	0.405	0.492	0.249	0.293	0.404	0.267	0.408	0.315	0.391	0.35	0.495	0.373	0.386	0.484	0.355	0.466	0.341	0.419
CpG_488	0.735	0.703	0.726	0.816	0.717	0.629	0.966	0.946	0.974	0.971	0.964	0.967	0.888	0.943	0.921	0.933	0.935	0.96	0.954	0.965	0.946	0.961	0.963	0.951	0.871	0.923	0.938	0.934	0.94	0.926	0.598	0.631	0.669	0.483	0.585	0.681	0.752	0.629	0.686	0.796	0.841	0.681	0.755	0.734	0.94	0.822	0.881	0.861	0.84
CpG_489	0.959	0.95	0.96	0.95	0.939	0.936	0.976	0.973	0.969	0.979	0.978	0.974	0.937	0.976	0.968	0.951	0.977	0.973	0.964	0.963	0.964	0.974	0.974	0.974	0.94	0.966	0.956	0.954	0.971	0.959	0.931	0.921	0.935	0.913	0.931	0.928	0.894	0.91	0.938	0.923	0.946	0.942	0.944	0.9	0.959	0.948	0.943	0.96	0.954
CpG_490	0.673	0.689	0.666	0.649	0.614	0.647	0.704	0.683	0.782	0.729	0.73	0.669	0.593	0.19	0.629	0.675	0.651	0.585	0.76	0.747	0.747	0.689	0.664	0.719	0.669	0.685	0.741	0.682	0.698	0.773	0.59	0.584	0.623	0.606	0.58	0.639	0.593	0.624	0.629	0.59	0.549	0.609	0.588	0.565	0.669	0.667	0.639	0.666	0.602
CpG_491	0.954	0.898	0.914	0.83	0.865	0.899	0.938	0.93	0.961	0.953	0.947	0.97	0.848	0.901	0.889	0.883	0.906	0.893	0.947	0.946	0.941	0.954	0.951	0.956	0.892	0.953	0.95	0.948	0.956	0.955	0.871	0.841	0.837	0.844	0.825	0.816	0.828	0.848	0.869	0.859	0.836	0.922	0.852	0.888	0.921	0.89	0.914	0.893	0.898
CpG_492	0.81	0.788	0.788	0.82	0.77	0.782	0.854	0.89	0.91	0.884	0.925	0.931	0.819	0.845	0.873	0.899	0.85	0.847	0.896	0.928	0.914	0.923	0.918	0.933	0.849	0.915	0.925	0.873	0.911	0.906	0.77	0.719	0.724	0.633	0.724	0.74	0.683	0.708	0.701	0.705	0.715	0.767	0.804	0.712	0.765	0.718	0.706	0.684	0.827
CpG_493	0.326	0.356	0.357	0.392	0.336	0.374	0.369	0.367	0.312	0.374	0.324	0.379	0.23	0.139	0.109	0.145	0.169	0.055	0.794	0.76	0.756	0.733	0.719	0.743	0.664	0.728	0.733	0.715	0.726	0.716	0.669	0.66	0.686	0.597	0.662	0.629	0.539	0.577	0.57	0.577	0.583	0.635	0.648	0.608	0.677	0.687	0.66	0.657	0.756
CpG_494	0.147	0.192	0.202	0.19	0.198	0.153	0.116	0.125	0.075	0.084	0.064	0.077	0.72	0.803	0.742	0.755	0.798	0.787	0.551	0.475	0.458	0.491	0.436	0.476	0.452	0.574	0.502	0.511	0.512	0.526	0.603	0.631	0.615	0.648	0.663	0.657	0.628	0.624	0.599	0.707	0.642	0.738	0.758	0.745	0.511	0.481	0.532	0.495	0.684
CpG_495	0.658	0.65	0.683	0.7	0.677	0.724	0.823	0.833	0.927	0.931	0.958	0.94	0.826	0.912	0.91	0.901	0.932	0.945	0.525	0.521	0.521	0.54	0.591	0.522	0.577	0.449	0.412	0.461	0.448	0.439	0.797	0.855	0.806	0.855	0.839	0.79	0.632	0.794	0.731	0.743	0.761	0.709	0.843	0.782	0.641	0.684	0.681	0.614	0.81
CpG_496	0.821	0.795	0.816	0.803	0.782	0.784	0.883	0.851	0.889	0.87	0.878	0.911	0.74	0.77	0.799	0.774	0.773	0.774	0.929	0.925	0.938	0.948	0.93	0.933	0.838	0.904	0.935	0.9	0.902	0.932	0.818	0.772	0.739	0.743	0.812	0.772	0.86	0.811	0.842	0.783	0.777	0.845	0.734	0.741	0.838	0.865	0.755	0.727	0.813
CpG_497	0.812	0.761	0.857	0.822	0.854	0.82	0.756	0.745	0.855	0.767	0.738	0.766	0.683	0.726	0.689	0.693	0.755	0.79	0.923	0.902	0.928	0.93	0.936	0.94	0.802	0.947	0.929	0.881	0.913	0.937	0.928	0.904	0.939	0.894	0.882	0.894	0.844	0.829	0.829	0.867	0.879	0.922	0.864	0.823	0.92	0.906	0.862	0.907	0.938
CpG_498	0.639	0.619	0.672	0.688	0.583	0.655	0.369	0.492	0.404	0.314	0.338	0.324	0.701	0.771	0.724	0.77	0.822	0.791	0.906	0.889	0.884	0.884	0.889	0.892	0.814	0.936	0.897	0.87	0.897	0.899	0.962	0.961	0.962	0.933	0.968	0.914	0.923	0.876	0.873	0.944	0.922	0.937	0.931	0.936	0.914	0.921	0.917	0.947	0.949
CpG_499	0.318	0.348	0.391	0.361	0.314	0.352	0.548	0.614	0.665	0.725	0.761	0.782	0.549	0.565	0.506	0.595	0.569	0.597	0.698	0.754	0.76	0.748	0.736	0.715	0.584	0.679	0.728	0.702	0.673	0.697	0.532	0.525	0.538	0.499	0.516	0.517	0.382	0.395	0.441	0.435	0.385	0.402	0.376	0.375	0.546	0.566	0.551	0.566	0.538
CpG_500	0.463	0.399	0.479	0.435	0.484	0.56	0.41	0.452	0.325	0.447	0.359	0.462	0.747	0.818	0.735	0.722	0.794	0.755	0.933	0.909	0.896	0.891	0.91	0.895	0.875	0.925	0.915	0.878	0.901	0.934	0.956	0.92	0.941	0.931	0.953	0.937	0.914	0.887	0.893	0.92	0.889	0.938	0.878	0.914	0.902	0.9	0.915	0.918	0.964
CpG_501	0.488	0.491	0.544	0.565	0.493	0.518	0.612	0.641	0.655	0.668	0.73	0.77	0.344	0.217	0.245	0.307	0.348	0.214	0.737	0.753	0.767	0.751	0.773	0.761	0.667	0.762	0.797	0.722	0.739	0.752	0.584	0.587	0.568	0.549	0.575	0.597	0.546	0.526	0.582	0.516	0.571	0.534	0.472	0.477	0.626	0.633	0.603	0.637	0.644
CpG_502	0.754	0.859	0.88	0.854	0.854	0.829	0.824	0.812	0.871	0.845	0.877	0.905	0.24	0.088	0.082	0.169	0.079	0.047	0.804	0.761	0.764	0.706	0.791	0.743	0.624	0.639	0.607	0.62	0.647	0.624	0.821	0.816	0.836	0.82	0.864	0.875	0.634	0.707	0.599	0.661	0.72	0.674	0.749	0.707	0.808	0.848	0.816	0.839	0.84
CpG_503	0.478	0.467	0.497	0.539	0.532	0.555	0.383	0.373	0.325	0.381	0.347	0.32	0.214	0.183	0.12	0.142	0.155	0.11	0.489	0.446	0.444	0.456	0.459	0.462	0.482	0.491	0.49	0.467	0.503	0.485	0.49	0.535	0.55	0.505	0.562	0.536	0.554	0.619	0.573	0.549	0.58	0.601	0.584	0.572	0.553	0.538	0.554	0.584	0.589
CpG_504	0.06	0.043	0.061	0.053	0.049	0.045	0.062	0.061	0.078	0.061	0.055	0.036	0.502	0.659	0.533	0.543	0.617	0.595	0.713	0.741	0.75	0.781	0.713	0.767	0.695	0.686	0.731	0.699	0.677	0.698	0.445	0.429	0.419	0.4	0.45	0.472	0.536	0.579	0.514	0.559	0.551	0.556	0.519	0.537	0.443	0.464	0.44	0.421	0.569
CpG_505	0.507	0.495	0.416	0.493	0.399	0.426	0.131	0.183	0.171	0.154	0.106	0.103	0.56	0.584	0.611	0.579	0.64	0.599	0.777	0.693	0.711	0.724	0.706	0.715	0.66	0.769	0.717	0.709	0.746	0.704	0.774	0.784	0.722	0.699	0.683	0.749	0.696	0.703	0.689	0.763	0.782	0.763	0.79	0.738	0.683	0.62	0.694	0.659	0.785
CpG_506	0.121	0.013	0.018	0.025	0.016	0.074	0.053	0.042	0.013	0.049	0.013	0.019	0.566	0.586	0.542	0.617	0.594	0.505	0.693	0.559	0.556	0.536	0.534	0.555	0.563	0.683	0.646	0.61	0.65	0.619	0.498	0.469	0.515	0.52	0.518	0.559	0.512	0.536	0.554	0.644	0.616	0.608	0.67	0.629	0.687	0.658	0.668	0.656	0.614
CpG_507	0.308	0.378	0.315	0.266	0.167	0.294	0.953	0.857	0.944	0.95	0.976	0.981	0.974	0.99	0.98	0.976	0.984	0.987	0.982	0.982	0.978	0.982	0.983	0.982	0.957	0.98	0.977	0.982	0.982	0.979	0.981	0.976	0.986	0.976	0.989	0.951	0.973	0.966	0.969	0.964	0.945	0.978	0.957	0.96	0.969	0.966	0.974	0.982	0.988
CpG_508	0.274	0.317	0.373	0.371	0.334	0.381	0.633	0.645	0.705	0.701	0.764	0.76	0.587	0.502	0.633	0.653	0.692	0.676	0.754	0.828	0.781	0.843	0.771	0.823	0.654	0.778	0.804	0.763	0.75	0.754	0.433	0.407	0.46	0.402	0.464	0.484	0.38	0.343	0.377	0.388	0.386	0.435	0.369	0.374	0.452	0.369	0.431	0.441	0.465
CpG_509	0.99	0.988	0.991	0.989	0.982	0.993	0.988	0.979	0.988	0.99	0.98	0.987	0.903	0.844	0.846	0.865	0.856	0.852	0.977	0.977	0.965	0.977	0.982	0.982	0.939	0.983	0.975	0.973	0.985	0.975	0.99	0.989	0.984	0.988	0.988	0.977	0.972	0.977	0.978	0.98	0.978	0.984	0.98	0.974	0.979	0.968	0.972	0.978	0.988
CpG_510	0.446	0.5	0.495	0.519	0.432	0.566	0.657	0.728	0.729	0.768	0.806	0.819	0.415	0.49	0.58	0.57	0.524	0.595	0.937	0.883	0.856	0.949	0.946	0.896	0.746	0.709	0.747	0.704	0.782	0.757	0.841	0.893	0.841	0.877	0.874	0.867	0.697	0.649	0.654	0.534	0.692	0.559	0.434	0.454	0.929	0.814	0.825	0.905	0.914
CpG_511	0.959	0.983	0.969	0.976	0.958	0.961	0.979	0.96	0.978	0.975	0.976	0.982	0.931	0.967	0.973	0.945	0.981	0.982	0.965	0.972	0.971	0.969	0.978	0.973	0.933	0.977	0.967	0.957	0.969	0.99	0.965	0.959	0.973	0.967	0.975	0.964	0.959	0.937	0.98	0.959	0.961	0.981	0.967	0.96	0.977	0.964	0.944	0.97	0.976
CpG_512	0.381	0.363	0.393	0.367	0.351	0.399	0.386	0.456	0.411	0.392	0.464	0.494	0.631	0.66	0.613	0.607	0.72	0.644	0.808	0.815	0.84	0.814	0.747	0.781	0.653	0.761	0.762	0.731	0.76	0.764	0.736	0.649	0.712	0.746	0.732	0.75	0.681	0.68	0.762	0.717	0.72	0.71	0.698	0.717	0.738	0.745	0.719	0.707	0.794
CpG_513	0.635	0.519	0.592	0.649	0.634	0.62	0.265	0.298	0.237	0.228	0.201	0.197	0.343	0.266	0.264	0.386	0.359	0.286	0.86	0.823	0.839	0.836	0.798	0.879	0.784	0.88	0.867	0.794	0.792	0.844	0.763	0.695	0.741	0.74	0.776	0.707	0.71	0.771	0.731	0.706	0.694	0.742	0.73	0.716	0.851	0.857	0.836	0.842	0.842
CpG_514	0.47	0.443	0.456	0.433	0.443	0.414	0.506	0.468	0.532	0.551	0.557	0.577	0.712	0.768	0.755	0.724	0.779	0.799	0.895	0.89	0.908	0.909	0.919	0.934	0.83	0.928	0.934	0.891	0.87	0.912	0.803	0.812	0.83	0.809	0.789	0.74	0.79	0.797	0.781	0.821	0.839	0.835	0.841	0.817	0.792	0.836	0.752	0.772	0.816
CpG_515	0.988	0.984	0.983	0.987	0.98	0.979	0.99	0.988	0.987	0.991	0.99	0.991	0.98	0.993	0.988	0.986	0.989	0.991	0.985	0.985	0.985	0.987	0.99	0.989	0.97	0.987	0.986	0.982	0.985	0.987	0.988	0.985	0.99	0.989	0.989	0.985	0.98	0.981	0.978	0.978	0.978	0.986	0.984	0.978	0.979	0.977	0.983	0.978	0.988
CpG_516	0.975	0.954	0.961	0.937	0.89	0.916	0.974	0.971	0.985	0.984	0.975	0.985	0.8	0.807	0.835	0.859	0.869	0.857	0.961	0.965	0.956	0.969	0.964	0.967	0.9	0.944	0.975	0.927	0.956	0.969	0.671	0.619	0.637	0.558	0.629	0.621	0.583	0.566	0.671	0.633	0.612	0.73	0.626	0.643	0.716	0.627	0.637	0.602	0.73
CpG_517	0.646	0.634	0.667	0.7	0.55	0.657	0.704	0.685	0.768	0.655	0.732	0.738	0.666	0.658	0.508	0.7	0.682	0.724	0.891	0.888	0.919	0.941	0.93	0.942	0.828	0.896	0.926	0.908	0.866	0.943	0.798	0.758	0.78	0.755	0.793	0.76	0.799	0.809	0.79	0.81	0.797	0.86	0.852	0.818	0.722	0.72	0.678	0.674	0.859
CpG_518	0.826	0.868	0.938	0.881	0.814	0.795	0.971	0.929	0.926	0.948	0.968	0.964	0.829	0.8	0.869	0.913	0.841	0.906	0.943	0.973	0.961	0.953	0.927	0.953	0.822	0.923	0.953	0.893	0.932	0.921	0.645	0.494	0.649	0.636	0.534	0.658	0.622	0.496	0.572	0.653	0.659	0.597	0.505	0.606	0.764	0.761	0.654	0.498	0.661
CpG_519	0.668	0.671	0.746	0.644	0.67	0.667	0.726	0.768	0.833	0.764	0.827	0.841	0.72	0.693	0.695	0.69	0.749	0.721	0.947	0.93	0.909	0.942	0.921	0.929	0.854	0.942	0.931	0.833	0.895	0.951	0.961	0.936	0.934	0.924	0.927	0.914	0.929	0.899	0.894	0.855	0.886	0.929	0.867	0.93	0.935	0.926	0.905	0.911	0.932
CpG_520	0.896	0.935	0.898	0.951	0.875	0.906	0.775	0.813	0.813	0.748	0.777	0.848	0.646	0.727	0.685	0.7	0.753	0.666	0.827	0.82	0.826	0.832	0.801	0.78	0.767	0.782	0.812	0.784	0.785	0.764	0.687	0.638	0.632	0.576	0.641	0.602	0.572	0.61	0.587	0.613	0.62	0.643	0.645	0.634	0.726	0.703	0.708	0.662	0.714
CpG_521	0.436	0.456	0.45	0.395	0.38	0.423	0.656	0.668	0.717	0.696	0.723	0.72	0.631	0.649	0.66	0.668	0.724	0.665	0.743	0.771	0.767	0.804	0.764	0.756	0.708	0.748	0.787	0.737	0.759	0.788	0.429	0.413	0.451	0.385	0.452	0.463	0.46	0.431	0.458	0.467	0.491	0.522	0.415	0.445	0.471	0.479	0.491	0.422	0.513
CpG_522	0.944	0.96	0.964	0.965	0.954	0.969	0.956	0.915	0.957	0.959	0.956	0.957	0.866	0.928	0.907	0.882	0.887	0.932	0.902	0.913	0.892	0.524	0.908	0.952	0.883	0.922	0.906	0.884	0.917	0.937	0.926	0.918	0.942	0.944	0.945	0.942	0.937	0.914	0.931	0.917	0.915	0.941	0.911	0.939	0.937	0.931	0.931	0.944	0.927
CpG_523	0.89	0.848	0.838	0.864	0.814	0.84	0.877	0.87	0.917	0.9	0.928	0.899	0.873	0.876	0.86	0.874	0.891	0.835	0.909	0.911	0.901	0.934	0.918	0.916	0.449	0.893	0.919	0.87	0.892	0.891	0.891	0.883	0.883	0.921	0.913	0.906	0.88	0.454	0.867	0.883	0.895	0.907	0.883	0.883	0.905	0.903	0.879	0.894	0.919
CpG_524	0.872	0.861	0.929	0.935	0.92	0.911	0.796	0.773	0.778	0.801	0.747	0.786	0.815	0.911	0.899	0.847	0.883	0.932	0.912	0.881	0.902	0.911	0.91	0.923	0.858	0.931	0.904	0.874	0.897	0.889	0.941	0.93	0.927	0.938	0.933	0.917	0.936	0.889	0.928	0.908	0.92	0.944	0.961	0.927	0.932	0.949	0.865	0.935	0.939
CpG_525	0.674	0.649	0.674	0.619	0.617	0.629	0.697	0.721	0.696	0.74	0.795	0.759	0.752	0.836	0.822	0.794	0.82	0.823	0.808	0.662	0.676	0.753	0.784	0.731	0.785	0.784	0.769	0.804	0.825	0.779	0.596	0.544	0.595	0.639	0.639	0.633	0.718	0.741	0.717	0.743	0.723	0.749	0.715	0.748	0.644	0.653	0.692	0.687	0.635
CpG_526	0.242	0.219	0.271	0.225	0.178	0.15	0.562	0.571	0.617	0.65	0.675	0.719	0.518	0.522	0.51	0.587	0.567	0.573	0.808	0.862	0.852	0.877	0.828	0.846	0.686	0.767	0.86	0.782	0.748	0.794	0.35	0.384	0.372	0.353	0.407	0.421	0.345	0.417	0.421	0.407	0.435	0.502	0.501	0.438	0.547	0.553	0.536	0.542	0.423
CpG_527	0.926	0.958	0.973	0.98	0.976	0.966	0.936	0.963	0.952	0.974	0.958	0.964	0.945	0.981	0.967	0.973	0.971	0.966	0.954	0.946	0.925	0.967	0.954	0.966	0.895	0.967	0.95	0.941	0.939	0.961	0.969	0.98	0.966	0.969	0.971	0.969	0.951	0.941	0.959	0.979	0.95	0.953	0.959	0.939	0.96	0.953	0.933	0.965	0.976
CpG_528	0.357	0.398	0.496	0.441	0.425	0.381	0.549	0.595	0.668	0.706	0.765	0.764	0.507	0.538	0.508	0.472	0.492	0.465	0.735	0.714	0.716	0.848	0.823	0.843	0.522	0.767	0.592	0.755	0.751	0.779	0.697	0.612	0.657	0.556	0.584	0.581	0.29	0.361	0.524	0.55	0.521	0.59	0.554	0.24	0.706	0.684	0.707	0.677	0.675
CpG_529	0.366	0.453	0.392	0.4	0.437	0.399	0.376	0.37	0.345	0.371	0.38	0.413	0.5	0.562	0.52	0.518	0.591	0.536	0.759	0.738	0.769	0.77	0.775	0.78	0.739	0.812	0.782	0.734	0.802	0.753	0.833	0.785	0.782	0.8	0.751	0.749	0.818	0.769	0.746	0.715	0.786	0.796	0.722	0.77	0.735	0.802	0.775	0.744	0.805
CpG_530	0.024	0.011	0.009	0.013	0.008	0.019	0.021	0.02	0.011	0.012	0.012	0.007	0.625	0.711	0.673	0.701	0.673	0.703	0.888	0.792	0.829	0.697	0.692	0.731	0.64	0.793	0.773	0.704	0.791	0.693	0.749	0.684	0.717	0.724	0.726	0.739	0.542	0.69	0.643	0.619	0.652	0.646	0.695	0.613	0.719	0.719	0.652	0.669	0.794
CpG_531	0.381	0.302	0.36	0.371	0.426	0.294	0.676	0.654	0.743	0.732	0.819	0.81	0.551	0.537	0.465	0.584	0.476	0.548	0.833	0.844	0.827	0.858	0.838	0.833	0.755	0.785	0.787	0.748	0.837	0.75	0.609	0.643	0.595	0.551	0.626	0.617	0.504	0.561	0.559	0.515	0.596	0.53	0.641	0.572	0.545	0.53	0.511	0.492	0.664
CpG_532	0.092	0.041	0.049	0.043	0.047	0.068	0.122	0.164	0.06	0.127	0.072	0.089	0.438	0.46	0.375	0.442	0.429	0.382	0.632	0.592	0.598	0.601	0.604	0.567	0.595	0.634	0.626	0.627	0.627	0.617	0.534	0.529	0.513	0.546	0.571	0.603	0.595	0.641	0.634	0.522	0.603	0.569	0.496	0.476	0.438	0.435	0.449	0.425	0.541
CpG_533	0.797	0.816	0.835	0.806	0.832	0.859	0.845	0.82	0.823	0.832	0.815	0.83	0.571	0.576	0.523	0.54	0.589	0.589	0.83	0.805	0.801	0.828	0.819	0.825	0.704	0.728	0.763	0.695	0.706	0.714	0.785	0.785	0.793	0.775	0.84	0.819	0.711	0.743	0.699	0.634	0.694	0.639	0.521	0.519	0.828	0.862	0.837	0.843	0.821
CpG_534	0.988	0.983	0.988	0.991	0.979	0.979	0.988	0.981	0.99	0.989	0.988	0.991	0.961	0.974	0.973	0.978	0.979	0.974	0.98	0.987	0.984	0.981	0.986	0.985	0.965	0.983	0.983	0.972	0.976	0.982	0.95	0.952	0.95	0.956	0.962	0.932	0.94	0.947	0.926	0.916	0.907	0.938	0.923	0.929	0.975	0.975	0.968	0.974	0.961
CpG_535	0.436	0.42	0.439	0.397	0.338	0.34	0.798	0.726	0.823	0.808	0.888	0.892	0.76	0.785	0.832	0.76	0.831	0.842	0.884	0.915	0.937	0.939	0.892	0.918	0.772	0.819	0.905	0.824	0.846	0.865	0.437	0.484	0.465	0.513	0.591	0.508	0.452	0.503	0.487	0.442	0.507	0.417	0.309	0.311	0.707	0.677	0.642	0.711	0.66
CpG_536	0.062	0.019	0.029	0.028	0.026	0.046	0.033	0.036	0.016	0.02	0.028	0.018	0.141	0.024	0.033	0.032	0.023	0.021	0.896	0.862	0.868	0.864	0.837	0.865	0.589	0.494	0.732	0.577	0.603	0.581	0.808	0.751	0.744	0.698	0.76	0.715	0.523	0.444	0.395	0.351	0.376	0.317	0.238	0.266	0.689	0.743	0.592	0.644	0.866
CpG_537	0.915	0.926	0.942	0.924	0.928	0.92	0.933	0.913	0.923	0.913	0.934	0.939	0.819	0.821	0.905	0.888	0.883	0.904	0.942	0.896	0.9	0.911	0.928	0.923	0.865	0.866	0.911	0.901	0.894	0.889	0.901	0.881	0.917	0.862	0.886	0.875	0.874	0.848	0.863	0.842	0.824	0.87	0.815	0.725	0.903	0.891	0.891	0.867	0.912
CpG_538	0.436	0.423	0.511	0.399	0.389	0.473	0.476	0.652	0.615	0.517	0.522	0.668	0.558	0.44	0.598	0.604	0.466	0.567	0.553	0.473	0.492	0.691	0.685	0.59	0.511	0.547	0.569	0.641	0.579	0.709	0.617	0.541	0.644	0.599	0.521	0.541	0.57	0.459	0.61	0.616	0.539	0.661	0.588	0.537	0.617	0.612	0.616	0.579	0.655
CpG_539	0.889	0.897	0.882	0.888	0.875	0.875	0.727	0.748	0.718	0.713	0.718	0.76	0.503	0.422	0.373	0.474	0.396	0.475	0.91	0.922	0.91	0.953	0.933	0.918	0.862	0.897	0.924	0.844	0.877	0.942	0.728	0.623	0.661	0.702	0.625	0.715	0.613	0.593	0.655	0.485	0.585	0.578	0.448	0.459	0.822	0.849	0.828	0.807	0.882
CpG_540	0.298	0.317	0.348	0.337	0.311	0.337	0.23	0.26	0.223	0.221	0.236	0.243	0.371	0.401	0.375	0.458	0.416	0.417	0.606	0.429	0.486	0.465	0.44	0.424	0.425	0.486	0.44	0.455	0.425	0.463	0.4	0.376	0.385	0.434	0.437	0.466	0.496	0.492	0.495	0.465	0.449	0.52	0.514	0.484	0.534	0.532	0.539	0.527	0.484
CpG_541	0.83	0.788	0.745	0.787	0.694	0.772	0.456	0.472	0.54	0.478	0.451	0.473	0.706	0.75	0.677	0.665	0.746	0.693	0.971	0.955	0.968	0.95	0.966	0.963	0.902	0.958	0.958	0.931	0.949	0.963	0.974	0.972	0.978	0.978	0.984	0.982	0.968	0.94	0.964	0.962	0.977	0.978	0.985	0.969	0.967	0.976	0.968	0.972	0.977
CpG_542	0.968	0.965	0.953	0.981	0.936	0.956	0.975	0.975	0.97	0.979	0.973	0.977	0.93	0.966	0.96	0.974	0.972	0.977	0.983	0.961	0.962	0.973	0.971	0.979	0.906	0.963	0.966	0.955	0.971	0.983	0.892	0.928	0.889	0.916	0.936	0.964	0.904	0.93	0.939	0.939	0.928	0.967	0.943	0.933	0.969	0.963	0.941	0.963	0.938
CpG_543	0.455	0.341	0.351	0.503	0.508	0.424	0.242	0.345	0.437	0.387	0.434	0.385	0.673	0.739	0.746	0.707	0.82	0.733	0.944	0.938	0.933	0.944	0.943	0.936	0.927	0.954	0.946	0.947	0.95	0.942	0.986	0.953	0.976	0.96	0.98	0.956	0.951	0.94	0.908	0.943	0.927	0.948	0.937	0.934	0.934	0.947	0.943	0.943	0.968
CpG_544	0.735	0.724	0.741	0.781	0.78	0.763	0.667	0.594	0.535	0.632	0.594	0.591	0.789	0.801	0.869	0.841	0.864	0.82	0.87	0.846	0.852	0.857	0.879	0.883	0.784	0.891	0.879	0.863	0.869	0.896	0.886	0.83	0.862	0.823	0.88	0.858	0.851	0.771	0.844	0.846	0.86	0.878	0.843	0.832	0.828	0.795	0.769	0.812	0.903
CpG_545	0.222	0.178	0.143	0.341	0.307	0.34	0.068	0.048	0.05	0.044	0.043	0.036	0.959	0.983	0.966	0.962	0.974	0.984	0.94	0.927	0.919	0.89	0.916	0.898	0.899	0.913	0.898	0.914	0.938	0.91	0.987	0.977	0.98	0.98	0.982	0.977	0.962	0.952	0.964	0.957	0.97	0.964	0.963	0.964	0.96	0.946	0.967	0.961	0.978
CpG_546	0.469	0.475	0.49	0.494	0.485	0.563	0.352	0.455	0.359	0.348	0.357	0.328	0.367	0.363	0.329	0.336	0.388	0.327	0.608	0.549	0.577	0.557	0.545	0.525	0.582	0.654	0.626	0.63	0.657	0.631	0.669	0.642	0.636	0.644	0.684	0.674	0.761	0.702	0.729	0.703	0.685	0.754	0.705	0.698	0.648	0.653	0.648	0.652	0.697
CpG_547	0.095	0.02	0.018	0.023	0.018	0.047	0.021	0.044	0.018	0.023	0.018	0.014	0.376	0.461	0.297	0.382	0.395	0.316	0.889	0.778	0.771	0.707	0.87	0.73	0.759	0.939	0.85	0.836	0.869	0.813	0.882	0.894	0.931	0.925	0.947	0.918	0.931	0.842	0.879	0.884	0.892	0.925	0.94	0.924	0.898	0.921	0.91	0.952	0.967
CpG_548	0.903	0.963	0.979	0.963	0.952	0.938	0.965	0.942	0.926	0.968	0.951	0.965	0.886	0.942	0.936	0.916	0.932	0.935	0.939	0.939	0.932	0.944	0.927	0.95	0.89	0.958	0.942	0.909	0.94	0.934	0.964	0.942	0.964	0.951	0.958	0.953	0.924	0.924	0.943	0.92	0.926	0.934	0.945	0.945	0.938	0.948	0.924	0.944	0.965
CpG_549	0.866	0.799	0.913	0.875	0.935	0.909	0.929	0.914	0.828	0.88	0.87	0.891	0.797	0.896	0.89	0.828	0.866	0.92	0.957	0.912	0.92	0.933	0.933	0.905	0.916	0.926	0.896	0.916	0.927	0.908	0.963	0.962	0.973	0.96	0.97	0.961	0.933	0.932	0.912	0.956	0.934	0.946	0.933	0.93	0.91	0.914	0.924	0.933	0.97
CpG_550	0.615	0.557	0.562	0.571	0.48	0.515	0.769	0.782	0.807	0.782	0.905	0.84	0.67	0.749	0.731	0.704	0.767	0.726	0.819	0.809	0.839	0.804	0.789	0.765	0.796	0.823	0.881	0.812	0.822	0.858	0.697	0.676	0.685	0.696	0.7	0.693	0.698	0.717	0.707	0.712	0.716	0.723	0.675	0.679	0.681	0.706	0.661	0.676	0.687
CpG_551	0.876	0.91	0.899	0.914	0.849	0.873	0.351	0.316	0.233	0.25	0.222	0.261	0.668	0.78	0.629	0.698	0.807	0.699	0.949	0.849	0.831	0.878	0.813	0.872	0.732	0.884	0.906	0.839	0.774	0.827	0.972	0.964	0.977	0.98	0.979	0.961	0.96	0.923	0.933	0.96	0.954	0.962	0.968	0.953	0.864	0.914	0.895	0.873	0.984
CpG_552	0.974	0.962	0.967	0.971	0.969	0.966	0.961	0.968	0.979	0.97	0.973	0.98	0.95	0.973	0.972	0.971	0.976	0.977	0.969	0.963	0.968	0.971	0.965	0.97	0.952	0.965	0.948	0.952	0.963	0.957	0.966	0.958	0.967	0.948	0.969	0.965	0.961	0.961	0.943	0.958	0.958	0.962	0.965	0.961	0.962	0.96	0.957	0.964	0.958
CpG_553	0.326	0.416	0.333	0.407	0.465	0.33	0.376	0.32	0.439	0.387	0.314	0.347	0.258	0.294	0.238	0.286	0.303	0.27	0.634	0.65	0.631	0.539	0.567	0.608	0.525	0.615	0.569	0.539	0.546	0.519	0.606	0.618	0.603	0.604	0.685	0.655	0.551	0.618	0.553	0.552	0.589	0.577	0.55	0.561	0.633	0.652	0.65	0.663	0.694
CpG_554	0.311	0.328	0.321	0.299	0.302	0.312	0.51	0.47	0.496	0.515	0.51	0.494	0.264	0.21	0.23	0.254	0.236	0.207	0.739	0.693	0.681	0.692	0.66	0.676	0.568	0.518	0.566	0.547	0.557	0.553	0.687	0.628	0.635	0.592	0.652	0.639	0.448	0.444	0.461	0.479	0.45	0.48	0.448	0.468	0.655	0.642	0.643	0.598	0.728
CpG_555	0.957	0.913	0.931	0.931	0.904	0.919	0.483	0.399	0.338	0.377	0.3	0.327	0.699	0.65	0.606	0.679	0.674	0.629	0.963	0.965	0.938	0.944	0.942	0.962	0.906	0.97	0.952	0.928	0.933	0.939	0.952	0.941	0.948	0.954	0.973	0.934	0.948	0.908	0.948	0.949	0.919	0.944	0.947	0.926	0.953	0.934	0.943	0.953	0.969
CpG_556	0.62	0.604	0.598	0.535	0.492	0.527	0.855	0.881	0.969	0.925	0.976	0.975	0.805	0.927	0.948	0.937	0.957	0.958	0.868	0.914	0.918	0.944	0.911	0.941	0.776	0.87	0.925	0.861	0.851	0.916	0.495	0.449	0.499	0.358	0.423	0.467	0.403	0.398	0.472	0.461	0.379	0.588	0.479	0.527	0.498	0.397	0.422	0.379	0.561
CpG_557	0.73	0.691	0.711	0.688	0.616	0.684	0.694	0.715	0.752	0.713	0.693	0.741	0.538	0.252	0.54	0.517	0.648	0.57	0.755	0.73	0.684	0.768	0.778	0.688	0.679	0.695	0.723	0.733	0.741	0.714	0.76	0.702	0.77	0.75	0.682	0.751	0.704	0.732	0.716	0.773	0.796	0.734	0.7	0.717	0.773	0.739	0.729	0.738	0.752
CpG_558	0.895	0.906	0.93	0.952	0.928	0.9	0.776	0.852	0.858	0.81	0.832	0.861	0.751	0.855	0.781	0.769	0.804	0.784	0.902	0.906	0.934	0.93	0.942	0.924	0.864	0.944	0.902	0.871	0.939	0.905	0.907	0.881	0.885	0.916	0.922	0.906	0.873	0.897	0.873	0.894	0.89	0.925	0.908	0.889	0.904	0.892	0.866	0.871	0.921
CpG_559	0.57	0.61	0.603	0.522	0.517	0.541	0.316	0.325	0.439	0.279	0.316	0.352	0.268	0.291	0.222	0.235	0.293	0.265	0.659	0.566	0.558	0.65	0.655	0.633	0.673	0.708	0.732	0.639	0.626	0.624	0.654	0.673	0.6	0.569	0.604	0.666	0.689	0.713	0.649	0.647	0.643	0.652	0.608	0.649	0.761	0.731	0.671	0.78	0.694
CpG_560	0.038	0.162	0.127	0.141	0.314	0.221	0.14	0.132	0.117	0.121	0.148	0.192	0.358	0.352	0.348	0.371	0.422	0.325	0.549	0.451	0.431	0.458	0.544	0.447	0.472	0.465	0.38	0.416	0.466	0.536	0.9	0.869	0.901	0.96	0.95	0.838	0.915	0.933	0.894	0.898	0.94	0.924	0.859	0.8	0.919	0.954	0.932	0.943	0.95
CpG_561	0.35	0.381	0.384	0.429	0.313	0.397	0.378	0.386	0.424	0.428	0.413	0.422	0.714	0.774	0.745	0.769	0.743	0.745	0.87	0.88	0.904	0.875	0.842	0.876	0.809	0.903	0.901	0.874	0.89	0.901	0.712	0.654	0.69	0.651	0.641	0.664	0.715	0.699	0.745	0.731	0.71	0.762	0.741	0.749	0.751	0.772	0.727	0.724	0.749
CpG_562	0.547	0.486	0.494	0.496	0.519	0.547	0.367	0.366	0.279	0.34	0.309	0.35	0.571	0.62	0.632	0.66	0.63	0.567	0.921	0.856	0.863	0.822	0.841	0.844	0.828	0.928	0.907	0.912	0.912	0.918	0.919	0.908	0.914	0.923	0.91	0.89	0.914	0.906	0.914	0.94	0.908	0.956	0.922	0.875	0.893	0.889	0.867	0.854	0.911
CpG_563	0.034	0.015	0.015	0.021	0.027	0.034	0.021	0.042	0.015	0.018	0.024	0.017	0.657	0.7	0.685	0.758	0.583	0.674	0.919	0.934	0.922	0.923	0.897	0.912	0.838	0.904	0.953	0.928	0.936	0.931	0.537	0.635	0.609	0.69	0.62	0.509	0.599	0.566	0.387	0.629	0.619	0.627	0.505	0.665	0.409	0.462	0.43	0.442	0.852
CpG_564	0.494	0.444	0.483	0.453	0.446	0.446	0.584	0.57	0.55	0.602	0.583	0.625	0.199	0.085	0.106	0.159	0.074	0.045	0.929	0.907	0.929	0.938	0.921	0.922	0.854	0.904	0.91	0.836	0.843	0.887	0.715	0.747	0.696	0.678	0.766	0.764	0.642	0.652	0.693	0.497	0.563	0.495	0.43	0.408	0.904	0.889	0.834	0.909	0.888
CpG_565	0.695	0.719	0.688	0.773	0.693	0.655	0.928	0.864	0.883	0.802	0.952	0.964	0.758	0.826	0.784	0.827	0.81	0.815	0.919	0.94	0.932	0.965	0.932	0.95	0.853	0.943	0.932	0.89	0.926	0.96	0.787	0.728	0.726	0.759	0.847	0.733	0.782	0.823	0.874	0.797	0.854	0.872	0.841	0.748	0.851	0.895	0.83	0.873	0.846
CpG_566	0.731	0.74	0.77	0.842	0.726	0.765	0.813	0.722	0.546	0.704	0.686	0.734	0.711	0.832	0.839	0.759	0.83	0.737	0.847	0.898	0.86	0.863	0.896	0.899	0.819	0.883	0.899	0.858	0.878	0.885	0.725	0.712	0.697	0.72	0.754	0.704	0.774	0.722	0.804	0.754	0.742	0.78	0.767	0.747	0.72	0.774	0.7	0.738	0.778
CpG_567	0.886	0.759	0.82	0.73	0.697	0.671	0.93	0.905	0.971	0.971	0.962	0.984	0.646	0.621	0.631	0.671	0.648	0.581	0.966	0.969	0.965	0.965	0.964	0.973	0.941	0.955	0.973	0.931	0.955	0.949	0.776	0.788	0.749	0.779	0.851	0.733	0.832	0.794	0.826	0.756	0.831	0.831	0.781	0.774	0.708	0.865	0.733	0.929	0.919
CpG_568	0.265	0.224	0.297	0.307	0.377	0.364	0.094	0.119	0.073	0.112	0.05	0.047	0.668	0.61	0.512	0.585	0.708	0.612	0.775	0.667	0.66	0.625	0.665	0.603	0.691	0.722	0.735	0.691	0.735	0.719	0.875	0.858	0.845	0.886	0.907	0.843	0.733	0.791	0.71	0.686	0.762	0.702	0.632	0.65	0.601	0.639	0.675	0.664	0.88
CpG_569	0.602	0.509	0.569	0.529	0.395	0.425	0.853	0.815	0.915	0.878	0.964	0.958	0.791	0.85	0.824	0.929	0.901	0.865	0.858	0.917	0.891	0.912	0.915	0.908	0.821	0.872	0.902	0.846	0.869	0.896	0.532	0.509	0.527	0.478	0.533	0.482	0.418	0.447	0.509	0.5	0.546	0.546	0.578	0.558	0.573	0.56	0.556	0.5	0.564
CpG_570	0.168	0.174	0.211	0.147	0.109	0.117	0.456	0.476	0.537	0.533	0.576	0.586	0.448	0.423	0.472	0.495	0.457	0.468	0.514	0.551	0.546	0.569	0.514	0.547	0.51	0.525	0.554	0.547	0.548	0.569	0.304	0.299	0.351	0.388	0.39	0.376	0.381	0.459	0.436	0.393	0.399	0.39	0.369	0.332	0.54	0.427	0.53	0.53	0.465
CpG_571	0.844	0.826	0.823	0.767	0.716	0.733	0.895	0.961	0.978	0.973	0.983	0.987	0.858	0.853	0.914	0.916	0.937	0.918	0.975	0.963	0.975	0.981	0.979	0.977	0.927	0.975	0.973	0.962	0.958	0.977	0.804	0.765	0.79	0.698	0.75	0.782	0.757	0.709	0.774	0.754	0.718	0.863	0.741	0.768	0.847	0.756	0.777	0.699	0.852
CpG_572	0.77	0.713	0.825	0.808	0.845	0.806	0.856	0.79	0.887	0.809	0.858	0.817	0.718	0.641	0.652	0.656	0.662	0.654	0.857	0.811	0.814	0.889	0.876	0.82	0.824	0.909	0.839	0.822	0.831	0.865	0.819	0.838	0.795	0.808	0.824	0.815	0.786	0.774	0.803	0.806	0.795	0.812	0.756	0.734	0.804	0.768	0.788	0.785	0.869
CpG_573	0.521	0.487	0.476	0.475	0.36	0.426	0.709	0.764	0.831	0.857	0.893	0.946	0.842	0.926	0.932	0.946	0.942	0.953	0.908	0.965	0.964	0.971	0.943	0.963	0.805	0.896	0.965	0.887	0.946	0.88	0.491	0.501	0.473	0.513	0.454	0.495	0.555	0.543	0.589	0.604	0.626	0.629	0.776	0.716	0.592	0.567	0.557	0.518	0.573
CpG_574	0.857	0.813	0.811	0.866	0.849	0.864	0.841	0.87	0.879	0.874	0.871	0.904	0.772	0.632	0.846	0.839	0.85	0.858	0.923	0.876	0.872	0.909	0.923	0.886	0.844	0.868	0.887	0.835	0.91	0.867	0.833	0.819	0.816	0.889	0.915	0.881	0.858	0.807	0.798	0.825	0.882	0.801	0.754	0.773	0.921	0.884	0.861	0.906	0.925
CpG_575	0.505	0.514	0.527	0.521	0.474	0.492	0.344	0.365	0.341	0.352	0.363	0.372	0.25	0.291	0.222	0.298	0.295	0.282	0.659	0.651	0.643	0.634	0.627	0.64	0.597	0.637	0.637	0.605	0.608	0.665	0.611	0.551	0.559	0.507	0.55	0.57	0.483	0.494	0.47	0.493	0.465	0.496	0.503	0.476	0.559	0.578	0.62	0.554	0.627
CpG_576	0.14	0.095	0.141	0.21	0.203	0.168	0.559	0.522	0.603	0.535	0.706	0.71	0.47	0.472	0.398	0.455	0.476	0.444	0.846	0.888	0.917	0.928	0.893	0.907	0.773	0.862	0.877	0.824	0.856	0.879	0.632	0.608	0.641	0.603	0.697	0.674	0.557	0.623	0.627	0.559	0.585	0.551	0.53	0.51	0.733	0.754	0.676	0.695	0.714
CpG_577	0.813	0.801	0.745	0.791	0.722	0.744	0.84	0.866	0.926	0.876	0.903	0.885	0.722	0.867	0.85	0.809	0.838	0.842	0.906	0.904	0.917	0.949	0.935	0.937	0.879	0.933	0.918	0.883	0.943	0.945	0.865	0.82	0.861	0.869	0.796	0.867	0.87	0.828	0.865	0.857	0.9	0.913	0.851	0.855	0.913	0.869	0.896	0.862	0.894
CpG_578	0.763	0.761	0.783	0.785	0.794	0.779	0.814	0.792	0.826	0.808	0.789	0.822	0.769	0.788	0.824	0.792	0.827	0.828	0.813	0.802	0.827	0.839	0.804	0.821	0.777	0.838	0.821	0.795	0.792	0.858	0.792	0.77	0.78	0.741	0.771	0.803	0.759	0.747	0.806	0.786	0.727	0.791	0.763	0.77	0.787	0.767	0.785	0.749	0.822
CpG_579	0.982	0.986	0.979	0.987	0.968	0.978	0.978	0.955	0.976	0.98	0.977	0.977	0.828	0.891	0.919	0.83	0.894	0.889	0.97	0.971	0.978	0.978	0.969	0.98	0.946	0.979	0.988	0.969	0.977	0.981	0.99	0.982	0.99	0.979	0.98	0.977	0.984	0.977	0.973	0.973	0.979	0.982	0.977	0.986	0.981	0.981	0.963	0.984	0.981
CpG_580	0.895	0.898	0.896	0.89	0.887	0.897	0.934	0.934	0.941	0.939	0.933	0.945	0.884	0.946	0.938	0.92	0.942	0.93	0.932	0.927	0.927	0.94	0.949	0.957	0.884	0.946	0.956	0.922	0.916	0.945	0.902	0.878	0.891	0.86	0.873	0.88	0.813	0.836	0.873	0.851	0.824	0.865	0.833	0.869	0.868	0.906	0.868	0.842	0.921
CpG_581	0.878	0.893	0.866	0.936	0.879	0.868	0.815	0.912	0.953	0.963	0.932	0.94	0.93	0.955	0.946	0.937	0.953	0.962	0.951	0.955	0.948	0.95	0.965	0.972	0.903	0.962	0.956	0.925	0.954	0.963	0.929	0.932	0.93	0.916	0.927	0.933	0.932	0.913	0.909	0.927	0.945	0.959	0.939	0.937	0.952	0.953	0.919	0.944	0.948
CpG_582	0.931	0.919	0.935	0.922	0.928	0.924	0.908	0.95	0.942	0.925	0.921	0.949	0.948	0.964	0.948	0.956	0.947	0.94	0.945	0.944	0.945	0.948	0.95	0.943	0.93	0.947	0.951	0.949	0.951	0.941	0.963	0.958	0.96	0.955	0.962	0.95	0.94	0.934	0.926	0.948	0.942	0.945	0.935	0.936	0.931	0.918	0.938	0.928	0.959
CpG_583	0.461	0.455	0.413	0.523	0.427	0.407	0.825	0.838	0.889	0.87	0.955	0.95	0.88	0.945	0.947	0.922	0.956	0.941	0.973	0.967	0.956	0.983	0.97	0.974	0.9	0.961	0.961	0.96	0.952	0.974	0.908	0.905	0.916	0.895	0.93	0.93	0.874	0.907	0.914	0.893	0.92	0.927	0.909	0.914	0.942	0.948	0.926	0.932	0.955
CpG_584	0.75	0.724	0.767	0.659	0.722	0.712	0.815	0.802	0.81	0.85	0.863	0.825	0.76	0.811	0.761	0.725	0.802	0.93	0.925	0.874	0.854	0.909	0.876	0.878	0.805	0.859	0.85	0.812	0.853	0.902	0.786	0.779	0.828	0.781	0.788	0.788	0.739	0.735	0.778	0.753	0.771	0.825	0.727	0.742	0.824	0.801	0.755	0.742	0.821
CpG_585	0.072	0.022	0.026	0.04	0.041	0.059	0.046	0.058	0.018	0.042	0.021	0.018	0.66	0.693	0.64	0.661	0.727	0.727	0.626	0.483	0.464	0.48	0.417	0.436	0.598	0.642	0.612	0.643	0.619	0.599	0.595	0.524	0.545	0.64	0.631	0.575	0.833	0.825	0.744	0.808	0.786	0.816	0.762	0.802	0.362	0.374	0.386	0.408	0.701
CpG_586	0.924	0.971	0.966	0.962	0.937	0.937	0.965	0.971	0.981	0.983	0.982	0.988	0.902	0.945	0.916	0.932	0.947	0.947	0.971	0.981	0.974	0.975	0.973	0.969	0.878	0.961	0.973	0.964	0.961	0.959	0.906	0.861	0.873	0.858	0.845	0.847	0.824	0.796	0.815	0.866	0.832	0.895	0.791	0.814	0.921	0.894	0.873	0.889	0.924
CpG_587	0.891	0.924	0.919	0.888	0.923	0.901	0.9	0.933	0.93	0.964	0.958	0.977	0.836	0.876	0.87	0.853	0.885	0.907	0.937	0.938	0.92	0.965	0.954	0.946	0.884	0.943	0.934	0.936	0.921	0.916	0.841	0.832	0.861	0.826	0.824	0.839	0.898	0.84	0.904	0.892	0.848	0.892	0.857	0.838	0.849	0.787	0.782	0.784	0.871
CpG_588	0.898	0.901	0.888	0.833	0.827	0.835	0.93	0.919	0.979	0.946	0.964	0.974	0.329	0.141	0.135	0.295	0.224	0.183	0.923	0.947	0.952	0.974	0.967	0.953	0.874	0.935	0.952	0.897	0.922	0.953	0.809	0.836	0.831	0.769	0.794	0.805	0.736	0.742	0.699	0.737	0.793	0.79	0.769	0.776	0.848	0.865	0.861	0.844	0.876
CpG_589	0.459	0.352	0.493	0.446	0.401	0.34	0.065	0.171	0.056	0.1	0.039	0.037	0.531	0.596	0.516	0.615	0.592	0.58	0.898	0.879	0.894	0.812	0.778	0.835	0.805	0.891	0.927	0.847	0.855	0.909	0.481	0.559	0.533	0.556	0.613	0.594	0.582	0.569	0.61	0.648	0.644	0.673	0.717	0.644	0.591	0.572	0.549	0.525	0.704
CpG_590	0.337	0.349	0.314	0.267	0.166	0.198	0.297	0.274	0.311	0.36	0.262	0.375	0.585	0.699	0.656	0.619	0.719	0.66	0.433	0.532	0.561	0.504	0.406	0.493	0.552	0.639	0.717	0.651	0.645	0.567	0.13	0.162	0.119	0.191	0.117	0.211	0.424	0.469	0.481	0.575	0.468	0.482	0.578	0.557	0.271	0.235	0.335	0.303	0.12
CpG_591	0.745	0.711	0.656	0.645	0.703	0.641	0.679	0.818	0.775	0.795	0.759	0.71	0.553	0.662	0.693	0.683	0.679	0.711	0.684	0.763	0.798	0.766	0.772	0.787	0.633	0.673	0.734	0.711	0.744	0.643	0.6	0.608	0.534	0.581	0.563	0.601	0.57	0.587	0.596	0.61	0.617	0.613	0.62	0.572	0.647	0.69	0.682	0.666	0.599
CpG_592	0.263	0.234	0.201	0.259	0.269	0.256	0.109	0.074	0.052	0.065	0.029	0.032	0.24	0.195	0.073	0.169	0.143	0.097	0.608	0.505	0.495	0.446	0.433	0.433	0.519	0.611	0.537	0.566	0.528	0.537	0.779	0.716	0.723	0.785	0.816	0.806	0.814	0.727	0.712	0.764	0.741	0.824	0.769	0.749	0.67	0.714	0.706	0.744	0.903
CpG_593	0.176	0.16	0.081	0.141	0.053	0.07	0.334	0.367	0.374	0.311	0.345	0.317	0.147	0.032	0.041	0.171	0.104	0.124	0.757	0.676	0.704	0.701	0.658	0.631	0.537	0.555	0.601	0.566	0.582	0.522	0.466	0.512	0.511	0.472	0.634	0.509	0.312	0.334	0.294	0.326	0.346	0.23	0.108	0.193	0.558	0.588	0.626	0.644	0.63
CpG_594	0.675	0.642	0.669	0.697	0.693	0.73	0.364	0.442	0.326	0.356	0.299	0.314	0.695	0.738	0.634	0.73	0.586	0.666	0.651	0.559	0.581	0.535	0.52	0.537	0.541	0.662	0.562	0.595	0.595	0.591	0.737	0.67	0.731	0.715	0.808	0.757	0.757	0.805	0.757	0.803	0.786	0.793	0.738	0.739	0.637	0.709	0.677	0.68	0.74
CpG_595	0.468	0.498	0.525	0.47	0.412	0.421	0.678	0.691	0.802	0.739	0.843	0.801	0.613	0.616	0.68	0.716	0.733	0.718	0.852	0.826	0.882	0.849	0.838	0.897	0.701	0.849	0.827	0.798	0.826	0.802	0.736	0.714	0.706	0.662	0.682	0.689	0.683	0.633	0.693	0.648	0.644	0.675	0.66	0.649	0.793	0.765	0.688	0.712	0.754
CpG_596	0.945	0.942	0.956	0.934	0.937	0.937	0.894	0.925	0.921	0.865	0.894	0.87	0.758	0.808	0.724	0.735	0.843	0.805	0.714	0.784	0.752	0.742	0.789	0.82	0.737	0.719	0.737	0.735	0.753	0.753	0.853	0.87	0.87	0.909	0.86	0.865	0.816	0.833	0.833	0.81	0.814	0.822	0.74	0.771	0.803	0.801	0.827	0.794	0.871
CpG_597	0.945	0.895	0.893	0.95	0.905	0.929	0.525	0.603	0.464	0.497	0.433	0.506	0.22	0.112	0.089	0.147	0.146	0.049	0.941	0.895	0.954	0.884	0.906	0.909	0.836	0.893	0.912	0.875	0.868	0.889	0.921	0.921	0.924	0.828	0.895	0.896	0.744	0.744	0.765	0.735	0.809	0.804	0.82	0.784	0.883	0.908	0.87	0.928	0.933
CpG_598	0.965	0.975	0.968	0.979	0.974	0.975	0.953	0.944	0.967	0.952	0.931	0.966	0.888	0.963	0.923	0.896	0.917	0.923	0.966	0.959	0.958	0.967	0.974	0.967	0.928	0.972	0.946	0.954	0.961	0.975	0.986	0.976	0.98	0.972	0.981	0.984	0.969	0.963	0.963	0.968	0.965	0.978	0.973	0.968	0.907	0.917	0.885	0.882	0.984
CpG_599	0.703	0.715	0.7	0.658	0.64	0.639	0.482	0.556	0.642	0.576	0.57	0.52	0.496	0.446	0.502	0.504	0.533	0.545	0.704	0.626	0.641	0.639	0.653	0.632	0.597	0.627	0.628	0.636	0.642	0.587	0.738	0.713	0.744	0.717	0.706	0.75	0.724	0.655	0.663	0.729	0.687	0.72	0.703	0.779	0.771	0.723	0.751	0.731	0.845
CpG_600	0.975	0.947	0.944	0.947	0.86	0.895	0.973	0.977	0.983	0.986	0.978	0.988	0.929	0.943	0.97	0.959	0.951	0.964	0.966	0.976	0.97	0.981	0.97	0.971	0.929	0.971	0.979	0.966	0.984	0.968	0.808	0.814	0.773	0.768	0.831	0.887	0.876	0.858	0.865	0.863	0.818	0.881	0.765	0.796	0.839	0.834	0.801	0.75	0.887
CpG_601	0.933	0.927	0.91	0.859	0.855	0.841	0.917	0.965	0.969	0.974	0.969	0.974	0.89	0.905	0.89	0.931	0.933	0.941	0.932	0.952	0.951	0.954	0.953	0.967	0.838	0.932	0.94	0.917	0.945	0.917	0.762	0.744	0.814	0.723	0.732	0.717	0.674	0.656	0.698	0.734	0.742	0.771	0.69	0.654	0.77	0.675	0.706	0.657	0.829
CpG_602	0.768	0.679	0.799	0.804	0.814	0.813	0.523	0.495	0.446	0.509	0.518	0.527	0.665	0.702	0.71	0.705	0.788	0.634	0.954	0.908	0.904	0.878	0.891	0.883	0.797	0.923	0.891	0.825	0.945	0.945	0.972	0.916	0.957	0.941	0.982	0.951	0.945	0.923	0.964	0.945	0.947	0.968	0.975	0.945	0.94	0.953	0.931	0.949	0.96
CpG_603	0.387	0.385	0.398	0.331	0.31	0.347	0.554	0.535	0.515	0.545	0.534	0.536	0.635	0.726	0.725	0.709	0.73	0.818	0.812	0.794	0.825	0.829	0.739	0.787	0.7	0.77	0.736	0.742	0.771	0.772	0.515	0.523	0.549	0.629	0.629	0.59	0.539	0.645	0.597	0.626	0.65	0.653	0.605	0.588	0.62	0.671	0.619	0.613	0.623
CpG_604	0.832	0.817	0.788	0.798	0.766	0.754	0.68	0.81	0.771	0.762	0.736	0.738	0.447	0.396	0.365	0.402	0.385	0.35	0.915	0.882	0.896	0.877	0.89	0.914	0.821	0.909	0.9	0.846	0.882	0.898	0.74	0.692	0.711	0.737	0.766	0.75	0.719	0.78	0.728	0.694	0.754	0.78	0.719	0.684	0.74	0.742	0.719	0.737	0.799
CpG_605	0.634	0.595	0.617	0.612	0.607	0.623	0.496	0.561	0.552	0.583	0.71	0.543	0.639	0.704	0.683	0.708	0.719	0.593	0.853	0.793	0.795	0.811	0.856	0.815	0.819	0.821	0.812	0.786	0.79	0.788	0.848	0.852	0.825	0.873	0.901	0.854	0.834	0.825	0.798	0.809	0.807	0.861	0.782	0.831	0.84	0.814	0.793	0.806	0.869
CpG_606	0.745	0.707	0.674	0.655	0.453	0.567	0.086	0.17	0.082	0.115	0.04	0.088	0.719	0.792	0.711	0.737	0.795	0.708	0.961	0.955	0.938	0.928	0.923	0.942	0.941	0.968	0.946	0.966	0.955	0.955	0.927	0.958	0.951	0.956	0.961	0.959	0.945	0.94	0.908	0.955	0.959	0.975	0.966	0.948	0.943	0.96	0.953	0.957	0.975
CpG_607	0.674	0.64	0.706	0.698	0.606	0.609	0.772	0.765	0.838	0.846	0.793	0.84	0.525	0.524	0.45	0.625	0.452	0.452	0.878	0.716	0.696	0.722	0.662	0.693	0.535	0.6	0.565	0.537	0.611	0.622	0.722	0.801	0.743	0.765	0.731	0.778	0.654	0.72	0.745	0.686	0.738	0.767	0.79	0.696	0.745	0.785	0.714	0.694	0.815
CpG_608	0.055	0.018	0.032	0.035	0.022	0.057	0.211	0.211	0.205	0.215	0.277	0.26	0.596	0.682	0.557	0.71	0.664	0.72	0.844	0.921	0.913	0.925	0.878	0.904	0.733	0.813	0.887	0.81	0.816	0.813	0.477	0.454	0.459	0.486	0.433	0.473	0.481	0.57	0.531	0.52	0.542	0.587	0.615	0.553	0.366	0.352	0.352	0.405	0.537
CpG_609	0.392	0.363	0.443	0.416	0.458	0.396	0.651	0.695	0.762	0.689	0.815	0.788	0.632	0.679	0.596	0.654	0.709	0.649	0.897	0.915	0.917	0.961	0.924	0.918	0.82	0.87	0.921	0.852	0.897	0.907	0.594	0.598	0.621	0.601	0.646	0.616	0.657	0.701	0.663	0.682	0.708	0.713	0.6	0.612	0.69	0.682	0.64	0.64	0.744
CpG_610	0.096	0.07	0.079	0.092	0.142	0.095	0.068	0.067	0.039	0.054	0.053	0.041	0.576	0.552	0.461	0.603	0.567	0.556	0.79	0.772	0.813	0.833	0.783	0.824	0.777	0.824	0.792	0.77	0.816	0.801	0.835	0.814	0.838	0.83	0.806	0.821	0.774	0.768	0.784	0.762	0.811	0.81	0.799	0.774	0.818	0.81	0.771	0.801	0.839
CpG_611	0.626	0.629	0.612	0.588	0.443	0.644	0.293	0.413	0.366	0.39	0.361	0.377	0.529	0.597	0.529	0.547	0.59	0.553	0.72	0.688	0.681	0.647	0.688	0.68	0.742	0.813	0.746	0.709	0.756	0.754	0.903	0.864	0.892	0.931	0.94	0.913	0.934	0.912	0.933	0.921	0.946	0.957	0.951	0.934	0.911	0.929	0.874	0.916	0.903
CpG_612	0.049	0.019	0.021	0.017	0.013	0.038	0.018	0.028	0.016	0.018	0.016	0.013	0.573	0.532	0.55	0.641	0.493	0.363	0.928	0.874	0.867	0.88	0.857	0.965	0.947	0.919	0.882	0.915	0.884	0.934	0.842	0.833	0.775	0.887	0.969	0.957	0.711	0.943	0.841	0.797	0.811	0.85	0.793	0.568	0.885	0.937	0.938	0.847	0.949
CpG_613	0.076	0.062	0.076	0.111	0.055	0.057	0.19	0.169	0.174	0.229	0.235	0.25	0.312	0.285	0.292	0.347	0.351	0.364	0.687	0.641	0.626	0.639	0.6	0.586	0.528	0.61	0.676	0.643	0.63	0.589	0.488	0.449	0.442	0.299	0.409	0.452	0.422	0.336	0.383	0.425	0.482	0.398	0.498	0.484	0.439	0.45	0.404	0.406	0.575
CpG_614	0.675	0.612	0.636	0.653	0.587	0.608	0.802	0.788	0.88	0.85	0.902	0.932	0.613	0.59	0.605	0.589	0.605	0.589	0.891	0.851	0.891	0.867	0.823	0.851	0.806	0.851	0.882	0.838	0.837	0.882	0.754	0.749	0.758	0.774	0.803	0.762	0.712	0.76	0.738	0.726	0.709	0.75	0.719	0.698	0.822	0.8	0.754	0.802	0.819
CpG_615	0.961	0.952	0.935	0.952	0.947	0.951	0.906	0.926	0.976	0.979	0.977	0.978	0.938	0.952	0.959	0.911	0.946	0.923	0.965	0.96	0.957	0.974	0.96	0.955	0.932	0.964	0.962	0.947	0.948	0.944	0.952	0.924	0.937	0.887	0.934	0.941	0.964	0.911	0.955	0.948	0.962	0.969	0.936	0.933	0.96	0.957	0.927	0.955	0.941
CpG_616	0.168	0.154	0.204	0.245	0.252	0.171	0.741	0.676	0.705	0.745	0.834	0.861	0.854	0.914	0.899	0.905	0.905	0.901	0.952	0.928	0.954	0.956	0.958	0.957	0.884	0.958	0.959	0.919	0.953	0.946	0.849	0.85	0.857	0.868	0.896	0.878	0.93	0.88	0.896	0.887	0.886	0.951	0.888	0.905	0.868	0.906	0.898	0.893	0.863
CpG_617	0.694	0.695	0.728	0.644	0.65	0.623	0.752	0.774	0.785	0.782	0.785	0.845	0.706	0.583	0.669	0.739	0.804	0.739	0.889	0.898	0.898	0.912	0.883	0.882	0.807	0.863	0.895	0.84	0.849	0.891	0.692	0.673	0.688	0.633	0.702	0.668	0.696	0.701	0.719	0.695	0.72	0.742	0.703	0.697	0.804	0.765	0.736	0.729	0.753
CpG_618	0.846	0.844	0.879	0.88	0.818	0.85	0.94	0.907	0.965	0.96	0.96	0.944	0.787	0.766	0.78	0.864	0.841	0.814	0.907	0.918	0.942	0.915	0.888	0.932	0.844	0.887	0.898	0.889	0.892	0.891	0.735	0.713	0.741	0.685	0.717	0.679	0.593	0.587	0.662	0.625	0.585	0.713	0.646	0.639	0.725	0.661	0.723	0.642	0.836
CpG_619	0.166	0.157	0.15	0.112	0.254	0.213	0.1	0.2	0.111	0.131	0.111	0.109	0.47	0.519	0.618	0.521	0.607	0.534	0.63	0.635	0.586	0.592	0.58	0.665	0.602	0.691	0.618	0.56	0.685	0.653	0.689	0.76	0.703	0.75	0.746	0.755	0.852	0.853	0.779	0.746	0.794	0.86	0.723	0.754	0.712	0.667	0.636	0.721	0.781
CpG_620	0.101	0.13	0.113	0.112	0.108	0.101	0.492	0.354	0.449	0.504	0.554	0.676	0.487	0.524	0.514	0.635	0.588	0.556	0.146	0.141	0.171	0.167	0.16	0.186	0.126	0.127	0.132	0.108	0.112	0.114	0.119	0.135	0.128	0.122	0.14	0.163	0.102	0.101	0.207	0.099	0.086	0.079	0.162	0.118	0.105	0.091	0.087	0.091	0.168
CpG_621	0.609	0.576	0.507	0.425	0.36	0.337	0.289	0.451	0.325	0.393	0.31	0.39	0.529	0.539	0.438	0.645	0.652	0.592	0.969	0.954	0.953	0.956	0.933	0.934	0.764	0.973	0.945	0.934	0.953	0.921	0.93	0.934	0.758	0.83	0.965	0.895	0.924	0.911	0.957	0.962	0.952	0.969	0.972	0.964	0.948	0.959	0.949	0.891	0.966
CpG_622	0.991	0.982	0.989	0.987	0.982	0.987	0.984	0.979	0.989	0.988	0.987	0.989	0.962	0.988	0.976	0.975	0.982	0.982	0.981	0.978	0.98	0.982	0.981	0.979	0.964	0.979	0.976	0.971	0.981	0.982	0.983	0.973	0.97	0.984	0.969	0.983	0.98	0.981	0.978	0.975	0.983	0.98	0.963	0.982	0.982	0.977	0.974	0.972	0.975
CpG_623	0.711	0.74	0.729	0.79	0.782	0.762	0.763	0.681	0.755	0.658	0.674	0.693	0.663	0.627	0.673	0.699	0.695	0.74	0.791	0.717	0.74	0.727	0.707	0.77	0.742	0.795	0.76	0.775	0.749	0.748	0.803	0.806	0.818	0.834	0.806	0.792	0.798	0.83	0.804	0.803	0.807	0.812	0.812	0.776	0.812	0.827	0.787	0.797	0.79
CpG_624	0.568	0.565	0.501	0.597	0.503	0.578	0.402	0.425	0.343	0.397	0.482	0.328	0.316	0.255	0.28	0.354	0.323	0.207	0.858	0.832	0.848	0.823	0.833	0.847	0.765	0.887	0.843	0.811	0.824	0.857	0.891	0.859	0.888	0.872	0.899	0.855	0.832	0.828	0.835	0.869	0.817	0.887	0.891	0.841	0.872	0.845	0.836	0.865	0.873
CpG_625	0.949	0.953	0.944	0.927	0.952	0.92	0.918	0.911	0.975	0.944	0.971	0.958	0.544	0.484	0.44	0.476	0.434	0.415	0.967	0.963	0.961	0.963	0.971	0.959	0.902	0.962	0.95	0.942	0.925	0.951	0.891	0.852	0.901	0.871	0.904	0.889	0.845	0.879	0.862	0.88	0.852	0.886	0.857	0.851	0.95	0.909	0.84	0.879	0.897
CpG_626	0.77	0.762	0.772	0.736	0.722	0.749	0.849	0.824	0.849	0.859	0.826	0.844	0.742	0.839	0.824	0.775	0.789	0.816	0.84	0.844	0.845	0.84	0.868	0.843	0.8	0.863	0.87	0.866	0.849	0.886	0.845	0.832	0.838	0.831	0.813	0.845	0.781	0.805	0.834	0.805	0.809	0.835	0.813	0.757	0.826	0.826	0.813	0.864	0.817
CpG_627	0.792	0.848	0.853	0.751	0.856	0.858	0.891	0.937	0.984	0.887	0.964	0.983	0.733	0.67	0.575	0.649	0.687	0.704	0.97	0.972	0.975	0.982	0.977	0.978	0.938	0.978	0.968	0.972	0.968	0.979	0.973	0.968	0.956	0.96	0.954	0.969	0.904	0.954	0.961	0.954	0.964	0.981	0.975	0.949	0.966	0.976	0.973	0.98	0.983
CpG_628	0.891	0.879	0.876	0.885	0.904	0.875	0.862	0.849	0.884	0.895	0.873	0.884	0.702	0.791	0.731	0.702	0.737	0.715	0.918	0.888	0.897	0.916	0.872	0.904	0.843	0.895	0.887	0.847	0.869	0.896	0.861	0.863	0.843	0.88	0.89	0.892	0.877	0.88	0.856	0.869	0.91	0.892	0.843	0.847	0.885	0.881	0.839	0.899	0.895
CpG_629	0.355	0.273	0.205	0.264	0.354	0.329	0.058	0.101	0.091	0.05	0.043	0.038	0.631	0.63	0.479	0.513	0.43	0.482	0.91	0.786	0.798	0.693	0.725	0.771	0.84	0.851	0.882	0.849	0.872	0.871	0.816	0.82	0.763	0.818	0.764	0.85	0.952	0.922	0.905	0.945	0.953	0.945	0.951	0.942	0.706	0.84	0.896	0.899	0.677
CpG_630	0.052	0.013	0.011	0.01	0.037	0.021	0.023	0.026	0.011	0.017	0.011	0.007	0.905	0.944	0.944	0.894	0.947	0.944	0.963	0.941	0.956	0.935	0.956	0.954	0.916	0.973	0.949	0.945	0.938	0.975	0.972	0.965	0.951	0.953	0.967	0.956	0.971	0.949	0.966	0.974	0.953	0.986	0.98	0.962	0.961	0.956	0.891	0.959	0.959
CpG_631	0.974	0.95	0.952	0.973	0.965	0.975	0.69	0.662	0.572	0.614	0.615	0.529	0.921	0.961	0.964	0.915	0.976	0.954	0.974	0.959	0.964	0.972	0.96	0.956	0.954	0.965	0.97	0.969	0.98	0.968	0.988	0.983	0.99	0.988	0.986	0.984	0.982	0.972	0.975	0.98	0.982	0.986	0.979	0.974	0.973	0.976	0.975	0.979	0.984
CpG_632	0.643	0.571	0.655	0.577	0.563	0.572	0.684	0.793	0.897	0.847	0.872	0.899	0.679	0.727	0.724	0.736	0.73	0.772	0.856	0.875	0.88	0.876	0.87	0.883	0.743	0.827	0.853	0.808	0.829	0.831	0.655	0.593	0.619	0.568	0.65	0.604	0.578	0.559	0.597	0.586	0.582	0.65	0.592	0.604	0.614	0.58	0.578	0.557	0.726
CpG_633	0.922	0.867	0.884	0.914	0.867	0.823	0.871	0.808	0.915	0.865	0.868	0.893	0.687	0.745	0.683	0.746	0.724	0.677	0.916	0.922	0.916	0.937	0.919	0.93	0.874	0.915	0.934	0.925	0.964	0.934	0.818	0.813	0.767	0.821	0.842	0.819	0.889	0.871	0.857	0.867	0.87	0.863	0.869	0.873	0.926	0.918	0.852	0.941	0.87
CpG_634	0.822	0.9	0.902	0.842	0.789	0.805	0.93	0.939	0.948	0.934	0.955	0.963	0.825	0.916	0.864	0.905	0.932	0.874	0.963	0.968	0.96	0.953	0.957	0.954	0.929	0.934	0.956	0.931	0.929	0.955	0.791	0.804	0.845	0.808	0.813	0.853	0.71	0.706	0.759	0.757	0.702	0.78	0.716	0.721	0.92	0.913	0.906	0.921	0.9
CpG_635	0.759	0.795	0.737	0.798	0.682	0.787	0.853	0.82	0.86	0.857	0.853	0.863	0.79	0.759	0.805	0.797	0.832	0.872	0.803	0.806	0.829	0.867	0.833	0.862	0.774	0.807	0.847	0.796	0.844	0.866	0.748	0.758	0.735	0.784	0.741	0.775	0.75	0.756	0.758	0.734	0.75	0.786	0.764	0.795	0.801	0.777	0.768	0.767	0.787
CpG_636	0.155	0.168	0.149	0.158	0.09	0.086	0.604	0.648	0.715	0.698	0.75	0.772	0.1	0.053	0.047	0.103	0.057	0.031	0.86	0.863	0.859	0.89	0.762	0.783	0.596	0.565	0.681	0.567	0.691	0.642	0.437	0.415	0.35	0.416	0.415	0.422	0.357	0.337	0.329	0.266	0.262	0.276	0.298	0.226	0.343	0.292	0.238	0.217	0.622
CpG_637	0.551	0.423	0.498	0.444	0.332	0.301	0.88	0.865	0.939	0.955	0.97	0.978	0.895	0.894	0.942	0.949	0.918	0.952	0.958	0.97	0.961	0.977	0.962	0.97	0.911	0.959	0.972	0.95	0.927	0.956	0.74	0.736	0.751	0.663	0.752	0.729	0.591	0.693	0.647	0.703	0.722	0.716	0.685	0.688	0.911	0.898	0.875	0.856	0.867
CpG_638	0.917	0.848	0.875	0.894	0.873	0.813	0.822	0.848	0.877	0.912	0.882	0.86	0.919	0.953	0.944	0.914	0.964	0.954	0.969	0.964	0.964	0.969	0.972	0.97	0.957	0.974	0.967	0.958	0.974	0.968	0.974	0.973	0.981	0.962	0.976	0.971	0.957	0.959	0.958	0.975	0.965	0.973	0.967	0.97	0.972	0.972	0.958	0.972	0.968
CpG_639	0.482	0.513	0.52	0.674	0.574	0.552	0.56	0.457	0.438	0.444	0.418	0.532	0.626	0.643	0.625	0.61	0.672	0.65	0.747	0.766	0.723	0.708	0.642	0.771	0.768	0.808	0.77	0.809	0.818	0.791	0.739	0.643	0.75	0.783	0.766	0.762	0.85	0.869	0.82	0.816	0.835	0.817	0.829	0.779	0.858	0.879	0.836	0.826	0.753
CpG_640	0.745	0.852	0.79	0.713	0.692	0.668	0.928	0.812	0.952	0.901	0.89	0.955	0.783	0.778	0.918	0.881	0.901	0.932	0.959	0.923	0.927	0.94	0.924	0.928	0.896	0.95	0.942	0.939	0.93	0.917	0.776	0.778	0.816	0.776	0.789	0.827	0.897	0.84	0.885	0.895	0.879	0.904	0.824	0.813	0.868	0.898	0.841	0.858	0.849
CpG_641	0.974	0.973	0.981	0.978	0.979	0.978	0.975	0.97	0.977	0.979	0.976	0.973	0.761	0.809	0.756	0.824	0.779	0.755	0.97	0.969	0.963	0.97	0.977	0.965	0.92	0.957	0.959	0.962	0.969	0.955	0.972	0.959	0.967	0.969	0.964	0.963	0.874	0.909	0.902	0.899	0.889	0.885	0.881	0.903	0.965	0.955	0.96	0.969	0.974
CpG_642	0.513	0.542	0.532	0.611	0.566	0.554	0.482	0.451	0.442	0.456	0.468	0.452	0.469	0.483	0.459	0.454	0.504	0.471	0.881	0.876	0.875	0.885	0.85	0.876	0.747	0.848	0.841	0.806	0.852	0.893	0.944	0.916	0.939	0.929	0.937	0.896	0.872	0.834	0.872	0.838	0.876	0.888	0.827	0.871	0.889	0.908	0.853	0.891	0.95
CpG_643	0.879	0.856	0.879	0.857	0.813	0.847	0.894	0.87	0.86	0.899	0.932	0.875	0.771	0.788	0.757	0.827	0.828	0.83	0.945	0.928	0.938	0.949	0.959	0.957	0.832	0.926	0.936	0.905	0.928	0.943	0.884	0.893	0.861	0.851	0.918	0.881	0.869	0.829	0.882	0.9	0.906	0.915	0.861	0.85	0.927	0.931	0.859	0.895	0.915
CpG_644	0.244	0.202	0.251	0.268	0.267	0.258	0.124	0.146	0.092	0.1	0.082	0.062	0.647	0.735	0.681	0.676	0.708	0.711	0.764	0.723	0.701	0.68	0.639	0.69	0.6	0.729	0.676	0.648	0.583	0.595	0.629	0.604	0.603	0.605	0.626	0.618	0.541	0.552	0.553	0.585	0.558	0.568	0.568	0.564	0.618	0.619	0.628	0.619	0.664
CpG_645	0.674	0.595	0.584	0.525	0.423	0.463	0.858	0.867	0.922	0.875	0.92	0.947	0.83	0.94	0.93	0.95	0.961	0.941	0.941	0.886	0.915	0.904	0.928	0.904	0.88	0.952	0.958	0.938	0.922	0.946	0.603	0.62	0.562	0.592	0.649	0.686	0.72	0.766	0.73	0.808	0.704	0.836	0.842	0.812	0.607	0.585	0.581	0.607	0.568
CpG_646	0.109	0.203	0.22	0.099	0.149	0.129	0.649	0.629	0.754	0.704	0.811	0.844	0.603	0.713	0.627	0.608	0.692	0.661	0.904	0.948	0.929	0.957	0.944	0.965	0.82	0.905	0.914	0.907	0.9	0.956	0.73	0.718	0.733	0.778	0.816	0.718	0.698	0.697	0.678	0.734	0.695	0.808	0.673	0.705	0.774	0.722	0.716	0.712	0.788
CpG_647	0.217	0.159	0.105	0.08	0.058	0.08	0.303	0.256	0.369	0.357	0.388	0.41	0.362	0.316	0.296	0.297	0.345	0.296	0.799	0.805	0.774	0.777	0.759	0.745	0.678	0.746	0.729	0.71	0.676	0.737	0.742	0.751	0.705	0.704	0.737	0.791	0.59	0.627	0.645	0.669	0.61	0.75	0.709	0.656	0.808	0.799	0.782	0.744	0.827
CpG_648	0.966	0.959	0.96	0.966	0.963	0.961	0.935	0.93	0.96	0.944	0.943	0.961	0.891	0.963	0.947	0.937	0.959	0.97	0.949	0.918	0.942	0.955	0.948	0.966	0.847	0.953	0.939	0.896	0.918	0.961	0.974	0.97	0.967	0.96	0.96	0.963	0.934	0.917	0.944	0.934	0.944	0.96	0.969	0.941	0.952	0.94	0.913	0.957	0.968
CpG_649	0.541	0.493	0.549	0.57	0.546	0.544	0.442	0.436	0.408	0.451	0.433	0.466	0.559	0.653	0.59	0.601	0.623	0.619	0.782	0.776	0.791	0.77	0.77	0.823	0.703	0.766	0.791	0.74	0.733	0.781	0.686	0.626	0.65	0.653	0.707	0.663	0.688	0.677	0.686	0.704	0.672	0.707	0.715	0.681	0.695	0.746	0.705	0.673	0.714
CpG_650	0.608	0.643	0.586	0.602	0.511	0.518	0.737	0.74	0.828	0.763	0.827	0.828	0.629	0.628	0.676	0.669	0.703	0.685	0.809	0.791	0.802	0.82	0.815	0.797	0.74	0.741	0.803	0.796	0.802	0.813	0.696	0.646	0.668	0.638	0.633	0.638	0.656	0.619	0.628	0.629	0.623	0.621	0.561	0.582	0.759	0.691	0.717	0.687	0.764
CpG_651	0.672	0.578	0.647	0.702	0.685	0.716	0.454	0.477	0.45	0.462	0.4	0.449	0.579	0.617	0.472	0.577	0.552	0.552	0.917	0.899	0.896	0.923	0.886	0.911	0.838	0.935	0.899	0.871	0.903	0.913	0.943	0.899	0.92	0.892	0.914	0.898	0.892	0.857	0.903	0.923	0.905	0.92	0.929	0.891	0.889	0.87	0.827	0.85	0.923
CpG_652	0.849	0.894	0.92	0.934	0.945	0.941	0.879	0.913	0.887	0.895	0.828	0.891	0.772	0.912	0.897	0.843	0.915	0.94	0.147	0.067	0.08	0.059	0.127	0.1	0.252	0.158	0.078	0.133	0.114	0.152	0.821	0.909	0.868	0.938	0.916	0.93	0.863	0.884	0.861	0.916	0.914	0.913	0.922	0.906	0.852	0.875	0.883	0.905	0.635
CpG_653	0.685	0.802	0.746	0.775	0.78	0.765	0.663	0.744	0.669	0.658	0.636	0.631	0.668	0.651	0.761	0.703	0.712	0.7	0.816	0.72	0.766	0.71	0.665	0.746	0.692	0.763	0.656	0.751	0.758	0.691	0.691	0.684	0.766	0.727	0.837	0.762	0.749	0.769	0.687	0.751	0.779	0.737	0.715	0.709	0.721	0.716	0.856	0.766	0.654
CpG_654	0.442	0.331	0.343	0.277	0.329	0.377	0.411	0.213	0.28	0.092	0.125	0.061	0.147	0.117	0.297	0.294	0.154	0.085	0.534	0.446	0.438	0.469	0.347	0.346	0.534	0.459	0.324	0.338	0.362	0.445	0.61	0.495	0.617	0.44	0.585	0.469	0.453	0.615	0.432	0.469	0.499	0.55	0.486	0.536	0.498	0.426	0.441	0.434	0.595
CpG_655	0.964	0.918	0.953	0.941	0.909	0.92	0.978	0.972	0.981	0.989	0.988	0.989	0.984	0.99	0.983	0.968	0.983	0.99	0.977	0.977	0.974	0.981	0.977	0.977	0.971	0.983	0.983	0.968	0.983	0.977	0.989	0.986	0.995	0.991	0.988	0.986	0.984	0.981	0.955	0.979	0.955	0.986	0.982	0.979	0.985	0.978	0.979	0.984	0.989
CpG_656	0.88	0.882	0.916	0.944	0.932	0.913	0.872	0.843	0.842	0.906	0.854	0.896	0.899	0.949	0.923	0.885	0.899	0.938	0.924	0.902	0.904	0.932	0.912	0.907	0.804	0.934	0.883	0.887	0.901	0.898	0.954	0.96	0.958	0.949	0.941	0.921	0.898	0.891	0.848	0.925	0.913	0.938	0.897	0.928	0.896	0.898	0.866	0.909	0.947
CpG_657	0.725	0.673	0.687	0.662	0.661	0.61	0.478	0.514	0.484	0.524	0.448	0.505	0.661	0.721	0.68	0.698	0.776	0.74	0.927	0.873	0.88	0.885	0.892	0.897	0.84	0.874	0.879	0.881	0.904	0.92	0.941	0.954	0.959	0.929	0.964	0.946	0.94	0.953	0.927	0.949	0.956	0.954	0.958	0.925	0.955	0.942	0.931	0.949	0.962
CpG_658	0.834	0.781	0.799	0.768	0.711	0.728	0.875	0.889	0.953	0.935	0.961	0.961	0.734	0.665	0.791	0.813	0.85	0.861	0.404	0.481	0.495	0.566	0.597	0.617	0.685	0.571	0.507	0.637	0.687	0.564	0.462	0.493	0.397	0.469	0.52	0.518	0.577	0.69	0.625	0.656	0.663	0.657	0.651	0.551	0.369	0.611	0.587	0.59	0.471
CpG_659	0.975	0.975	0.975	0.969	0.977	0.969	0.834	0.695	0.966	0.844	0.819	0.876	0.782	0.846	0.855	0.819	0.981	0.938	0.978	0.973	0.984	0.97	0.974	0.981	0.908	0.984	0.986	0.977	0.974	0.978	0.992	0.988	0.989	0.982	0.987	0.981	0.984	0.968	0.978	0.979	0.98	0.986	0.987	0.98	0.985	0.982	0.971	0.985	0.99
CpG_660	0.548	0.555	0.56	0.574	0.387	0.499	0.834	0.84	0.889	0.879	0.926	0.884	0.885	0.983	0.976	0.965	0.979	0.984	0.959	0.931	0.942	0.969	0.938	0.879	0.839	0.971	0.962	0.934	0.947	0.961	0.971	0.969	0.964	0.973	0.978	0.874	0.97	0.913	0.91	0.964	0.96	0.97	0.936	0.96	0.967	0.959	0.929	0.933	0.936
CpG_661	0.071	0.028	0.04	0.03	0.026	0.039	0.034	0.046	0.03	0.036	0.02	0.032	0.47	0.531	0.43	0.461	0.468	0.464	0.52	0.488	0.49	0.481	0.496	0.46	0.497	0.45	0.52	0.467	0.442	0.53	0.313	0.357	0.364	0.41	0.46	0.404	0.58	0.594	0.579	0.576	0.537	0.592	0.519	0.525	0.284	0.323	0.312	0.29	0.485
CpG_662	0.861	0.881	0.885	0.861	0.866	0.842	0.937	0.956	0.977	0.968	0.978	0.975	0.823	0.827	0.834	0.882	0.906	0.87	0.95	0.97	0.974	0.968	0.959	0.974	0.903	0.967	0.975	0.954	0.939	0.966	0.694	0.7	0.723	0.62	0.701	0.677	0.686	0.668	0.735	0.715	0.697	0.77	0.686	0.659	0.689	0.621	0.636	0.622	0.823
CpG_663	0.087	0.07	0.085	0.085	0.127	0.101	0.051	0.06	0.041	0.045	0.044	0.04	0.346	0.362	0.307	0.373	0.362	0.324	0.589	0.598	0.626	0.585	0.628	0.576	0.56	0.593	0.609	0.556	0.619	0.602	0.583	0.569	0.598	0.52	0.546	0.538	0.553	0.554	0.591	0.592	0.608	0.638	0.587	0.612	0.587	0.555	0.585	0.542	0.564
CpG_664	0.399	0.438	0.515	0.474	0.51	0.451	0.542	0.612	0.644	0.627	0.646	0.657	0.429	0.453	0.427	0.461	0.51	0.449	0.81	0.806	0.793	0.821	0.785	0.801	0.682	0.767	0.796	0.762	0.74	0.788	0.491	0.493	0.464	0.499	0.515	0.536	0.466	0.475	0.466	0.454	0.477	0.487	0.387	0.395	0.548	0.547	0.523	0.523	0.603
CpG_665	0.761	0.73	0.74	0.703	0.749	0.72	0.872	0.863	0.95	0.937	0.941	0.949	0.827	0.867	0.844	0.861	0.872	0.874	0.86	0.887	0.865	0.898	0.9	0.87	0.827	0.89	0.894	0.874	0.899	0.869	0.814	0.756	0.806	0.743	0.776	0.762	0.797	0.728	0.744	0.744	0.75	0.813	0.738	0.731	0.751	0.733	0.718	0.696	0.822
CpG_666	0.435	0.382	0.419	0.473	0.446	0.463	0.197	0.231	0.133	0.157	0.067	0.054	0.296	0.242	0.199	0.289	0.244	0.216	0.579	0.506	0.523	0.434	0.488	0.463	0.565	0.649	0.591	0.604	0.612	0.542	0.666	0.679	0.65	0.737	0.709	0.693	0.655	0.715	0.655	0.706	0.696	0.697	0.742	0.73	0.614	0.629	0.604	0.637	0.789
CpG_667	0.755	0.714	0.681	0.739	0.683	0.701	0.541	0.493	0.43	0.524	0.414	0.469	0.511	0.451	0.543	0.393	0.521	0.493	0.889	0.782	0.823	0.762	0.819	0.813	0.791	0.82	0.813	0.774	0.82	0.824	0.8	0.831	0.791	0.775	0.777	0.761	0.822	0.818	0.812	0.784	0.838	0.814	0.832	0.838	0.853	0.832	0.808	0.752	0.811
CpG_668	0.812	0.767	0.788	0.791	0.771	0.788	0.92	0.888	0.92	0.915	0.917	0.925	0.884	0.87	0.891	0.908	0.902	0.917	0.926	0.939	0.929	0.916	0.944	0.91	0.864	0.876	0.9	0.877	0.901	0.877	0.84	0.842	0.844	0.87	0.912	0.826	0.736	0.68	0.738	0.744	0.729	0.799	0.774	0.715	0.809	0.834	0.793	0.782	0.855
CpG_669	0.83	0.822	0.894	0.895	0.9	0.866	0.704	0.63	0.748	0.749	0.677	0.583	0.535	0.656	0.707	0.521	0.614	0.603	0.623	0.367	0.452	0.591	0.501	0.499	0.468	0.413	0.456	0.435	0.635	0.326	0.824	0.743	0.698	0.798	0.847	0.752	0.908	0.931	0.915	0.913	0.947	0.874	0.907	0.864	0.952	0.901	0.884	0.927	0.783
CpG_670	0.313	0.443	0.427	0.442	0.416	0.383	0.624	0.704	0.811	0.723	0.9	0.917	0.484	0.335	0.348	0.509	0.375	0.417	0.611	0.685	0.654	0.598	0.514	0.587	0.579	0.601	0.655	0.62	0.705	0.614	0.454	0.495	0.521	0.428	0.399	0.447	0.382	0.463	0.392	0.466	0.582	0.455	0.441	0.49	0.496	0.585	0.475	0.419	0.287
CpG_671	0.943	0.965	0.938	0.962	0.913	0.931	0.878	0.874	0.9	0.875	0.921	0.887	0.902	0.933	0.935	0.941	0.961	0.944	0.932	0.929	0.901	0.941	0.966	0.967	0.907	0.956	0.94	0.958	0.949	0.967	0.922	0.934	0.941	0.933	0.949	0.927	0.943	0.927	0.967	0.96	0.964	0.961	0.962	0.942	0.955	0.942	0.914	0.951	0.937
CpG_672	0.646	0.722	0.746	0.69	0.667	0.752	0.643	0.617	0.62	0.642	0.578	0.586	0.496	0.547	0.571	0.528	0.542	0.518	0.916	0.855	0.851	0.866	0.842	0.887	0.839	0.905	0.88	0.838	0.86	0.894	0.85	0.836	0.842	0.799	0.82	0.808	0.805	0.802	0.835	0.794	0.837	0.855	0.798	0.797	0.861	0.857	0.81	0.829	0.845
CpG_673	0.972	0.962	0.973	0.971	0.975	0.949	0.97	0.965	0.965	0.967	0.962	0.973	0.855	0.856	0.822	0.842	0.897	0.84	0.973	0.968	0.966	0.969	0.97	0.971	0.931	0.963	0.947	0.952	0.96	0.965	0.914	0.955	0.945	0.927	0.933	0.953	0.954	0.926	0.938	0.947	0.936	0.961	0.91	0.931	0.926	0.932	0.934	0.896	0.963
CpG_674	0.439	0.335	0.381	0.288	0.297	0.324	0.77	0.827	0.887	0.88	0.918	0.94	0.758	0.687	0.818	0.837	0.829	0.842	0.897	0.935	0.946	0.918	0.891	0.906	0.743	0.825	0.896	0.836	0.817	0.847	0.444	0.368	0.395	0.326	0.386	0.368	0.327	0.314	0.377	0.384	0.346	0.453	0.398	0.382	0.521	0.459	0.486	0.366	0.546
CpG_675	0.94	0.89	0.926	0.904	0.868	0.886	0.894	0.937	0.937	0.94	0.962	0.964	0.873	0.957	0.911	0.914	0.959	0.959	0.969	0.95	0.942	0.952	0.961	0.956	0.842	0.955	0.955	0.912	0.935	0.954	0.912	0.912	0.928	0.908	0.921	0.909	0.919	0.926	0.884	0.929	0.937	0.953	0.917	0.93	0.953	0.952	0.924	0.942	0.922
CpG_676	0.675	0.671	0.674	0.71	0.71	0.693	0.765	0.709	0.757	0.768	0.741	0.752	0.655	0.671	0.611	0.622	0.679	0.669	0.934	0.932	0.941	0.95	0.915	0.934	0.83	0.882	0.906	0.888	0.922	0.928	0.953	0.927	0.895	0.925	0.936	0.905	0.877	0.876	0.892	0.879	0.872	0.856	0.887	0.86	0.897	0.904	0.873	0.902	0.915
CpG_677	0.518	0.464	0.521	0.549	0.479	0.489	0.373	0.33	0.345	0.319	0.27	0.274	0.449	0.43	0.399	0.416	0.448	0.422	0.748	0.617	0.634	0.61	0.653	0.692	0.647	0.733	0.669	0.682	0.705	0.707	0.711	0.71	0.702	0.728	0.728	0.737	0.672	0.715	0.707	0.744	0.739	0.737	0.719	0.702	0.675	0.688	0.668	0.694	0.758
CpG_678	0.787	0.751	0.833	0.857	0.806	0.805	0.421	0.457	0.436	0.438	0.351	0.401	0.58	0.581	0.512	0.566	0.581	0.493	0.804	0.803	0.801	0.78	0.783	0.806	0.747	0.863	0.793	0.784	0.856	0.812	0.872	0.809	0.807	0.808	0.789	0.799	0.76	0.785	0.821	0.814	0.772	0.802	0.821	0.788	0.835	0.833	0.803	0.785	0.849
CpG_679	0.04	0.027	0.03	0.049	0.035	0.046	0.484	0.499	0.567	0.528	0.709	0.664	0.503	0.505	0.598	0.589	0.609	0.653	0.633	0.693	0.707	0.749	0.749	0.649	0.568	0.614	0.733	0.674	0.681	0.648	0.235	0.22	0.287	0.171	0.213	0.243	0.232	0.26	0.289	0.277	0.265	0.287	0.229	0.214	0.343	0.245	0.338	0.297	0.407
CpG_680	0.962	0.963	0.926	0.928	0.959	0.95	0.964	0.954	0.937	0.956	0.945	0.963	0.94	0.968	0.965	0.943	0.979	0.979	0.938	0.94	0.952	0.952	0.935	0.95	0.909	0.936	0.945	0.932	0.95	0.919	0.945	0.965	0.958	0.964	0.954	0.922	0.927	0.914	0.95	0.939	0.943	0.927	0.954	0.924	0.946	0.934	0.949	0.935	0.945
CpG_681	0.811	0.743	0.865	0.869	0.867	0.869	0.845	0.889	0.859	0.86	0.84	0.763	0.912	0.943	0.9	0.898	0.924	0.919	0.905	0.866	0.884	0.881	0.849	0.889	0.857	0.859	0.875	0.85	0.888	0.851	0.96	0.949	0.941	0.921	0.947	0.949	0.878	0.86	0.829	0.882	0.876	0.882	0.877	0.851	0.798	0.828	0.854	0.83	0.936
CpG_682	0.341	0.373	0.409	0.402	0.357	0.425	0.355	0.411	0.402	0.341	0.361	0.317	0.551	0.542	0.449	0.61	0.527	0.538	0.695	0.679	0.679	0.585	0.593	0.557	0.63	0.75	0.758	0.689	0.707	0.732	0.585	0.569	0.598	0.706	0.621	0.677	0.664	0.701	0.685	0.725	0.703	0.776	0.826	0.752	0.664	0.612	0.605	0.618	0.743
CpG_683	0.834	0.84	0.824	0.904	0.774	0.732	0.672	0.602	0.578	0.73	0.541	0.619	0.336	0.3	0.237	0.283	0.376	0.246	0.881	0.902	0.923	0.923	0.875	0.916	0.829	0.885	0.915	0.829	0.903	0.912	0.667	0.65	0.677	0.631	0.682	0.625	0.579	0.539	0.702	0.514	0.575	0.566	0.386	0.392	0.765	0.713	0.707	0.674	0.787
CpG_684	0.512	0.529	0.556	0.616	0.628	0.634	0.323	0.355	0.299	0.321	0.291	0.309	0.487	0.554	0.476	0.495	0.581	0.524	0.655	0.673	0.69	0.69	0.678	0.706	0.675	0.712	0.713	0.701	0.687	0.713	0.603	0.588	0.568	0.579	0.593	0.601	0.624	0.579	0.63	0.591	0.56	0.622	0.595	0.576	0.66	0.663	0.606	0.671	0.68
CpG_685	0.425	0.412	0.449	0.447	0.437	0.431	0.681	0.719	0.78	0.755	0.825	0.834	0.448	0.434	0.408	0.465	0.457	0.416	0.797	0.742	0.779	0.81	0.779	0.786	0.704	0.775	0.718	0.745	0.772	0.73	0.645	0.654	0.648	0.641	0.701	0.65	0.654	0.652	0.66	0.654	0.619	0.683	0.658	0.604	0.665	0.669	0.618	0.671	0.793
CpG_686	0.472	0.454	0.48	0.554	0.553	0.468	0.683	0.688	0.728	0.732	0.764	0.831	0.535	0.563	0.513	0.605	0.558	0.536	0.894	0.886	0.913	0.86	0.856	0.884	0.795	0.86	0.831	0.846	0.823	0.9	0.739	0.777	0.745	0.76	0.77	0.778	0.698	0.717	0.74	0.729	0.722	0.75	0.697	0.717	0.675	0.685	0.649	0.615	0.819
CpG_687	0.725	0.711	0.796	0.708	0.65	0.697	0.802	0.781	0.824	0.833	0.844	0.91	0.696	0.641	0.763	0.686	0.763	0.785	0.864	0.828	0.845	0.915	0.881	0.871	0.821	0.935	0.908	0.872	0.903	0.914	0.852	0.816	0.791	0.757	0.794	0.764	0.638	0.63	0.633	0.657	0.704	0.739	0.63	0.679	0.887	0.915	0.837	0.854	0.891
CpG_688	0.397	0.398	0.403	0.355	0.332	0.271	0.587	0.58	0.604	0.632	0.709	0.702	0.601	0.634	0.682	0.703	0.757	0.71	0.777	0.809	0.827	0.819	0.767	0.805	0.686	0.776	0.814	0.778	0.768	0.804	0.615	0.614	0.6	0.589	0.631	0.591	0.515	0.541	0.495	0.579	0.557	0.592	0.463	0.501	0.527	0.543	0.574	0.573	0.623
CpG_689	0.866	0.864	0.862	0.9	0.879	0.889	0.898	0.944	0.977	0.966	0.972	0.968	0.905	0.941	0.941	0.924	0.898	0.919	0.959	0.966	0.962	0.977	0.968	0.973	0.943	0.951	0.964	0.954	0.951	0.959	0.945	0.929	0.927	0.923	0.936	0.904	0.897	0.928	0.91	0.9	0.902	0.9	0.868	0.912	0.951	0.931	0.95	0.945	0.95
CpG_690	0.856	0.855	0.824	0.811	0.844	0.811	0.927	0.875	0.932	0.925	0.908	0.909	0.814	0.867	0.893	0.825	0.884	0.877	0.955	0.949	0.965	0.975	0.966	0.966	0.881	0.961	0.954	0.945	0.936	0.961	0.883	0.863	0.888	0.845	0.877	0.884	0.815	0.823	0.853	0.884	0.853	0.902	0.852	0.849	0.902	0.885	0.866	0.88	0.897
CpG_691	0.825	0.744	0.778	0.813	0.799	0.785	0.77	0.731	0.713	0.75	0.806	0.812	0.663	0.682	0.636	0.68	0.725	0.641	0.89	0.86	0.851	0.879	0.876	0.877	0.81	0.917	0.881	0.814	0.88	0.865	0.773	0.729	0.785	0.778	0.773	0.776	0.728	0.721	0.771	0.747	0.739	0.781	0.768	0.791	0.856	0.863	0.84	0.799	0.812
CpG_692	0.283	0.305	0.309	0.25	0.286	0.214	0.338	0.332	0.345	0.385	0.406	0.34	0.411	0.31	0.516	0.489	0.557	0.477	0.705	0.695	0.672	0.681	0.71	0.73	0.603	0.652	0.655	0.62	0.7	0.587	0.747	0.707	0.652	0.671	0.737	0.692	0.589	0.634	0.554	0.627	0.672	0.571	0.632	0.607	0.586	0.559	0.636	0.653	0.731
CpG_693	0.482	0.525	0.557	0.562	0.517	0.53	0.64	0.646	0.668	0.645	0.688	0.757	0.72	0.743	0.731	0.757	0.734	0.724	0.858	0.869	0.853	0.868	0.875	0.888	0.79	0.845	0.872	0.861	0.872	0.858	0.832	0.812	0.816	0.759	0.814	0.8	0.816	0.78	0.81	0.816	0.782	0.818	0.762	0.81	0.852	0.789	0.781	0.802	0.84
CpG_694	0.493	0.443	0.514	0.568	0.513	0.563	0.16	0.215	0.115	0.108	0.052	0.053	0.528	0.525	0.471	0.471	0.491	0.47	0.703	0.632	0.658	0.583	0.672	0.643	0.759	0.832	0.766	0.763	0.792	0.794	0.694	0.705	0.678	0.774	0.748	0.672	0.82	0.822	0.808	0.808	0.783	0.856	0.821	0.779	0.677	0.699	0.694	0.743	0.745
CpG_695	0.965	0.966	0.973	0.972	0.958	0.964	0.965	0.966	0.971	0.982	0.977	0.978	0.78	0.767	0.76	0.756	0.809	0.696	0.971	0.97	0.975	0.97	0.974	0.97	0.967	0.973	0.977	0.968	0.97	0.965	0.982	0.978	0.983	0.932	0.909	0.971	0.951	0.933	0.951	0.951	0.959	0.955	0.943	0.938	0.966	0.96	0.968	0.966	0.981
CpG_696	0.966	0.983	0.971	0.977	0.978	0.97	0.975	0.967	0.974	0.982	0.984	0.984	0.898	0.967	0.96	0.952	0.979	0.964	0.981	0.982	0.979	0.984	0.982	0.99	0.957	0.985	0.976	0.974	0.983	0.979	0.97	0.976	0.973	0.98	0.975	0.969	0.982	0.975	0.982	0.969	0.971	0.987	0.981	0.976	0.962	0.978	0.938	0.955	0.983
CpG_697	0.789	0.811	0.858	0.85	0.862	0.902	0.601	0.618	0.633	0.59	0.562	0.596	0.543	0.569	0.496	0.515	0.564	0.581	0.884	0.872	0.825	0.83	0.846	0.849	0.876	0.885	0.865	0.856	0.844	0.854	0.959	0.943	0.957	0.931	0.932	0.947	0.909	0.931	0.863	0.915	0.898	0.912	0.874	0.84	0.809	0.859	0.865	0.895	0.953
CpG_698	0.987	0.984	0.989	0.989	0.989	0.989	0.98	0.984	0.987	0.99	0.985	0.989	0.814	0.889	0.829	0.913	0.87	0.896	0.963	0.943	0.945	0.971	0.97	0.968	0.954	0.923	0.961	0.902	0.961	0.938	0.966	0.969	0.94	0.97	0.976	0.954	0.922	0.955	0.94	0.91	0.924	0.872	0.813	0.781	0.983	0.978	0.966	0.959	0.965
CpG_699	0.689	0.808	0.853	0.846	0.843	0.847	0.791	0.837	0.819	0.862	0.761	0.796	0.896	0.949	0.905	0.896	0.943	0.918	0.929	0.906	0.896	0.891	0.931	0.882	0.871	0.899	0.905	0.896	0.874	0.875	0.899	0.852	0.868	0.905	0.852	0.863	0.873	0.837	0.846	0.864	0.848	0.885	0.862	0.852	0.846	0.811	0.849	0.857	0.915
CpG_700	0.544	0.499	0.605	0.585	0.625	0.608	0.414	0.303	0.369	0.313	0.326	0.355	0.738	0.808	0.751	0.781	0.767	0.744	0.957	0.921	0.944	0.956	0.936	0.945	0.854	0.946	0.928	0.887	0.906	0.928	0.834	0.807	0.828	0.776	0.822	0.789	0.731	0.691	0.759	0.724	0.76	0.778	0.749	0.733	0.823	0.806	0.818	0.792	0.863
CpG_701	0.919	0.931	0.923	0.916	0.917	0.922	0.904	0.906	0.914	0.923	0.898	0.918	0.857	0.911	0.89	0.875	0.918	0.905	0.939	0.904	0.927	0.927	0.93	0.929	0.851	0.924	0.929	0.903	0.897	0.904	0.921	0.889	0.91	0.841	0.901	0.889	0.853	0.883	0.898	0.906	0.893	0.93	0.884	0.884	0.904	0.892	0.881	0.907	0.918
CpG_702	0.855	0.899	0.891	0.918	0.9	0.857	0.745	0.754	0.716	0.744	0.756	0.706	0.745	0.836	0.789	0.757	0.861	0.781	0.97	0.974	0.971	0.97	0.969	0.97	0.928	0.983	0.969	0.927	0.977	0.978	0.967	0.966	0.958	0.966	0.974	0.983	0.982	0.966	0.968	0.975	0.983	0.983	0.981	0.974	0.973	0.972	0.959	0.979	0.977
CpG_703	0.683	0.647	0.656	0.588	0.579	0.551	0.769	0.857	0.9	0.867	0.94	0.931	0.771	0.837	0.868	0.853	0.898	0.877	0.931	0.919	0.919	0.934	0.924	0.942	0.852	0.915	0.94	0.898	0.883	0.9	0.734	0.722	0.732	0.685	0.707	0.727	0.606	0.61	0.67	0.651	0.695	0.709	0.691	0.679	0.69	0.644	0.677	0.624	0.804
CpG_704	0.84	0.884	0.754	0.815	0.822	0.769	0.913	0.935	0.971	0.954	0.974	0.97	0.947	0.953	0.966	0.944	0.944	0.974	0.968	0.966	0.97	0.959	0.96	0.969	0.919	0.951	0.964	0.958	0.961	0.961	0.841	0.804	0.807	0.831	0.837	0.891	0.81	0.792	0.878	0.818	0.826	0.936	0.828	0.895	0.915	0.842	0.846	0.812	0.879
CpG_705	0.978	0.969	0.978	0.972	0.969	0.966	0.975	0.98	0.985	0.983	0.984	0.991	0.938	0.971	0.969	0.979	0.978	0.977	0.979	0.975	0.987	0.973	0.979	0.981	0.945	0.978	0.978	0.956	0.969	0.978	0.973	0.971	0.964	0.927	0.963	0.949	0.94	0.856	0.926	0.936	0.9	0.94	0.904	0.914	0.948	0.936	0.932	0.93	0.974
CpG_706	0.791	0.968	0.882	0.922	0.731	0.762	0.924	0.925	0.974	0.968	0.977	0.98	0.524	0.532	0.536	0.551	0.623	0.661	0.039	0.043	0.033	0.021	0.036	0.035	0.186	0.039	0.063	0.091	0.153	0.054	0.119	0.232	0.218	0.239	0.184	0.223	0.167	0.307	0.163	0.307	0.363	0.289	0.367	0.342	0.057	0.103	0.102	0.04	0.057
CpG_707	0.649	0.6	0.706	0.511	0.584	0.593	0.561	0.575	0.611	0.538	0.655	0.669	0.636	0.703	0.604	0.628	0.702	0.698	0.823	0.787	0.755	0.691	0.773	0.829	0.766	0.74	0.757	0.738	0.82	0.761	0.71	0.707	0.685	0.645	0.68	0.685	0.73	0.699	0.708	0.731	0.77	0.761	0.79	0.791	0.773	0.679	0.646	0.677	0.704
CpG_708	0.8	0.694	0.777	0.751	0.718	0.745	0.648	0.522	0.481	0.398	0.409	0.284	0.708	0.533	0.593	0.508	0.674	0.589	0.841	0.809	0.734	0.826	0.731	0.765	0.812	0.793	0.762	0.799	0.825	0.798	0.885	0.876	0.879	0.93	0.933	0.893	0.892	0.919	0.852	0.882	0.916	0.926	0.942	0.9	0.914	0.904	0.925	0.886	0.958
CpG_709	0.955	0.94	0.969	0.953	0.962	0.963	0.949	0.963	0.935	0.957	0.934	0.96	0.981	0.975	0.972	0.973	0.965	0.978	0.961	0.965	0.953	0.945	0.957	0.958	0.944	0.957	0.956	0.961	0.964	0.943	0.977	0.978	0.979	0.974	0.972	0.975	0.959	0.956	0.944	0.965	0.958	0.96	0.947	0.957	0.949	0.938	0.959	0.941	0.978
CpG_710	0.762	0.746	0.765	0.74	0.72	0.779	0.472	0.515	0.479	0.511	0.481	0.353	0.222	0.212	0.11	0.253	0.205	0.245	0.973	0.969	0.966	0.973	0.959	0.965	0.871	0.974	0.977	0.928	0.947	0.954	0.801	0.863	0.836	0.856	0.83	0.8	0.881	0.751	0.876	0.747	0.759	0.72	0.717	0.733	0.937	0.942	0.88	0.906	0.979
CpG_711	0.976	0.971	0.968	0.934	0.893	0.871	0.972	0.97	0.982	0.982	0.975	0.983	0.924	0.949	0.933	0.948	0.952	0.928	0.971	0.969	0.983	0.976	0.976	0.975	0.93	0.978	0.973	0.962	0.974	0.974	0.988	0.984	0.984	0.987	0.979	0.981	0.978	0.969	0.971	0.972	0.971	0.979	0.972	0.969	0.981	0.971	0.956	0.975	0.981
CpG_712	0.929	0.896	0.906	0.936	0.93	0.939	0.894	0.915	0.91	0.889	0.903	0.926	0.904	0.957	0.943	0.917	0.954	0.929	0.914	0.877	0.88	0.883	0.905	0.924	0.859	0.915	0.908	0.899	0.902	0.915	0.957	0.952	0.93	0.941	0.962	0.942	0.92	0.887	0.915	0.89	0.907	0.94	0.928	0.917	0.911	0.902	0.918	0.899	0.951
CpG_713	0.657	0.545	0.596	0.709	0.598	0.617	0.355	0.399	0.349	0.357	0.336	0.364	0.741	0.802	0.778	0.731	0.807	0.808	0.837	0.767	0.777	0.776	0.705	0.693	0.748	0.841	0.838	0.787	0.823	0.829	0.595	0.654	0.634	0.768	0.702	0.682	0.702	0.749	0.687	0.812	0.828	0.834	0.795	0.685	0.821	0.838	0.804	0.856	0.699
CpG_714	0.942	0.966	0.968	0.952	0.935	0.942	0.964	0.922	0.973	0.972	0.924	0.974	0.885	0.953	0.928	0.918	0.958	0.969	0.952	0.941	0.937	0.934	0.932	0.965	0.867	0.955	0.926	0.911	0.949	0.935	0.945	0.95	0.965	0.952	0.943	0.948	0.955	0.907	0.932	0.918	0.939	0.947	0.937	0.922	0.938	0.929	0.926	0.94	0.955
CpG_715	0.838	0.694	0.705	0.646	0.716	0.704	0.801	0.914	0.977	0.953	0.951	0.975	0.858	0.926	0.898	0.896	0.933	0.955	0.976	0.962	0.966	0.983	0.977	0.976	0.905	0.967	0.971	0.939	0.967	0.971	0.939	0.885	0.896	0.897	0.904	0.886	0.888	0.878	0.881	0.877	0.891	0.939	0.886	0.919	0.941	0.91	0.86	0.885	0.955
CpG_716	0.789	0.724	0.778	0.703	0.671	0.756	0.74	0.727	0.656	0.779	0.682	0.83	0.856	0.871	0.874	0.868	0.876	0.829	0.956	0.957	0.895	0.945	0.945	0.946	0.862	0.93	0.924	0.903	0.929	0.942	0.826	0.835	0.845	0.838	0.844	0.829	0.857	0.833	0.807	0.839	0.836	0.888	0.846	0.895	0.771	0.74	0.757	0.682	0.883
CpG_717	0.689	0.643	0.665	0.629	0.668	0.625	0.689	0.655	0.626	0.732	0.654	0.701	0.683	0.725	0.737	0.695	0.731	0.726	0.826	0.783	0.791	0.801	0.809	0.799	0.771	0.822	0.836	0.818	0.821	0.835	0.723	0.82	0.718	0.82	0.809	0.802	0.806	0.804	0.797	0.79	0.829	0.817	0.78	0.729	0.84	0.87	0.803	0.863	0.806
CpG_718	0.385	0.391	0.409	0.446	0.437	0.441	0.262	0.326	0.267	0.268	0.214	0.284	0.435	0.448	0.4	0.428	0.418	0.386	0.67	0.575	0.578	0.554	0.612	0.572	0.669	0.795	0.692	0.698	0.681	0.776	0.862	0.698	0.832	0.836	0.88	0.823	0.864	0.858	0.883	0.876	0.899	0.901	0.887	0.865	0.828	0.868	0.843	0.887	0.847
CpG_719	0.989	0.989	0.989	0.99	0.988	0.987	0.988	0.989	0.985	0.991	0.989	0.987	0.988	0.986	0.987	0.985	0.989	0.989	0.987	0.986	0.987	0.982	0.989	0.99	0.979	0.985	0.982	0.987	0.988	0.983	0.971	0.981	0.979	0.98	0.987	0.988	0.976	0.977	0.977	0.98	0.983	0.978	0.97	0.97	0.984	0.972	0.98	0.978	0.991
CpG_720	0.52	0.407	0.502	0.505	0.606	0.675	0.119	0.164	0.073	0.031	0.021	0.021	0.714	0.685	0.627	0.634	0.687	0.637	0.955	0.877	0.888	0.867	0.937	0.94	0.826	0.891	0.907	0.874	0.851	0.895	0.975	0.982	0.986	0.968	0.981	0.98	0.968	0.954	0.969	0.971	0.971	0.975	0.977	0.977	0.973	0.962	0.946	0.967	0.974
CpG_721	0.808	0.782	0.771	0.844	0.794	0.808	0.893	0.92	0.923	0.903	0.95	0.972	0.884	0.923	0.915	0.924	0.897	0.885	0.96	0.958	0.954	0.966	0.956	0.971	0.932	0.968	0.958	0.924	0.952	0.971	0.946	0.917	0.933	0.927	0.938	0.925	0.944	0.948	0.941	0.939	0.92	0.942	0.924	0.929	0.965	0.95	0.909	0.953	0.945
CpG_722	0.477	0.519	0.533	0.482	0.499	0.517	0.686	0.687	0.736	0.715	0.726	0.76	0.529	0.598	0.655	0.645	0.609	0.608	0.779	0.755	0.72	0.771	0.786	0.737	0.723	0.757	0.76	0.762	0.745	0.79	0.692	0.625	0.664	0.571	0.701	0.684	0.568	0.699	0.737	0.696	0.704	0.729	0.647	0.617	0.689	0.677	0.654	0.661	0.699
CpG_723	0.694	0.635	0.693	0.59	0.626	0.595	0.696	0.741	0.681	0.754	0.749	0.759	0.78	0.788	0.768	0.775	0.779	0.841	0.902	0.915	0.916	0.915	0.907	0.942	0.814	0.883	0.87	0.87	0.907	0.901	0.822	0.84	0.859	0.844	0.873	0.858	0.756	0.725	0.767	0.74	0.791	0.82	0.808	0.795	0.772	0.752	0.749	0.744	0.926
CpG_724	0.874	0.863	0.82	0.844	0.819	0.731	0.911	0.911	0.974	0.956	0.967	0.971	0.903	0.961	0.966	0.956	0.965	0.956	0.95	0.947	0.946	0.959	0.938	0.962	0.955	0.963	0.961	0.938	0.964	0.957	0.855	0.827	0.851	0.898	0.886	0.882	0.962	0.941	0.956	0.936	0.932	0.956	0.95	0.941	0.888	0.92	0.858	0.888	0.891
CpG_725	0.754	0.71	0.73	0.772	0.753	0.734	0.238	0.264	0.165	0.174	0.14	0.097	0.601	0.663	0.628	0.648	0.677	0.657	0.737	0.69	0.687	0.685	0.722	0.677	0.707	0.742	0.761	0.729	0.753	0.739	0.52	0.487	0.505	0.567	0.566	0.527	0.718	0.73	0.641	0.702	0.698	0.715	0.603	0.646	0.578	0.575	0.597	0.576	0.653
CpG_726	0.73	0.691	0.676	0.514	0.677	0.581	0.745	0.861	0.927	0.924	0.905	0.936	0.741	0.653	0.769	0.81	0.831	0.819	0.533	0.664	0.641	0.773	0.797	0.779	0.894	0.923	0.901	0.912	0.927	0.907	0.606	0.547	0.602	0.584	0.62	0.613	0.916	0.947	0.912	0.93	0.871	0.942	0.938	0.909	0.618	0.767	0.676	0.656	0.471
CpG_727	0.284	0.383	0.323	0.343	0.409	0.42	0.556	0.621	0.636	0.573	0.661	0.669	0.551	0.746	0.63	0.684	0.69	0.729	0.877	0.862	0.821	0.861	0.859	0.842	0.799	0.845	0.815	0.856	0.917	0.905	0.707	0.74	0.74	0.712	0.75	0.705	0.7	0.709	0.789	0.716	0.706	0.814	0.715	0.689	0.719	0.705	0.679	0.712	0.78
CpG_728	0.929	0.957	0.923	0.946	0.962	0.934	0.786	0.836	0.852	0.83	0.851	0.822	0.606	0.554	0.539	0.643	0.617	0.622	0.733	0.673	0.689	0.703	0.756	0.682	0.675	0.525	0.661	0.652	0.576	0.667	0.745	0.831	0.828	0.797	0.824	0.816	0.878	0.851	0.782	0.881	0.803	0.868	0.836	0.798	0.84	0.89	0.836	0.832	0.807
CpG_729	0.84	0.672	0.848	0.776	0.783	0.669	0.296	0.354	0.232	0.303	0.224	0.229	0.559	0.675	0.498	0.644	0.6	0.592	0.662	0.492	0.465	0.606	0.4	0.534	0.425	0.411	0.5	0.444	0.476	0.5	0.444	0.467	0.518	0.552	0.49	0.543	0.678	0.612	0.576	0.588	0.575	0.586	0.52	0.548	0.587	0.64	0.567	0.565	0.692
CpG_730	0.156	0.187	0.201	0.151	0.2	0.228	0.101	0.144	0.159	0.134	0.119	0.113	0.325	0.35	0.308	0.346	0.363	0.352	0.732	0.621	0.636	0.538	0.556	0.582	0.507	0.753	0.652	0.593	0.559	0.67	0.611	0.632	0.634	0.636	0.652	0.649	0.576	0.582	0.631	0.633	0.557	0.688	0.715	0.67	0.57	0.563	0.598	0.498	0.742
CpG_731	0.852	0.866	0.902	0.883	0.789	0.823	0.958	0.928	0.966	0.961	0.967	0.975	0.893	0.959	0.956	0.944	0.955	0.959	0.964	0.963	0.947	0.958	0.953	0.942	0.903	0.935	0.955	0.878	0.954	0.96	0.492	0.342	0.507	0.535	0.531	0.576	0.668	0.727	0.726	0.785	0.668	0.752	0.679	0.645	0.747	0.67	0.801	0.783	0.699
CpG_732	0.392	0.43	0.391	0.387	0.363	0.345	0.732	0.708	0.824	0.688	0.727	0.803	0.64	0.695	0.674	0.683	0.667	0.707	0.689	0.749	0.744	0.713	0.745	0.784	0.64	0.72	0.73	0.748	0.733	0.774	0.466	0.435	0.463	0.344	0.406	0.437	0.397	0.353	0.397	0.43	0.411	0.466	0.399	0.392	0.498	0.492	0.45	0.406	0.533
CpG_733	0.538	0.569	0.605	0.535	0.559	0.556	0.528	0.51	0.472	0.522	0.539	0.566	0.537	0.532	0.479	0.537	0.546	0.517	0.762	0.722	0.746	0.713	0.691	0.713	0.677	0.743	0.7	0.673	0.732	0.745	0.771	0.748	0.734	0.754	0.79	0.736	0.703	0.742	0.756	0.767	0.769	0.782	0.75	0.699	0.765	0.742	0.761	0.775	0.806
CpG_734	0.296	0.315	0.361	0.326	0.342	0.316	0.277	0.177	0.162	0.206	0.19	0.222	0.365	0.398	0.351	0.354	0.347	0.369	0.594	0.471	0.466	0.503	0.547	0.551	0.483	0.526	0.529	0.572	0.605	0.553	0.729	0.679	0.595	0.478	0.553	0.542	0.637	0.577	0.587	0.682	0.678	0.655	0.536	0.611	0.51	0.571	0.612	0.564	0.645
CpG_735	0.161	0.114	0.146	0.125	0.17	0.091	0.076	0.069	0.116	0.289	0.123	0.129	0.416	0.503	0.431	0.53	0.476	0.481	0.755	0.589	0.658	0.533	0.619	0.534	0.697	0.751	0.775	0.741	0.755	0.761	0.717	0.7	0.732	0.832	0.853	0.783	0.88	0.877	0.804	0.856	0.881	0.922	0.853	0.828	0.846	0.837	0.832	0.801	0.852
CpG_736	0.445	0.408	0.459	0.397	0.407	0.43	0.523	0.482	0.441	0.5	0.449	0.51	0.356	0.304	0.354	0.337	0.384	0.33	0.843	0.783	0.79	0.758	0.781	0.817	0.694	0.8	0.758	0.742	0.761	0.719	0.694	0.729	0.678	0.64	0.667	0.681	0.497	0.52	0.58	0.579	0.588	0.575	0.588	0.555	0.627	0.601	0.627	0.592	0.804
CpG_737	0.673	0.775	0.757	0.705	0.675	0.682	0.684	0.638	0.658	0.615	0.625	0.667	0.453	0.614	0.536	0.509	0.555	0.478	0.694	0.635	0.662	0.709	0.693	0.716	0.708	0.69	0.638	0.652	0.68	0.674	0.782	0.734	0.772	0.582	0.686	0.68	0.692	0.678	0.715	0.727	0.762	0.721	0.726	0.718	0.731	0.722	0.726	0.659	0.722
CpG_738	0.665	0.635	0.699	0.675	0.663	0.682	0.641	0.655	0.644	0.691	0.662	0.704	0.691	0.813	0.752	0.763	0.778	0.765	0.829	0.848	0.874	0.864	0.849	0.864	0.788	0.819	0.847	0.769	0.832	0.852	0.749	0.736	0.736	0.732	0.77	0.751	0.733	0.769	0.765	0.773	0.744	0.77	0.78	0.754	0.771	0.827	0.746	0.782	0.782
CpG_739	0.303	0.222	0.321	0.317	0.193	0.233	0.7	0.738	0.808	0.752	0.883	0.86	0.247	0.187	0.204	0.289	0.221	0.209	0.821	0.865	0.89	0.919	0.861	0.855	0.508	0.409	0.609	0.572	0.508	0.521	0.243	0.227	0.211	0.132	0.271	0.223	0.041	0.032	0.139	0.025	0.027	0.024	0.021	0.039	0.18	0.333	0.435	0.145	0.334
CpG_740	0.905	0.938	0.927	0.94	0.931	0.944	0.91	0.92	0.933	0.94	0.901	0.932	0.826	0.86	0.832	0.852	0.889	0.876	0.942	0.901	0.918	0.956	0.949	0.955	0.881	0.946	0.956	0.923	0.924	0.974	0.939	0.938	0.952	0.936	0.946	0.941	0.913	0.897	0.918	0.909	0.902	0.916	0.913	0.93	0.929	0.941	0.904	0.913	0.935
CpG_741	0.952	0.97	0.968	0.965	0.955	0.929	0.976	0.975	0.983	0.98	0.981	0.984	0.901	0.98	0.975	0.936	0.979	0.984	0.417	0.325	0.349	0.399	0.337	0.39	0.391	0.168	0.256	0.267	0.256	0.234	0.439	0.401	0.36	0.363	0.456	0.434	0.385	0.451	0.419	0.412	0.401	0.373	0.296	0.319	0.688	0.723	0.664	0.594	0.507
CpG_742	0.141	0.075	0.114	0.135	0.124	0.108	0.521	0.474	0.52	0.571	0.598	0.622	0.592	0.61	0.647	0.675	0.657	0.681	0.741	0.8	0.795	0.826	0.803	0.828	0.72	0.817	0.802	0.771	0.835	0.865	0.52	0.485	0.519	0.409	0.497	0.498	0.422	0.431	0.485	0.479	0.5	0.519	0.502	0.452	0.624	0.53	0.543	0.503	0.598
CpG_743	0.925	0.921	0.874	0.896	0.826	0.797	0.885	0.945	0.959	0.944	0.958	0.963	0.961	0.975	0.965	0.967	0.966	0.976	0.959	0.959	0.955	0.957	0.956	0.962	0.948	0.962	0.959	0.958	0.958	0.959	0.901	0.881	0.885	0.946	0.813	0.833	0.952	0.953	0.95	0.96	0.956	0.966	0.957	0.955	0.679	0.694	0.705	0.833	0.892
CpG_744	0.821	0.839	0.836	0.807	0.767	0.784	0.748	0.773	0.808	0.857	0.796	0.898	0.81	0.879	0.851	0.875	0.907	0.846	0.913	0.857	0.882	0.886	0.928	0.929	0.844	0.923	0.922	0.877	0.898	0.894	0.864	0.78	0.822	0.78	0.849	0.822	0.817	0.85	0.855	0.865	0.792	0.857	0.822	0.815	0.863	0.889	0.837	0.851	0.798
CpG_745	0.977	0.982	0.976	0.979	0.976	0.97	0.967	0.96	0.966	0.978	0.976	0.957	0.917	0.96	0.958	0.954	0.968	0.964	0.943	0.946	0.963	0.95	0.961	0.971	0.912	0.95	0.96	0.937	0.946	0.969	0.949	0.935	0.941	0.902	0.922	0.936	0.936	0.912	0.961	0.929	0.906	0.95	0.937	0.925	0.934	0.915	0.912	0.908	0.953
CpG_746	0.827	0.829	0.822	0.816	0.784	0.813	0.822	0.832	0.869	0.838	0.858	0.86	0.7	0.72	0.764	0.731	0.77	0.775	0.933	0.92	0.945	0.96	0.92	0.961	0.838	0.936	0.951	0.896	0.942	0.936	0.844	0.802	0.831	0.859	0.822	0.866	0.841	0.848	0.841	0.83	0.808	0.82	0.83	0.797	0.844	0.886	0.845	0.871	0.837
CpG_747	0.303	0.217	0.346	0.375	0.407	0.36	0.318	0.198	0.196	0.206	0.331	0.34	0.413	0.449	0.363	0.445	0.46	0.435	0.822	0.791	0.783	0.768	0.81	0.845	0.746	0.829	0.767	0.783	0.826	0.79	0.731	0.734	0.755	0.697	0.717	0.754	0.649	0.709	0.716	0.686	0.728	0.718	0.715	0.703	0.75	0.726	0.757	0.671	0.768
CpG_748	0.037	0.04	0.041	0.044	0.057	0.059	0.047	0.034	0.025	0.033	0.019	0.018	0.166	0.114	0.098	0.136	0.106	0.063	0.466	0.399	0.404	0.322	0.339	0.341	0.373	0.401	0.326	0.358	0.364	0.384	0.589	0.502	0.506	0.51	0.572	0.554	0.586	0.614	0.588	0.567	0.552	0.626	0.582	0.559	0.488	0.51	0.485	0.449	0.628
CpG_749	0.95	0.958	0.97	0.948	0.962	0.952	0.954	0.935	0.972	0.958	0.928	0.971	0.868	0.889	0.944	0.935	0.952	0.968	0.947	0.938	0.927	0.954	0.933	0.935	0.772	0.908	0.92	0.873	0.918	0.917	0.954	0.955	0.942	0.934	0.958	0.951	0.906	0.891	0.934	0.903	0.893	0.941	0.918	0.871	0.905	0.899	0.889	0.871	0.903
CpG_750	0.235	0.207	0.302	0.315	0.415	0.312	0.326	0.266	0.287	0.365	0.309	0.36	0.779	0.809	0.761	0.803	0.778	0.823	0.87	0.829	0.823	0.799	0.81	0.835	0.738	0.85	0.783	0.801	0.839	0.804	0.95	0.911	0.931	0.915	0.943	0.92	0.881	0.848	0.841	0.883	0.875	0.917	0.911	0.866	0.904	0.854	0.868	0.883	0.931
CpG_751	0.82	0.77	0.79	0.814	0.79	0.798	0.915	0.898	0.947	0.944	0.953	0.955	0.792	0.839	0.836	0.86	0.865	0.878	0.936	0.935	0.918	0.958	0.958	0.969	0.849	0.95	0.953	0.888	0.887	0.934	0.76	0.765	0.782	0.749	0.785	0.821	0.764	0.749	0.818	0.815	0.787	0.835	0.786	0.746	0.823	0.818	0.767	0.793	0.835
CpG_752	0.874	0.825	0.872	0.887	0.835	0.897	0.883	0.941	0.977	0.959	0.966	0.979	0.798	0.851	0.873	0.834	0.861	0.822	0.956	0.955	0.954	0.953	0.951	0.959	0.891	0.967	0.938	0.917	0.939	0.945	0.909	0.846	0.835	0.86	0.875	0.864	0.836	0.786	0.846	0.82	0.749	0.84	0.765	0.831	0.93	0.921	0.857	0.861	0.945
CpG_753	0.985	0.946	0.971	0.977	0.979	0.98	0.982	0.978	0.976	0.975	0.967	0.981	0.965	0.979	0.967	0.958	0.958	0.979	0.961	0.972	0.944	0.959	0.967	0.971	0.946	0.957	0.954	0.965	0.971	0.952	0.977	0.974	0.982	0.975	0.98	0.966	0.972	0.962	0.966	0.97	0.963	0.977	0.971	0.967	0.961	0.962	0.966	0.965	0.98
CpG_754	0.507	0.442	0.458	0.458	0.385	0.405	0.62	0.626	0.594	0.609	0.632	0.697	0.234	0.172	0.143	0.191	0.178	0.107	0.853	0.855	0.847	0.833	0.841	0.844	0.709	0.811	0.837	0.771	0.82	0.797	0.627	0.631	0.66	0.638	0.641	0.639	0.61	0.606	0.577	0.633	0.598	0.609	0.564	0.6	0.695	0.675	0.658	0.649	0.642
CpG_755	0.285	0.292	0.328	0.298	0.282	0.27	0.496	0.471	0.473	0.532	0.525	0.597	0.59	0.653	0.603	0.605	0.588	0.601	0.666	0.654	0.648	0.65	0.65	0.676	0.647	0.691	0.675	0.647	0.669	0.674	0.654	0.671	0.667	0.66	0.721	0.63	0.633	0.618	0.614	0.645	0.635	0.657	0.674	0.667	0.684	0.643	0.643	0.668	0.703
CpG_756	0.707	0.753	0.788	0.79	0.751	0.773	0.612	0.563	0.527	0.545	0.579	0.535	0.176	0.043	0.027	0.092	0.042	0.022	0.836	0.737	0.748	0.719	0.778	0.792	0.678	0.65	0.7	0.656	0.67	0.701	0.816	0.807	0.787	0.772	0.843	0.826	0.681	0.707	0.632	0.631	0.697	0.721	0.644	0.709	0.832	0.855	0.818	0.858	0.835
CpG_757	0.825	0.837	0.84	0.811	0.803	0.807	0.88	0.862	0.892	0.885	0.878	0.897	0.822	0.897	0.877	0.848	0.874	0.883	0.889	0.88	0.905	0.913	0.904	0.918	0.791	0.913	0.898	0.874	0.887	0.917	0.887	0.859	0.898	0.842	0.887	0.861	0.82	0.784	0.838	0.821	0.813	0.865	0.813	0.834	0.851	0.871	0.817	0.827	0.909
CpG_758	0.573	0.558	0.642	0.49	0.57	0.538	0.815	0.81	0.85	0.82	0.78	0.838	0.714	0.905	0.864	0.822	0.872	0.824	0.872	0.816	0.836	0.819	0.853	0.828	0.786	0.794	0.862	0.791	0.861	0.845	0.675	0.576	0.667	0.653	0.702	0.667	0.721	0.702	0.761	0.757	0.713	0.806	0.738	0.726	0.701	0.65	0.612	0.603	0.728
CpG_759	0.492	0.52	0.506	0.452	0.419	0.443	0.201	0.223	0.216	0.172	0.215	0.215	0.317	0.338	0.283	0.342	0.347	0.296	0.533	0.549	0.572	0.483	0.495	0.503	0.485	0.564	0.543	0.515	0.514	0.507	0.627	0.704	0.636	0.549	0.563	0.621	0.605	0.578	0.608	0.679	0.67	0.645	0.68	0.732	0.732	0.681	0.705	0.684	0.634
CpG_760	0.087	0.052	0.035	0.037	0.038	0.06	0.034	0.048	0.021	0.03	0.026	0.018	0.631	0.677	0.606	0.678	0.702	0.664	0.916	0.894	0.876	0.846	0.882	0.855	0.849	0.918	0.889	0.884	0.933	0.892	0.851	0.882	0.883	0.853	0.883	0.864	0.893	0.892	0.867	0.859	0.887	0.902	0.915	0.89	0.842	0.878	0.843	0.899	0.941
CpG_761	0.527	0.635	0.646	0.457	0.689	0.681	0.821	0.855	0.863	0.879	0.9	0.908	0.931	0.959	0.947	0.928	0.949	0.96	0.95	0.926	0.935	0.915	0.946	0.907	0.873	0.884	0.884	0.905	0.914	0.865	0.965	0.946	0.959	0.948	0.964	0.941	0.923	0.892	0.85	0.918	0.907	0.898	0.855	0.888	0.857	0.839	0.876	0.85	0.955
CpG_762	0.397	0.422	0.432	0.451	0.479	0.381	0.57	0.566	0.572	0.6	0.627	0.707	0.619	0.578	0.571	0.622	0.612	0.6	0.827	0.687	0.699	0.698	0.708	0.649	0.691	0.657	0.61	0.679	0.684	0.666	0.75	0.744	0.775	0.8	0.836	0.802	0.783	0.832	0.756	0.79	0.771	0.789	0.734	0.695	0.888	0.897	0.883	0.872	0.82
CpG_763	0.168	0.111	0.175	0.207	0.286	0.217	0.035	0.044	0.019	0.017	0.02	0.017	0.9	0.952	0.943	0.947	0.965	0.969	0.986	0.987	0.983	0.988	0.986	0.99	0.964	0.989	0.984	0.982	0.984	0.982	0.996	0.99	0.996	0.989	0.995	0.99	0.987	0.981	0.981	0.985	0.985	0.989	0.984	0.982	0.985	0.981	0.983	0.986	0.991
CpG_764	0.879	0.928	0.909	0.88	0.887	0.858	0.888	0.968	0.976	0.973	0.954	0.977	0.837	0.919	0.884	0.881	0.906	0.922	0.898	0.93	0.927	0.916	0.905	0.931	0.899	0.875	0.948	0.887	0.94	0.902	0.539	0.46	0.413	0.599	0.516	0.513	0.767	0.779	0.695	0.65	0.693	0.634	0.552	0.561	0.379	0.253	0.301	0.316	0.676
CpG_765	0.264	0.196	0.153	0.141	0.116	0.135	0.079	0.089	0.051	0.103	0.036	0.042	0.338	0.376	0.311	0.357	0.37	0.297	0.792	0.621	0.654	0.559	0.575	0.544	0.569	0.684	0.58	0.582	0.586	0.561	0.813	0.798	0.793	0.856	0.857	0.826	0.728	0.8	0.752	0.813	0.784	0.811	0.854	0.836	0.824	0.818	0.822	0.886	0.861
CpG_766	0.747	0.714	0.746	0.717	0.707	0.738	0.857	0.826	0.888	0.906	0.924	0.932	0.729	0.751	0.784	0.758	0.796	0.796	0.955	0.919	0.894	0.953	0.91	0.909	0.882	0.932	0.922	0.856	0.915	0.929	0.95	0.917	0.892	0.873	0.937	0.885	0.925	0.879	0.871	0.871	0.85	0.897	0.827	0.862	0.978	0.962	0.932	0.973	0.971
CpG_767	0.559	0.59	0.589	0.556	0.524	0.523	0.716	0.765	0.877	0.827	0.846	0.875	0.699	0.746	0.7	0.77	0.725	0.731	0.808	0.855	0.849	0.874	0.845	0.852	0.758	0.805	0.854	0.781	0.818	0.85	0.614	0.559	0.617	0.577	0.512	0.54	0.585	0.588	0.596	0.591	0.63	0.635	0.609	0.579	0.633	0.602	0.594	0.562	0.589
CpG_768	0.964	0.962	0.964	0.966	0.945	0.945	0.958	0.954	0.975	0.969	0.967	0.977	0.855	0.951	0.915	0.895	0.932	0.86	0.963	0.952	0.949	0.958	0.96	0.968	0.899	0.962	0.954	0.926	0.947	0.96	0.962	0.951	0.969	0.965	0.966	0.966	0.962	0.956	0.958	0.96	0.91	0.963	0.945	0.956	0.953	0.942	0.928	0.951	0.961
CpG_769	0.866	0.863	0.85	0.881	0.839	0.845	0.733	0.733	0.727	0.753	0.706	0.735	0.834	0.891	0.828	0.833	0.882	0.872	0.903	0.827	0.847	0.856	0.865	0.85	0.868	0.925	0.9	0.93	0.918	0.927	0.956	0.943	0.935	0.923	0.954	0.94	0.949	0.94	0.939	0.951	0.951	0.964	0.961	0.952	0.954	0.942	0.935	0.948	0.966
CpG_770	0.845	0.875	0.796	0.804	0.752	0.737	0.956	0.95	0.971	0.964	0.966	0.97	0.788	0.851	0.765	0.886	0.897	0.868	0.958	0.967	0.957	0.97	0.961	0.954	0.873	0.913	0.965	0.937	0.944	0.957	0.496	0.461	0.487	0.476	0.505	0.507	0.542	0.614	0.627	0.628	0.646	0.688	0.57	0.565	0.612	0.546	0.616	0.53	0.648
CpG_771	0.965	0.968	0.975	0.976	0.954	0.955	0.97	0.94	0.98	0.965	0.957	0.952	0.885	0.967	0.955	0.967	0.949	0.969	0.941	0.917	0.899	0.92	0.948	0.904	0.892	0.95	0.966	0.952	0.957	0.958	0.935	0.924	0.932	0.953	0.916	0.915	0.95	0.907	0.942	0.954	0.926	0.958	0.943	0.97	0.948	0.959	0.813	0.951	0.954
CpG_772	0.749	0.788	0.786	0.74	0.78	0.811	0.751	0.787	0.763	0.771	0.715	0.76	0.58	0.718	0.667	0.64	0.664	0.68	0.801	0.825	0.817	0.862	0.829	0.879	0.769	0.902	0.747	0.792	0.836	0.868	0.871	0.878	0.874	0.851	0.862	0.836	0.76	0.779	0.809	0.806	0.822	0.848	0.818	0.713	0.844	0.811	0.789	0.8	0.891
CpG_773	0.863	0.886	0.863	0.876	0.851	0.867	0.598	0.62	0.564	0.634	0.568	0.575	0.74	0.784	0.715	0.776	0.797	0.809	0.914	0.885	0.904	0.938	0.891	0.902	0.794	0.924	0.913	0.853	0.873	0.886	0.87	0.881	0.88	0.845	0.874	0.874	0.757	0.81	0.783	0.84	0.813	0.809	0.815	0.806	0.892	0.898	0.881	0.869	0.924
CpG_774	0.936	0.959	0.94	0.958	0.873	0.936	0.97	0.965	0.972	0.986	0.973	0.978	0.883	0.928	0.852	0.897	0.931	0.933	0.963	0.964	0.966	0.97	0.968	0.977	0.923	0.972	0.967	0.928	0.957	0.955	0.927	0.937	0.902	0.931	0.948	0.944	0.938	0.92	0.904	0.928	0.941	0.937	0.917	0.887	0.949	0.907	0.907	0.942	0.956
CpG_775	0.489	0.426	0.475	0.497	0.48	0.484	0.285	0.326	0.226	0.312	0.218	0.283	0.603	0.678	0.61	0.661	0.675	0.615	0.897	0.829	0.86	0.794	0.854	0.817	0.784	0.901	0.897	0.847	0.856	0.875	0.817	0.785	0.817	0.782	0.885	0.809	0.83	0.819	0.822	0.86	0.845	0.841	0.833	0.83	0.806	0.801	0.78	0.775	0.839
CpG_776	0.274	0.223	0.267	0.266	0.244	0.227	0.592	0.629	0.687	0.669	0.778	0.804	0.762	0.842	0.764	0.789	0.826	0.82	0.899	0.902	0.928	0.947	0.926	0.945	0.812	0.867	0.9	0.852	0.882	0.896	0.754	0.725	0.712	0.73	0.782	0.755	0.699	0.714	0.701	0.701	0.72	0.72	0.661	0.671	0.768	0.788	0.735	0.744	0.833
CpG_777	0.693	0.668	0.713	0.761	0.769	0.807	0.574	0.66	0.454	0.577	0.541	0.521	0.516	0.516	0.516	0.505	0.544	0.58	0.72	0.655	0.642	0.686	0.645	0.633	0.619	0.673	0.654	0.647	0.648	0.677	0.761	0.743	0.749	0.772	0.763	0.786	0.788	0.713	0.75	0.704	0.745	0.745	0.672	0.666	0.744	0.685	0.72	0.752	0.773
CpG_778	0.935	0.913	0.907	0.856	0.884	0.889	0.942	0.944	0.953	0.968	0.938	0.942	0.779	0.96	0.904	0.853	0.877	0.945	0.903	0.939	0.904	0.903	0.898	0.954	0.796	0.863	0.867	0.867	0.901	0.825	0.879	0.879	0.928	0.93	0.918	0.91	0.88	0.829	0.832	0.862	0.848	0.876	0.848	0.843	0.866	0.833	0.846	0.829	0.911
CpG_779	0.571	0.559	0.555	0.494	0.336	0.398	0.952	0.899	0.955	0.964	0.988	0.979	0.751	0.844	0.87	0.926	0.865	0.936	0.918	0.962	0.965	0.981	0.94	0.946	0.71	0.87	0.965	0.856	0.842	0.916	0.385	0.332	0.421	0.27	0.41	0.355	0.163	0.215	0.218	0.2	0.228	0.278	0.252	0.25	0.608	0.547	0.593	0.578	0.488
CpG_780	0.317	0.377	0.392	0.325	0.38	0.387	0.696	0.768	0.828	0.8	0.886	0.917	0.577	0.512	0.587	0.622	0.67	0.73	0.517	0.599	0.59	0.719	0.707	0.655	0.45	0.309	0.547	0.476	0.461	0.424	0.374	0.516	0.443	0.233	0.318	0.336	0.346	0.239	0.278	0.227	0.24	0.161	0.168	0.252	0.56	0.536	0.467	0.463	0.206
CpG_781	0.767	0.803	0.797	0.775	0.798	0.781	0.709	0.657	0.713	0.751	0.675	0.729	0.585	0.667	0.663	0.562	0.66	0.612	0.721	0.73	0.735	0.779	0.726	0.749	0.743	0.772	0.693	0.686	0.801	0.753	0.799	0.784	0.776	0.621	0.776	0.721	0.66	0.653	0.681	0.69	0.725	0.739	0.754	0.756	0.629	0.617	0.692	0.638	0.61
CpG_782	0.948	0.971	0.953	0.969	0.932	0.945	0.938	0.941	0.962	0.959	0.956	0.957	0.871	0.899	0.92	0.898	0.923	0.946	0.964	0.962	0.959	0.946	0.975	0.969	0.927	0.974	0.968	0.928	0.938	0.961	0.96	0.945	0.971	0.962	0.966	0.972	0.967	0.946	0.963	0.959	0.964	0.964	0.962	0.959	0.973	0.963	0.943	0.945	0.967
CpG_783	0.974	0.967	0.961	0.969	0.968	0.968	0.97	0.964	0.973	0.969	0.964	0.969	0.938	0.97	0.97	0.951	0.966	0.972	0.956	0.96	0.954	0.962	0.967	0.963	0.936	0.965	0.966	0.959	0.963	0.964	0.972	0.971	0.973	0.974	0.972	0.968	0.963	0.947	0.961	0.957	0.96	0.972	0.962	0.961	0.964	0.957	0.936	0.961	0.976
CpG_784	0.69	0.662	0.678	0.666	0.634	0.638	0.689	0.696	0.383	0.683	0.724	0.711	0.573	0.544	0.592	0.637	0.636	0.653	0.737	0.702	0.734	0.698	0.691	0.689	0.646	0.703	0.697	0.662	0.674	0.63	0.469	0.435	0.418	0.351	0.475	0.431	0.401	0.462	0.489	0.427	0.443	0.429	0.446	0.435	0.593	0.581	0.584	0.579	0.491
CpG_785	0.76	0.636	0.664	0.727	0.693	0.721	0.419	0.422	0.282	0.356	0.425	0.255	0.535	0.41	0.482	0.442	0.586	0.447	0.877	0.84	0.838	0.805	0.854	0.871	0.794	0.837	0.824	0.82	0.821	0.823	0.954	0.943	0.936	0.957	0.935	0.92	0.898	0.92	0.914	0.921	0.917	0.94	0.92	0.917	0.926	0.921	0.916	0.92	0.954
CpG_786	0.149	0.065	0.164	0.167	0.292	0.238	0.111	0.222	0.091	0.085	0.123	0.1	0.351	0.302	0.134	0.301	0.257	0.108	0.923	0.933	0.901	0.936	0.92	0.936	0.843	0.931	0.917	0.9	0.902	0.89	0.957	0.941	0.951	0.954	0.965	0.949	0.947	0.926	0.922	0.933	0.963	0.953	0.958	0.934	0.941	0.945	0.91	0.93	0.964
CpG_787	0.879	0.853	0.882	0.87	0.835	0.845	0.907	0.891	0.91	0.902	0.902	0.934	0.814	0.736	0.899	0.899	0.888	0.919	0.889	0.913	0.916	0.937	0.91	0.876	0.834	0.893	0.918	0.867	0.881	0.901	0.795	0.715	0.752	0.736	0.759	0.758	0.648	0.65	0.698	0.691	0.724	0.761	0.718	0.694	0.772	0.707	0.744	0.677	0.822
CpG_788	0.62	0.678	0.701	0.668	0.657	0.666	0.564	0.574	0.53	0.596	0.58	0.571	0.404	0.455	0.485	0.417	0.472	0.446	0.834	0.794	0.795	0.83	0.82	0.831	0.788	0.887	0.797	0.794	0.784	0.862	0.821	0.822	0.821	0.764	0.808	0.79	0.786	0.774	0.766	0.796	0.822	0.831	0.809	0.779	0.865	0.851	0.765	0.802	0.834
CpG_789	0.189	0.157	0.167	0.185	0.118	0.179	0.293	0.282	0.241	0.179	0.245	0.331	0.374	0.704	0.68	0.683	0.713	0.723	0.818	0.851	0.866	0.834	0.794	0.805	0.73	0.826	0.849	0.79	0.827	0.842	0.389	0.458	0.412	0.485	0.514	0.483	0.557	0.557	0.564	0.551	0.545	0.531	0.519	0.467	0.552	0.537	0.573	0.562	0.389
CpG_790	0.571	0.538	0.585	0.626	0.59	0.59	0.278	0.294	0.2	0.236	0.247	0.177	0.353	0.368	0.325	0.357	0.383	0.347	0.689	0.632	0.626	0.577	0.595	0.651	0.583	0.638	0.58	0.604	0.598	0.598	0.777	0.731	0.744	0.736	0.797	0.715	0.663	0.725	0.672	0.694	0.69	0.728	0.706	0.692	0.706	0.706	0.739	0.715	0.771
CpG_791	0.352	0.395	0.229	0.362	0.311	0.332	0.653	0.783	0.747	0.718	0.833	0.78	0.82	0.817	0.816	0.833	0.876	0.852	0.923	0.922	0.914	0.957	0.925	0.913	0.878	0.923	0.921	0.939	0.904	0.928	0.759	0.715	0.768	0.687	0.72	0.716	0.762	0.668	0.743	0.745	0.745	0.769	0.677	0.731	0.775	0.732	0.703	0.691	0.789
CpG_792	0.049	0.029	0.041	0.036	0.038	0.067	0.059	0.055	0.038	0.047	0.037	0.041	0.156	0.037	0.036	0.077	0.036	0.042	0.704	0.626	0.618	0.586	0.615	0.616	0.619	0.727	0.655	0.612	0.628	0.651	0.621	0.583	0.609	0.551	0.575	0.584	0.317	0.376	0.309	0.302	0.426	0.335	0.193	0.183	0.762	0.753	0.801	0.772	0.698
CpG_793	0.611	0.672	0.679	0.615	0.634	0.653	0.546	0.605	0.536	0.573	0.61	0.599	0.159	0.062	0.057	0.128	0.089	0.039	0.722	0.695	0.688	0.703	0.733	0.731	0.674	0.746	0.709	0.7	0.754	0.728	0.749	0.759	0.735	0.612	0.743	0.686	0.606	0.657	0.656	0.62	0.658	0.644	0.595	0.587	0.737	0.673	0.731	0.679	0.727
CpG_794	0.528	0.544	0.542	0.556	0.51	0.543	0.516	0.536	0.496	0.552	0.57	0.558	0.439	0.414	0.405	0.464	0.452	0.486	0.746	0.722	0.726	0.695	0.682	0.684	0.624	0.699	0.743	0.715	0.735	0.768	0.584	0.525	0.53	0.492	0.591	0.585	0.572	0.526	0.603	0.619	0.602	0.644	0.535	0.519	0.575	0.551	0.527	0.541	0.651
CpG_795	0.099	0.053	0.067	0.133	0.125	0.155	0.085	0.077	0.04	0.073	0.055	0.044	0.612	0.681	0.482	0.628	0.602	0.6	0.926	0.926	0.91	0.92	0.904	0.916	0.817	0.899	0.91	0.839	0.88	0.891	0.818	0.834	0.837	0.863	0.881	0.861	0.8	0.774	0.779	0.76	0.746	0.778	0.781	0.74	0.869	0.841	0.809	0.838	0.892
CpG_796	0.139	0.105	0.08	0.059	0.055	0.051	0.806	0.664	0.606	0.755	0.792	0.83	0.955	0.967	0.956	0.959	0.935	0.964	0.892	0.891	0.884	0.893	0.899	0.875	0.875	0.888	0.888	0.898	0.89	0.887	0.949	0.952	0.939	0.918	0.934	0.929	0.903	0.912	0.857	0.912	0.916	0.902	0.917	0.912	0.88	0.879	0.926	0.899	0.941
CpG_797	0.789	0.865	0.847	0.86	0.84	0.837	0.788	0.81	0.839	0.844	0.849	0.794	0.416	0.465	0.446	0.428	0.459	0.49	0.719	0.778	0.782	0.886	0.799	0.82	0.81	0.794	0.8	0.757	0.786	0.778	0.765	0.719	0.71	0.773	0.747	0.757	0.761	0.713	0.753	0.695	0.715	0.752	0.706	0.682	0.739	0.691	0.681	0.691	0.759
CpG_798	0.392	0.432	0.407	0.304	0.366	0.408	0.229	0.25	0.183	0.216	0.183	0.224	0.373	0.4	0.377	0.381	0.396	0.332	0.801	0.738	0.756	0.688	0.673	0.728	0.571	0.768	0.658	0.613	0.637	0.638	0.836	0.79	0.789	0.676	0.775	0.787	0.657	0.644	0.685	0.679	0.688	0.755	0.693	0.686	0.735	0.668	0.665	0.682	0.877
CpG_799	0.067	0.027	0.024	0.021	0.025	0.054	0.048	0.066	0.024	0.033	0.028	0.02	0.779	0.778	0.767	0.819	0.796	0.796	0.965	0.959	0.958	0.968	0.958	0.944	0.871	0.939	0.957	0.916	0.92	0.943	0.863	0.855	0.865	0.797	0.865	0.861	0.792	0.799	0.785	0.816	0.787	0.836	0.826	0.788	0.895	0.901	0.863	0.863	0.915
CpG_800	0.982	0.975	0.969	0.983	0.981	0.975	0.974	0.972	0.975	0.986	0.971	0.975	0.897	0.965	0.96	0.935	0.971	0.974	0.97	0.972	0.97	0.971	0.974	0.963	0.924	0.972	0.958	0.96	0.952	0.967	0.981	0.982	0.979	0.97	0.978	0.975	0.967	0.951	0.978	0.968	0.972	0.965	0.978	0.958	0.977	0.971	0.949	0.962	0.98
CpG_801	0.634	0.504	0.54	0.599	0.435	0.591	0.268	0.271	0.198	0.252	0.21	0.242	0.484	0.539	0.457	0.549	0.552	0.526	0.815	0.811	0.798	0.776	0.78	0.806	0.789	0.871	0.864	0.797	0.837	0.865	0.851	0.819	0.837	0.762	0.869	0.866	0.745	0.776	0.744	0.841	0.811	0.807	0.776	0.818	0.872	0.79	0.845	0.83	0.926
CpG_802	0.746	0.723	0.716	0.659	0.685	0.676	0.864	0.847	0.873	0.889	0.904	0.925	0.766	0.826	0.814	0.766	0.819	0.813	0.875	0.936	0.923	0.9	0.887	0.871	0.819	0.855	0.892	0.789	0.925	0.905	0.801	0.779	0.782	0.764	0.783	0.798	0.805	0.773	0.848	0.769	0.802	0.823	0.746	0.786	0.875	0.822	0.816	0.856	0.842
CpG_803	0.675	0.651	0.657	0.639	0.622	0.657	0.638	0.659	0.607	0.604	0.66	0.64	0.652	0.531	0.727	0.624	0.682	0.696	0.727	0.735	0.717	0.672	0.709	0.729	0.768	0.71	0.65	0.73	0.738	0.704	0.823	0.863	0.848	0.876	0.885	0.785	0.852	0.918	0.858	0.878	0.926	0.881	0.852	0.88	0.811	0.878	0.815	0.815	0.873
CpG_804	0.388	0.385	0.339	0.443	0.411	0.408	0.205	0.161	0.116	0.122	0.049	0.081	0.382	0.387	0.303	0.383	0.361	0.335	0.675	0.566	0.584	0.508	0.544	0.523	0.564	0.682	0.561	0.579	0.625	0.611	0.787	0.766	0.797	0.69	0.819	0.802	0.799	0.788	0.737	0.772	0.809	0.815	0.778	0.767	0.667	0.647	0.749	0.714	0.821
CpG_805	0.523	0.516	0.607	0.507	0.54	0.483	0.611	0.715	0.756	0.706	0.758	0.769	0.591	0.454	0.707	0.634	0.75	0.708	0.814	0.812	0.803	0.837	0.803	0.801	0.767	0.784	0.779	0.762	0.792	0.77	0.647	0.594	0.581	0.56	0.561	0.573	0.506	0.591	0.586	0.6	0.554	0.66	0.608	0.564	0.688	0.616	0.68	0.6	0.66
CpG_806	0.769	0.716	0.747	0.702	0.705	0.702	0.832	0.862	0.902	0.911	0.947	0.917	0.818	0.891	0.859	0.863	0.875	0.851	0.882	0.88	0.893	0.889	0.891	0.922	0.797	0.869	0.867	0.837	0.862	0.909	0.751	0.742	0.756	0.701	0.744	0.715	0.684	0.693	0.705	0.724	0.721	0.749	0.728	0.716	0.787	0.782	0.757	0.75	0.798
CpG_807	0.797	0.776	0.792	0.78	0.803	0.791	0.755	0.729	0.818	0.775	0.753	0.663	0.614	0.631	0.644	0.598	0.685	0.616	0.845	0.873	0.9	0.868	0.86	0.825	0.898	0.887	0.892	0.862	0.902	0.908	0.823	0.74	0.782	0.772	0.803	0.784	0.838	0.831	0.77	0.783	0.733	0.869	0.749	0.831	0.744	0.767	0.733	0.728	0.861
CpG_808	0.724	0.795	0.761	0.782	0.776	0.746	0.634	0.613	0.628	0.623	0.574	0.546	0.764	0.852	0.82	0.766	0.822	0.844	0.966	0.955	0.961	0.969	0.964	0.965	0.926	0.971	0.963	0.959	0.955	0.965	0.937	0.923	0.914	0.928	0.93	0.947	0.882	0.914	0.922	0.945	0.927	0.959	0.945	0.951	0.951	0.932	0.915	0.933	0.945
CpG_809	0.941	0.915	0.942	0.909	0.932	0.927	0.921	0.883	0.931	0.938	0.929	0.954	0.829	0.911	0.866	0.871	0.903	0.875	0.952	0.911	0.924	0.945	0.929	0.91	0.898	0.927	0.932	0.915	0.927	0.935	0.933	0.949	0.936	0.952	0.938	0.951	0.892	0.877	0.911	0.915	0.926	0.927	0.929	0.929	0.888	0.896	0.896	0.915	0.95
CpG_810	0.366	0.331	0.631	0.628	0.674	0.682	0.05	0.074	0.045	0.041	0.044	0.04	0.11	0.132	0.036	0.036	0.078	0.023	0.729	0.438	0.436	0.388	0.392	0.401	0.435	0.375	0.277	0.38	0.429	0.418	0.922	0.885	0.854	0.943	0.96	0.875	0.934	0.952	0.905	0.901	0.942	0.939	0.933	0.836	0.949	0.936	0.931	0.954	0.964
CpG_811	0.856	0.718	0.799	0.789	0.622	0.598	0.582	0.526	0.646	0.648	0.559	0.658	0.869	0.916	0.915	0.968	0.939	0.947	0.977	0.977	0.971	0.973	0.972	0.979	0.953	0.977	0.971	0.966	0.969	0.97	0.928	0.948	0.957	0.955	0.954	0.968	0.898	0.945	0.893	0.92	0.937	0.951	0.964	0.94	0.955	0.95	0.953	0.949	0.972
CpG_812	0.986	0.977	0.982	0.981	0.983	0.981	0.981	0.984	0.982	0.983	0.977	0.985	0.941	0.985	0.975	0.982	0.981	0.984	0.976	0.979	0.975	0.972	0.978	0.978	0.907	0.97	0.956	0.933	0.966	0.95	0.984	0.981	0.984	0.983	0.985	0.98	0.964	0.971	0.94	0.966	0.964	0.968	0.956	0.966	0.965	0.958	0.96	0.955	0.985
CpG_813	0.837	0.867	0.897	0.909	0.938	0.938	0.891	0.921	0.885	0.911	0.879	0.907	0.967	0.974	0.951	0.968	0.956	0.969	0.933	0.927	0.919	0.92	0.928	0.932	0.911	0.936	0.928	0.939	0.941	0.927	0.973	0.964	0.972	0.966	0.971	0.964	0.931	0.938	0.929	0.94	0.952	0.951	0.954	0.936	0.925	0.938	0.942	0.949	0.962
CpG_814	0.836	0.792	0.79	0.768	0.718	0.718	0.94	0.881	0.954	0.944	0.943	0.954	0.536	0.538	0.51	0.547	0.589	0.548	0.975	0.971	0.973	0.978	0.973	0.983	0.914	0.969	0.969	0.964	0.957	0.969	0.941	0.932	0.943	0.968	0.943	0.933	0.916	0.916	0.886	0.869	0.922	0.946	0.898	0.876	0.946	0.914	0.929	0.936	0.975
CpG_815	0.603	0.582	0.595	0.614	0.603	0.612	0.42	0.531	0.475	0.507	0.496	0.51	0.433	0.373	0.366	0.457	0.465	0.362	0.904	0.84	0.843	0.881	0.845	0.835	0.676	0.883	0.878	0.844	0.849	0.859	0.748	0.642	0.798	0.781	0.82	0.8	0.875	0.755	0.772	0.843	0.792	0.846	0.793	0.794	0.578	0.854	0.704	0.832	0.91
CpG_816	0.073	0.016	0.013	0.016	0.016	0.034	0.039	0.043	0.015	0.024	0.017	0.017	0.552	0.601	0.559	0.65	0.633	0.632	0.675	0.535	0.552	0.426	0.502	0.442	0.383	0.526	0.396	0.417	0.438	0.433	0.625	0.609	0.632	0.617	0.68	0.651	0.552	0.606	0.552	0.679	0.628	0.666	0.587	0.63	0.64	0.592	0.605	0.556	0.793
CpG_817	0.945	0.882	0.858	0.825	0.858	0.812	0.91	0.949	0.977	0.982	0.978	0.983	0.951	0.972	0.975	0.974	0.98	0.982	0.973	0.97	0.972	0.974	0.981	0.982	0.954	0.966	0.978	0.969	0.978	0.973	0.952	0.961	0.954	0.939	0.943	0.941	0.941	0.91	0.952	0.933	0.921	0.966	0.931	0.934	0.934	0.935	0.941	0.926	0.962
CpG_818	0.977	0.982	0.976	0.986	0.977	0.981	0.968	0.979	0.989	0.988	0.983	0.989	0.927	0.91	0.804	0.901	0.91	0.822	0.977	0.974	0.97	0.98	0.978	0.981	0.957	0.972	0.977	0.971	0.983	0.977	0.986	0.98	0.977	0.984	0.985	0.976	0.98	0.973	0.967	0.975	0.978	0.98	0.982	0.968	0.978	0.977	0.969	0.978	0.989
CpG_819	0.136	0.148	0.147	0.172	0.109	0.123	0.1	0.07	0.055	0.068	0.051	0.051	0.388	0.406	0.387	0.393	0.424	0.383	0.548	0.465	0.498	0.494	0.435	0.448	0.45	0.511	0.425	0.42	0.47	0.454	0.437	0.405	0.414	0.407	0.469	0.45	0.491	0.554	0.53	0.478	0.517	0.554	0.542	0.504	0.568	0.571	0.534	0.571	0.545
CpG_820	0.578	0.575	0.642	0.637	0.614	0.623	0.304	0.34	0.295	0.313	0.248	0.278	0.555	0.589	0.594	0.577	0.642	0.6	0.785	0.668	0.649	0.631	0.695	0.653	0.564	0.568	0.519	0.551	0.593	0.556	0.731	0.665	0.711	0.635	0.717	0.704	0.659	0.622	0.624	0.638	0.639	0.686	0.622	0.61	0.687	0.667	0.68	0.643	0.78
CpG_821	0.791	0.811	0.804	0.803	0.779	0.774	0.817	0.794	0.838	0.829	0.825	0.855	0.734	0.731	0.755	0.717	0.782	0.748	0.798	0.804	0.798	0.825	0.797	0.776	0.754	0.817	0.842	0.817	0.801	0.844	0.756	0.771	0.745	0.723	0.765	0.781	0.766	0.747	0.746	0.755	0.773	0.735	0.712	0.724	0.79	0.799	0.85	0.81	0.789
CpG_822	0.779	0.842	0.808	0.832	0.806	0.77	0.697	0.681	0.72	0.672	0.724	0.683	0.697	0.771	0.793	0.823	0.814	0.819	0.869	0.832	0.807	0.866	0.823	0.838	0.769	0.847	0.832	0.814	0.79	0.847	0.861	0.811	0.828	0.864	0.832	0.827	0.864	0.871	0.887	0.9	0.913	0.883	0.92	0.906	0.882	0.908	0.859	0.89	0.888
CpG_823	0.674	0.728	0.723	0.785	0.739	0.744	0.34	0.332	0.258	0.251	0.078	0.137	0.783	0.82	0.791	0.853	0.83	0.826	0.863	0.797	0.809	0.771	0.778	0.784	0.694	0.737	0.794	0.858	0.587	0.807	0.835	0.891	0.848	0.864	0.863	0.863	0.876	0.838	0.836	0.845	0.863	0.895	0.872	0.866	0.854	0.819	0.815	0.803	0.893
CpG_824	0.342	0.337	0.354	0.318	0.291	0.27	0.714	0.619	0.783	0.748	0.779	0.804	0.643	0.669	0.65	0.67	0.682	0.695	0.706	0.766	0.735	0.781	0.729	0.799	0.582	0.62	0.681	0.663	0.721	0.625	0.43	0.448	0.492	0.359	0.421	0.476	0.315	0.323	0.386	0.374	0.334	0.332	0.333	0.296	0.517	0.417	0.458	0.435	0.581
CpG_825	0.475	0.501	0.519	0.488	0.456	0.479	0.593	0.616	0.66	0.615	0.55	0.612	0.45	0.631	0.617	0.502	0.589	0.599	0.676	0.615	0.648	0.598	0.644	0.684	0.612	0.581	0.598	0.615	0.621	0.62	0.602	0.614	0.582	0.621	0.599	0.622	0.611	0.617	0.595	0.631	0.65	0.627	0.592	0.621	0.639	0.651	0.629	0.659	0.569
CpG_826	0.493	0.376	0.532	0.44	0.313	0.341	0.845	0.793	0.886	0.878	0.941	0.95	0.752	0.806	0.834	0.826	0.831	0.833	0.927	0.935	0.941	0.967	0.926	0.943	0.831	0.914	0.957	0.901	0.881	0.92	0.593	0.525	0.545	0.493	0.551	0.574	0.531	0.504	0.59	0.554	0.544	0.614	0.561	0.531	0.729	0.706	0.659	0.654	0.623
CpG_827	0.299	0.306	0.382	0.354	0.335	0.342	0.249	0.22	0.166	0.243	0.252	0.264	0.261	0.246	0.224	0.26	0.274	0.238	0.605	0.528	0.553	0.5	0.505	0.484	0.442	0.475	0.505	0.419	0.467	0.507	0.682	0.652	0.633	0.578	0.667	0.631	0.527	0.512	0.49	0.526	0.563	0.587	0.583	0.568	0.761	0.748	0.697	0.747	0.72
CpG_828	0.511	0.585	0.699	0.614	0.567	0.62	0.792	0.851	0.658	0.82	0.758	0.831	0.832	0.653	0.814	0.754	0.781	0.855	0.814	0.83	0.844	0.838	0.847	0.849	0.796	0.837	0.835	0.825	0.855	0.835	0.604	0.537	0.503	0.345	0.465	0.457	0.427	0.505	0.513	0.503	0.452	0.659	0.545	0.593	0.564	0.477	0.466	0.577	0.663
CpG_829	0.797	0.835	0.846	0.856	0.823	0.842	0.854	0.843	0.883	0.887	0.872	0.841	0.77	0.786	0.763	0.771	0.826	0.816	0.868	0.856	0.854	0.881	0.877	0.873	0.826	0.895	0.867	0.859	0.869	0.884	0.834	0.836	0.836	0.834	0.849	0.83	0.837	0.839	0.851	0.844	0.841	0.861	0.834	0.837	0.856	0.849	0.835	0.849	0.833
CpG_830	0.111	0.034	0.044	0.088	0.037	0.071	0.522	0.517	0.572	0.522	0.572	0.569	0.571	0.612	0.602	0.637	0.625	0.604	0.054	0.064	0.055	0.034	0.056	0.039	0.223	0.036	0.103	0.113	0.108	0.054	0.08	0.064	0.06	0.046	0.046	0.079	0.121	0.103	0.218	0.116	0.105	0.067	0.306	0.263	0.051	0.035	0.123	0.038	0.042
CpG_831	0.579	0.505	0.567	0.565	0.587	0.522	0.193	0.252	0.239	0.207	0.142	0.146	0.517	0.535	0.512	0.527	0.524	0.518	0.784	0.647	0.654	0.605	0.638	0.665	0.608	0.689	0.614	0.66	0.62	0.636	0.771	0.683	0.75	0.712	0.788	0.724	0.777	0.76	0.723	0.688	0.731	0.767	0.688	0.702	0.788	0.776	0.744	0.761	0.784
CpG_832	0.595	0.524	0.551	0.604	0.569	0.543	0.334	0.288	0.226	0.307	0.135	0.204	0.581	0.585	0.529	0.571	0.568	0.503	0.844	0.735	0.743	0.648	0.702	0.685	0.718	0.831	0.772	0.764	0.769	0.751	0.818	0.814	0.833	0.832	0.851	0.846	0.805	0.865	0.807	0.895	0.863	0.871	0.888	0.886	0.843	0.856	0.831	0.838	0.884
CpG_833	0.851	0.798	0.849	0.757	0.786	0.792	0.882	0.897	0.935	0.932	0.946	0.943	0.82	0.845	0.838	0.892	0.884	0.864	0.941	0.935	0.945	0.959	0.941	0.946	0.831	0.913	0.936	0.885	0.913	0.939	0.571	0.511	0.592	0.46	0.503	0.557	0.535	0.482	0.582	0.578	0.526	0.66	0.557	0.547	0.651	0.59	0.618	0.564	0.673
CpG_834	0.977	0.967	0.974	0.976	0.948	0.957	0.972	0.958	0.976	0.944	0.962	0.944	0.883	0.917	0.939	0.921	0.948	0.961	0.963	0.967	0.936	0.958	0.969	0.965	0.898	0.958	0.944	0.915	0.959	0.956	0.941	0.93	0.938	0.911	0.942	0.901	0.954	0.911	0.935	0.907	0.909	0.962	0.897	0.907	0.968	0.948	0.948	0.96	0.951
CpG_835	0.749	0.709	0.721	0.784	0.681	0.68	0.866	0.862	0.944	0.885	0.95	0.928	0.823	0.835	0.883	0.86	0.875	0.825	0.912	0.914	0.895	0.9	0.914	0.944	0.866	0.915	0.928	0.933	0.913	0.917	0.767	0.754	0.736	0.708	0.774	0.781	0.735	0.693	0.753	0.808	0.753	0.809	0.751	0.781	0.803	0.813	0.763	0.785	0.845
CpG_836	0.93	0.93	0.894	0.917	0.922	0.89	0.954	0.933	0.932	0.959	0.967	0.966	0.85	0.87	0.871	0.884	0.908	0.901	0.947	0.943	0.916	0.958	0.954	0.941	0.898	0.946	0.936	0.923	0.964	0.938	0.947	0.88	0.916	0.917	0.908	0.903	0.923	0.859	0.9	0.856	0.914	0.908	0.827	0.803	0.902	0.897	0.835	0.895	0.948
CpG_837	0.566	0.585	0.577	0.612	0.509	0.547	0.378	0.41	0.408	0.433	0.33	0.45	0.548	0.584	0.592	0.629	0.627	0.619	0.311	0.168	0.179	0.193	0.284	0.237	0.314	0.284	0.14	0.231	0.217	0.264	0.776	0.777	0.764	0.773	0.79	0.787	0.748	0.795	0.776	0.765	0.761	0.812	0.803	0.801	0.801	0.829	0.795	0.763	0.784
CpG_838	0.55	0.544	0.579	0.567	0.566	0.585	0.452	0.491	0.486	0.469	0.447	0.429	0.492	0.556	0.543	0.552	0.563	0.543	0.82	0.78	0.776	0.641	0.744	0.675	0.667	0.826	0.766	0.692	0.803	0.734	0.661	0.613	0.633	0.694	0.651	0.691	0.713	0.696	0.722	0.712	0.731	0.735	0.722	0.706	0.722	0.733	0.713	0.719	0.714
CpG_839	0.592	0.581	0.651	0.575	0.552	0.617	0.372	0.409	0.442	0.411	0.365	0.427	0.49	0.498	0.399	0.468	0.47	0.378	0.925	0.833	0.844	0.771	0.822	0.795	0.852	0.958	0.914	0.928	0.927	0.929	0.892	0.88	0.886	0.947	0.939	0.93	0.943	0.938	0.931	0.94	0.934	0.95	0.952	0.943	0.814	0.795	0.762	0.834	0.959
CpG_840	0.103	0.184	0.137	0.124	0.073	0.128	0.72	0.695	0.79	0.863	0.934	0.935	0.889	0.922	0.961	0.93	0.928	0.943	0.952	0.955	0.958	0.976	0.975	0.964	0.916	0.944	0.964	0.94	0.944	0.965	0.865	0.872	0.827	0.809	0.829	0.854	0.799	0.741	0.812	0.799	0.784	0.849	0.778	0.785	0.89	0.87	0.848	0.79	0.913
CpG_841	0.441	0.459	0.492	0.482	0.477	0.498	0.501	0.533	0.535	0.486	0.485	0.524	0.431	0.451	0.453	0.452	0.493	0.541	0.59	0.55	0.532	0.556	0.555	0.548	0.496	0.536	0.549	0.523	0.546	0.54	0.555	0.469	0.538	0.473	0.507	0.498	0.481	0.457	0.456	0.492	0.507	0.489	0.451	0.457	0.495	0.5	0.503	0.546	0.523
CpG_842	0.044	0.026	0.016	0.014	0.069	0.043	0.028	0.022	0.004	0.011	0.005	0.005	0.707	0.715	0.675	0.766	0.756	0.797	0.91	0.924	0.906	0.918	0.881	0.926	0.805	0.894	0.906	0.863	0.88	0.894	0.579	0.597	0.539	0.611	0.664	0.612	0.769	0.742	0.739	0.752	0.78	0.806	0.782	0.708	0.631	0.686	0.625	0.675	0.682
CpG_843	0.9	0.954	0.944	0.943	0.931	0.923	0.964	0.961	0.978	0.975	0.97	0.985	0.859	0.915	0.92	0.937	0.944	0.899	0.967	0.969	0.972	0.98	0.968	0.97	0.899	0.972	0.975	0.954	0.943	0.966	0.816	0.801	0.844	0.762	0.792	0.815	0.786	0.725	0.807	0.76	0.753	0.837	0.715	0.806	0.87	0.827	0.781	0.797	0.894
CpG_844	0.972	0.959	0.955	0.966	0.957	0.926	0.912	0.925	0.907	0.967	0.93	0.965	0.775	0.723	0.814	0.846	0.837	0.833	0.895	0.926	0.951	0.97	0.955	0.945	0.828	0.926	0.961	0.871	0.896	0.938	0.642	0.615	0.633	0.554	0.595	0.583	0.637	0.557	0.648	0.632	0.571	0.68	0.623	0.608	0.645	0.598	0.633	0.602	0.684
CpG_845	0.031	0.028	0.024	0.023	0.017	0.023	0.021	0.02	0.025	0.019	0.024	0.017	0.509	0.649	0.507	0.533	0.539	0.583	0.948	0.896	0.891	0.879	0.88	0.868	0.871	0.918	0.895	0.895	0.903	0.891	0.976	0.968	0.961	0.978	0.973	0.97	0.942	0.943	0.931	0.946	0.951	0.961	0.918	0.912	0.949	0.927	0.947	0.951	0.983
CpG_846	0.962	0.979	0.984	0.962	0.982	0.955	0.972	0.935	0.981	0.982	0.977	0.984	0.853	0.913	0.892	0.865	0.879	0.891	0.98	0.981	0.977	0.977	0.984	0.983	0.958	0.982	0.981	0.961	0.974	0.98	0.955	0.924	0.928	0.934	0.901	0.908	0.922	0.896	0.948	0.925	0.855	0.959	0.885	0.905	0.92	0.903	0.911	0.877	0.929
CpG_847	0.87	0.845	0.878	0.842	0.886	0.867	0.817	0.931	0.84	0.904	0.773	0.889	0.95	0.939	0.938	0.924	0.933	0.96	0.922	0.913	0.909	0.881	0.915	0.881	0.902	0.909	0.891	0.899	0.892	0.877	0.954	0.951	0.944	0.953	0.945	0.94	0.92	0.916	0.875	0.895	0.922	0.905	0.884	0.912	0.87	0.875	0.893	0.888	0.945
CpG_848	0.366	0.402	0.418	0.423	0.458	0.458	0.29	0.271	0.206	0.245	0.207	0.194	0.247	0.217	0.138	0.183	0.212	0.098	0.475	0.445	0.461	0.43	0.433	0.449	0.49	0.543	0.488	0.482	0.524	0.507	0.563	0.542	0.521	0.578	0.567	0.562	0.565	0.643	0.649	0.6	0.632	0.66	0.612	0.546	0.534	0.551	0.573	0.557	0.537
CpG_849	0.042	0.042	0.033	0.028	0.05	0.046	0.123	0.163	0.198	0.103	0.159	0.124	0.482	0.426	0.425	0.428	0.481	0.46	0.697	0.549	0.59	0.523	0.525	0.543	0.605	0.731	0.694	0.616	0.615	0.72	0.423	0.426	0.422	0.447	0.445	0.486	0.464	0.518	0.5	0.537	0.472	0.612	0.503	0.52	0.619	0.572	0.622	0.63	0.589
CpG_850	0.188	0.12	0.099	0.12	0.08	0.131	0.077	0.115	0.109	0.084	0.053	0.058	0.233	0.053	0.053	0.113	0.049	0.039	0.748	0.575	0.586	0.508	0.583	0.555	0.736	0.82	0.756	0.692	0.738	0.719	0.791	0.726	0.683	0.741	0.767	0.713	0.765	0.826	0.771	0.805	0.809	0.837	0.866	0.784	0.708	0.764	0.752	0.759	0.84
CpG_851	0.878	0.881	0.882	0.933	0.915	0.885	0.788	0.787	0.833	0.836	0.825	0.82	0.377	0.3	0.214	0.29	0.257	0.17	0.93	0.959	0.94	0.918	0.925	0.964	0.834	0.782	0.881	0.834	0.847	0.911	0.808	0.864	0.851	0.909	0.924	0.913	0.829	0.732	0.848	0.579	0.741	0.611	0.448	0.461	0.939	0.938	0.902	0.944	0.963
CpG_852	0.709	0.73	0.799	0.689	0.531	0.676	0.813	0.889	0.93	0.959	0.967	0.973	0.932	0.969	0.974	0.944	0.966	0.983	0.964	0.968	0.968	0.979	0.957	0.967	0.89	0.964	0.955	0.945	0.964	0.974	0.973	0.967	0.99	0.975	0.965	0.954	0.966	0.955	0.974	0.961	0.969	0.973	0.951	0.966	0.972	0.967	0.936	0.965	0.972
CpG_853	0.398	0.421	0.433	0.446	0.429	0.445	0.38	0.344	0.368	0.384	0.35	0.335	0.341	0.312	0.293	0.317	0.368	0.327	0.542	0.575	0.582	0.543	0.536	0.531	0.475	0.539	0.481	0.496	0.547	0.54	0.563	0.553	0.535	0.512	0.536	0.505	0.5	0.526	0.532	0.499	0.581	0.542	0.53	0.52	0.534	0.516	0.531	0.5	0.527
CpG_854	0.818	0.894	0.826	0.865	0.892	0.877	0.875	0.915	0.929	0.949	0.928	0.893	0.859	0.935	0.951	0.836	0.94	0.885	0.908	0.861	0.902	0.89	0.951	0.888	0.823	0.91	0.905	0.885	0.92	0.89	0.926	0.883	0.897	0.927	0.903	0.937	0.873	0.845	0.935	0.927	0.912	0.906	0.896	0.903	0.931	0.884	0.897	0.901	0.879
CpG_855	0.571	0.587	0.697	0.609	0.64	0.696	0.669	0.763	0.665	0.705	0.654	0.705	0.701	0.47	0.56	0.776	0.679	0.661	0.68	0.617	0.636	0.733	0.815	0.681	0.634	0.677	0.686	0.705	0.661	0.815	0.721	0.643	0.724	0.713	0.674	0.572	0.58	0.573	0.741	0.715	0.635	0.754	0.71	0.596	0.727	0.6	0.673	0.618	0.655
CpG_856	0.8	0.736	0.762	0.822	0.8	0.799	0.407	0.427	0.362	0.355	0.279	0.3	0.719	0.738	0.702	0.666	0.707	0.721	0.836	0.81	0.821	0.794	0.74	0.796	0.792	0.819	0.824	0.81	0.84	0.812	0.881	0.897	0.858	0.884	0.879	0.875	0.898	0.898	0.861	0.891	0.911	0.899	0.891	0.914	0.844	0.855	0.871	0.895	0.895
CpG_857	0.682	0.715	0.72	0.597	0.581	0.595	0.825	0.886	0.965	0.949	0.968	0.972	0.792	0.667	0.82	0.821	0.895	0.839	0.909	0.898	0.923	0.951	0.92	0.937	0.846	0.923	0.933	0.885	0.914	0.926	0.693	0.651	0.638	0.623	0.655	0.655	0.68	0.631	0.67	0.7	0.642	0.722	0.654	0.642	0.743	0.674	0.674	0.66	0.768
CpG_858	0.824	0.843	0.869	0.851	0.84	0.84	0.889	0.793	0.903	0.83	0.774	0.885	0.801	0.784	0.827	0.796	0.83	0.804	0.867	0.851	0.869	0.92	0.896	0.884	0.894	0.891	0.867	0.827	0.889	0.919	0.902	0.885	0.882	0.816	0.887	0.835	0.868	0.855	0.835	0.814	0.862	0.91	0.8	0.816	0.845	0.828	0.836	0.841	0.909
CpG_859	0.89	0.776	0.785	0.908	0.882	0.871	0.973	0.896	0.46	0.84	0.894	0.744	0.564	0.681	0.686	0.607	0.689	0.759	0.665	0.924	0.932	0.624	0.734	0.601	0.516	0.469	0.667	0.706	0.641	0.703	0.59	0.61	0.655	0.617	0.728	0.662	0.673	0.696	0.64	0.654	0.657	0.704	0.651	0.675	0.735	0.84	0.763	0.384	0.711
CpG_860	0.088	0.069	0.067	0.06	0.04	0.054	0.818	0.539	0.716	0.822	0.892	0.908	0.81	0.903	0.877	0.901	0.942	0.952	0.887	0.937	0.943	0.925	0.917	0.896	0.789	0.799	0.919	0.856	0.89	0.826	0.048	0.075	0.048	0.034	0.046	0.093	0.06	0.066	0.084	0.106	0.054	0.083	0.112	0.081	0.079	0.086	0.086	0.074	0.059
CpG_861	0.391	0.404	0.418	0.396	0.391	0.379	0.569	0.601	0.615	0.625	0.639	0.686	0.582	0.613	0.602	0.676	0.624	0.641	0.837	0.817	0.815	0.84	0.801	0.836	0.753	0.862	0.862	0.839	0.817	0.85	0.673	0.691	0.635	0.662	0.703	0.694	0.686	0.62	0.663	0.664	0.669	0.737	0.696	0.753	0.77	0.746	0.719	0.708	0.737
CpG_862	0.459	0.409	0.455	0.522	0.526	0.535	0.222	0.237	0.129	0.137	0.081	0.093	0.361	0.381	0.304	0.381	0.34	0.312	0.546	0.428	0.438	0.406	0.434	0.451	0.515	0.548	0.514	0.497	0.546	0.516	0.732	0.686	0.683	0.732	0.805	0.686	0.757	0.806	0.743	0.77	0.822	0.81	0.817	0.79	0.702	0.698	0.704	0.735	0.786
CpG_863	0.115	0.044	0.074	0.063	0.052	0.055	0.591	0.525	0.591	0.579	0.747	0.741	0.647	0.58	0.743	0.643	0.715	0.758	0.781	0.748	0.75	0.746	0.715	0.696	0.694	0.719	0.735	0.738	0.772	0.722	0.603	0.517	0.618	0.634	0.645	0.65	0.622	0.641	0.571	0.627	0.68	0.625	0.529	0.555	0.648	0.631	0.617	0.584	0.669
CpG_864	0.808	0.741	0.616	0.584	0.809	0.733	0.803	0.889	0.763	0.882	0.927	0.904	0.929	0.94	0.932	0.923	0.95	0.932	0.912	0.939	0.906	0.911	0.902	0.884	0.906	0.933	0.92	0.921	0.903	0.924	0.949	0.936	0.959	0.944	0.955	0.948	0.923	0.939	0.905	0.922	0.905	0.929	0.923	0.896	0.89	0.862	0.921	0.908	0.971
CpG_865	0.285	0.311	0.311	0.241	0.303	0.277	0.549	0.56	0.592	0.576	0.638	0.619	0.611	0.645	0.694	0.709	0.701	0.72	0.805	0.851	0.842	0.848	0.827	0.867	0.713	0.811	0.861	0.794	0.781	0.829	0.463	0.463	0.459	0.36	0.42	0.461	0.398	0.374	0.459	0.45	0.407	0.486	0.457	0.449	0.488	0.464	0.51	0.455	0.535
CpG_866	0.928	0.934	0.925	0.856	0.822	0.848	0.982	0.978	0.987	0.98	0.985	0.988	0.925	0.943	0.962	0.964	0.97	0.968	0.972	0.98	0.974	0.982	0.982	0.98	0.94	0.976	0.975	0.967	0.974	0.972	0.837	0.841	0.904	0.799	0.858	0.891	0.75	0.712	0.803	0.821	0.774	0.879	0.793	0.81	0.911	0.926	0.884	0.859	0.892
CpG_867	0.401	0.421	0.381	0.307	0.323	0.368	0.45	0.48	0.47	0.47	0.458	0.463	0.48	0.573	0.495	0.532	0.525	0.492	0.584	0.593	0.577	0.573	0.578	0.635	0.542	0.665	0.626	0.578	0.603	0.613	0.695	0.669	0.669	0.682	0.66	0.658	0.492	0.489	0.475	0.563	0.585	0.582	0.614	0.58	0.714	0.669	0.702	0.693	0.659
CpG_868	0.897	0.897	0.899	0.874	0.871	0.884	0.941	0.941	0.957	0.963	0.963	0.945	0.804	0.848	0.853	0.831	0.87	0.87	0.879	0.906	0.903	0.945	0.902	0.889	0.845	0.937	0.926	0.879	0.919	0.929	0.85	0.742	0.825	0.759	0.788	0.816	0.767	0.764	0.802	0.775	0.818	0.802	0.79	0.784	0.828	0.836	0.805	0.797	0.803
CpG_869	0.614	0.629	0.6	0.54	0.56	0.574	0.651	0.692	0.663	0.54	0.652	0.703	0.575	0.583	0.548	0.594	0.677	0.618	0.808	0.706	0.771	0.758	0.771	0.756	0.755	0.806	0.773	0.712	0.653	0.766	0.682	0.69	0.716	0.515	0.662	0.666	0.673	0.641	0.647	0.637	0.609	0.679	0.617	0.719	0.757	0.669	0.665	0.64	0.745
CpG_870	0.959	0.797	0.827	0.826	0.727	0.769	0.952	0.956	0.966	0.971	0.974	0.97	0.722	0.74	0.683	0.792	0.72	0.765	0.961	0.98	0.97	0.969	0.964	0.977	0.905	0.958	0.973	0.931	0.946	0.959	0.63	0.668	0.706	0.466	0.573	0.617	0.523	0.534	0.588	0.529	0.545	0.502	0.515	0.472	0.778	0.815	0.729	0.788	0.76
CpG_871	0.708	0.765	0.728	0.689	0.666	0.682	0.835	0.851	0.911	0.878	0.889	0.92	0.78	0.774	0.808	0.793	0.779	0.788	0.862	0.89	0.894	0.902	0.881	0.921	0.802	0.895	0.914	0.865	0.867	0.904	0.703	0.677	0.713	0.667	0.666	0.663	0.677	0.595	0.673	0.691	0.657	0.7	0.637	0.676	0.696	0.659	0.665	0.639	0.742
CpG_872	0.886	0.941	0.936	0.876	0.902	0.92	0.959	0.94	0.939	0.964	0.931	0.969	0.76	0.762	0.715	0.864	0.756	0.78	0.969	0.956	0.959	0.96	0.96	0.961	0.908	0.959	0.957	0.905	0.93	0.968	0.715	0.802	0.793	0.82	0.845	0.817	0.776	0.792	0.829	0.727	0.757	0.718	0.645	0.563	0.967	0.944	0.886	0.922	0.945
CpG_873	0.914	0.928	0.898	0.893	0.863	0.853	0.916	0.887	0.931	0.932	0.92	0.932	0.82	0.838	0.832	0.806	0.859	0.829	0.842	0.9	0.854	0.871	0.841	0.86	0.85	0.903	0.923	0.847	0.898	0.903	0.835	0.841	0.834	0.834	0.828	0.82	0.888	0.857	0.873	0.862	0.882	0.904	0.862	0.878	0.863	0.84	0.85	0.814	0.859
CpG_874	0.508	0.587	0.517	0.477	0.42	0.487	0.657	0.538	0.539	0.53	0.556	0.486	0.587	0.615	0.639	0.61	0.626	0.673	0.727	0.724	0.753	0.717	0.654	0.693	0.66	0.69	0.622	0.629	0.688	0.742	0.509	0.548	0.551	0.639	0.676	0.61	0.558	0.705	0.6	0.623	0.698	0.619	0.528	0.585	0.629	0.693	0.662	0.622	0.68
CpG_875	0.788	0.706	0.697	0.706	0.606	0.639	0.944	0.917	0.935	0.951	0.963	0.965	0.968	0.981	0.965	0.971	0.959	0.986	0.957	0.958	0.96	0.951	0.947	0.961	0.936	0.955	0.953	0.949	0.958	0.969	0.889	0.93	0.949	0.951	0.946	0.955	0.955	0.955	0.953	0.958	0.966	0.954	0.945	0.926	0.954	0.952	0.956	0.954	0.958
CpG_876	0.836	0.853	0.914	0.914	0.888	0.893	0.69	0.714	0.691	0.701	0.669	0.696	0.799	0.874	0.869	0.841	0.89	0.879	0.894	0.893	0.886	0.872	0.928	0.872	0.827	0.87	0.88	0.847	0.894	0.864	0.904	0.9	0.902	0.907	0.885	0.866	0.888	0.862	0.863	0.839	0.874	0.877	0.873	0.849	0.875	0.87	0.878	0.902	0.897
CpG_877	0.887	0.842	0.91	0.799	0.836	0.846	0.839	0.896	0.916	0.874	0.867	0.932	0.672	0.819	0.786	0.592	0.79	0.829	0.875	0.894	0.907	0.924	0.908	0.896	0.871	0.926	0.919	0.892	0.915	0.892	0.631	0.541	0.596	0.606	0.669	0.562	0.77	0.826	0.822	0.783	0.865	0.808	0.711	0.66	0.774	0.816	0.76	0.735	0.716
CpG_878	0.851	0.928	0.934	0.924	0.925	0.894	0.912	0.863	0.905	0.849	0.916	0.935	0.874	0.887	0.902	0.868	0.904	0.935	0.899	0.886	0.878	0.892	0.884	0.914	0.828	0.879	0.895	0.882	0.879	0.835	0.903	0.859	0.941	0.939	0.935	0.91	0.908	0.861	0.854	0.909	0.905	0.889	0.822	0.867	0.846	0.829	0.887	0.884	0.915
CpG_879	0.975	0.994	0.994	0.99	0.99	0.984	0.987	0.982	0.984	0.984	0.982	0.989	0.981	0.985	0.971	0.984	0.977	0.978	0.979	0.973	0.979	0.982	0.979	0.988	0.959	0.984	0.982	0.974	0.984	0.985	0.993	0.983	0.99	0.989	0.987	0.979	0.984	0.979	0.981	0.984	0.982	0.986	0.977	0.985	0.987	0.983	0.977	0.981	0.982
CpG_880	0.333	0.267	0.375	0.431	0.473	0.402	0.039	0.075	0.025	0.026	0.02	0.023	0.951	0.982	0.968	0.965	0.972	0.982	0.967	0.943	0.954	0.946	0.962	0.947	0.919	0.953	0.94	0.943	0.959	0.932	0.984	0.976	0.98	0.971	0.973	0.98	0.945	0.945	0.941	0.957	0.964	0.964	0.961	0.953	0.952	0.932	0.935	0.949	0.973
CpG_881	0.646	0.516	0.613	0.591	0.545	0.523	0.474	0.484	0.455	0.455	0.458	0.506	0.651	0.684	0.585	0.657	0.594	0.596	0.92	0.895	0.895	0.935	0.879	0.895	0.83	0.914	0.917	0.863	0.888	0.906	0.764	0.771	0.772	0.786	0.84	0.781	0.739	0.795	0.833	0.758	0.762	0.835	0.822	0.791	0.809	0.829	0.718	0.778	0.85
CpG_882	0.549	0.571	0.461	0.529	0.385	0.363	0.804	0.763	0.893	0.844	0.915	0.966	0.76	0.811	0.833	0.835	0.877	0.86	0.898	0.945	0.916	0.95	0.904	0.91	0.81	0.899	0.948	0.843	0.847	0.918	0.434	0.425	0.455	0.333	0.38	0.407	0.378	0.327	0.413	0.418	0.423	0.508	0.435	0.444	0.503	0.453	0.468	0.365	0.525
CpG_883	0.317	0.37	0.32	0.382	0.32	0.389	0.237	0.239	0.164	0.237	0.234	0.247	0.327	0.363	0.311	0.335	0.366	0.322	0.498	0.397	0.416	0.475	0.46	0.484	0.489	0.519	0.494	0.512	0.499	0.511	0.529	0.279	0.399	0.492	0.424	0.494	0.645	0.7	0.614	0.706	0.649	0.702	0.699	0.742	0.26	0.28	0.353	0.244	0.54
CpG_884	0.363	0.438	0.545	0.525	0.48	0.572	0.132	0.211	0.071	0.167	0.117	0.079	0.273	0.286	0.197	0.253	0.268	0.217	0.711	0.659	0.588	0.666	0.614	0.714	0.628	0.687	0.536	0.549	0.728	0.724	0.783	0.844	0.858	0.91	0.845	0.844	0.888	0.922	0.901	0.845	0.923	0.899	0.932	0.904	0.835	0.805	0.784	0.802	0.846
CpG_885	0.753	0.696	0.77	0.773	0.767	0.772	0.279	0.184	0.185	0.054	0.127	0.134	0.4	0.41	0.272	0.342	0.347	0.309	0.9	0.681	0.681	0.614	0.628	0.636	0.777	0.847	0.796	0.8	0.765	0.787	0.981	0.973	0.971	0.98	0.978	0.969	0.949	0.939	0.907	0.926	0.942	0.95	0.944	0.932	0.925	0.937	0.952	0.935	0.977
CpG_886	0.131	0.192	0.376	0.259	0.263	0.218	0.813	0.886	0.922	0.921	0.937	0.937	0.866	0.916	0.941	0.936	0.934	0.958	0.064	0.059	0.067	0.06	0.061	0.061	0.11	0.052	0.057	0.068	0.059	0.067	0.038	0.031	0.053	0.04	0.026	0.045	0.064	0.075	0.082	0.087	0.071	0.061	0.098	0.081	0.058	0.085	0.067	0.067	0.031
CpG_887	0.967	0.979	0.99	0.974	0.977	0.969	0.969	0.958	0.988	0.981	0.979	0.983	0.908	0.98	0.968	0.957	0.98	0.982	0.975	0.978	0.981	0.979	0.983	0.982	0.912	0.979	0.979	0.954	0.97	0.967	0.985	0.978	0.985	0.985	0.968	0.974	0.914	0.944	0.952	0.955	0.955	0.969	0.961	0.945	0.974	0.977	0.965	0.96	0.981
CpG_888	0.706	0.717	0.717	0.721	0.722	0.735	0.244	0.345	0.276	0.339	0.221	0.297	0.815	0.867	0.841	0.84	0.793	0.882	0.956	0.975	0.96	0.958	0.952	0.955	0.882	0.944	0.961	0.907	0.921	0.948	0.897	0.928	0.875	0.88	0.904	0.899	0.846	0.796	0.876	0.697	0.774	0.748	0.651	0.674	0.889	0.87	0.833	0.865	0.937
CpG_889	0.927	0.951	0.956	0.963	0.956	0.937	0.837	0.862	0.799	0.818	0.883	0.857	0.864	0.944	0.932	0.94	0.954	0.946	0.951	0.937	0.946	0.958	0.965	0.966	0.903	0.973	0.956	0.927	0.948	0.958	0.974	0.972	0.98	0.977	0.975	0.981	0.964	0.952	0.957	0.962	0.97	0.981	0.94	0.955	0.965	0.958	0.932	0.966	0.978
CpG_890	0.575	0.551	0.626	0.569	0.626	0.511	0.487	0.489	0.539	0.523	0.517	0.47	0.456	0.537	0.529	0.529	0.55	0.527	0.78	0.806	0.846	0.816	0.759	0.804	0.669	0.751	0.764	0.721	0.722	0.755	0.485	0.504	0.411	0.456	0.545	0.487	0.456	0.471	0.468	0.42	0.444	0.438	0.367	0.347	0.606	0.621	0.563	0.594	0.607
CpG_891	0.516	0.549	0.548	0.5	0.492	0.477	0.687	0.726	0.793	0.765	0.81	0.814	0.568	0.678	0.643	0.665	0.696	0.584	0.82	0.832	0.851	0.874	0.832	0.867	0.756	0.832	0.82	0.801	0.817	0.819	0.571	0.543	0.585	0.472	0.52	0.543	0.514	0.509	0.577	0.574	0.542	0.62	0.557	0.584	0.599	0.566	0.55	0.521	0.609
CpG_892	0.056	0.025	0.042	0.043	0.035	0.058	0.54	0.489	0.564	0.581	0.64	0.666	0.307	0.242	0.159	0.266	0.218	0.257	0.847	0.87	0.868	0.885	0.855	0.862	0.816	0.862	0.935	0.854	0.857	0.872	0.739	0.727	0.724	0.723	0.765	0.687	0.669	0.676	0.7	0.612	0.721	0.695	0.67	0.596	0.818	0.868	0.816	0.852	0.809
CpG_893	0.95	0.949	0.93	0.931	0.915	0.906	0.94	0.948	0.963	0.95	0.962	0.961	0.745	0.576	0.647	0.788	0.739	0.7	0.937	0.949	0.942	0.957	0.938	0.95	0.881	0.944	0.958	0.934	0.942	0.943	0.776	0.79	0.821	0.842	0.82	0.762	0.831	0.788	0.819	0.804	0.823	0.825	0.789	0.756	0.923	0.902	0.894	0.917	0.879
CpG_894	0.96	0.96	0.949	0.944	0.936	0.932	0.96	0.957	0.971	0.964	0.968	0.973	0.881	0.948	0.931	0.949	0.958	0.959	0.961	0.955	0.96	0.962	0.957	0.969	0.874	0.962	0.962	0.943	0.953	0.963	0.901	0.882	0.894	0.914	0.899	0.886	0.926	0.885	0.933	0.918	0.89	0.941	0.908	0.937	0.945	0.949	0.895	0.944	0.928
CpG_895	0.849	0.843	0.81	0.745	0.73	0.744	0.927	0.932	0.961	0.962	0.967	0.501	0.833	0.887	0.886	0.867	0.914	0.864	0.955	0.967	0.967	0.971	0.969	0.981	0.881	0.95	0.972	0.924	0.934	0.965	0.794	0.768	0.777	0.742	0.752	0.792	0.695	0.706	0.74	0.769	0.764	0.815	0.75	0.728	0.803	0.807	0.835	0.792	0.857
CpG_896	0.082	0.036	0.047	0.044	0.046	0.082	0.066	0.06	0.04	0.05	0.041	0.036	0.369	0.438	0.348	0.368	0.399	0.375	0.878	0.892	0.893	0.9	0.903	0.9	0.755	0.852	0.905	0.817	0.855	0.866	0.737	0.699	0.708	0.736	0.705	0.694	0.763	0.721	0.718	0.734	0.714	0.753	0.747	0.694	0.681	0.717	0.683	0.701	0.84
CpG_897	0.818	0.852	0.812	0.812	0.769	0.794	0.835	0.862	0.872	0.86	0.892	0.87	0.798	0.739	0.734	0.807	0.763	0.776	0.861	0.893	0.903	0.855	0.883	0.877	0.823	0.864	0.889	0.87	0.877	0.878	0.745	0.745	0.737	0.768	0.737	0.728	0.679	0.72	0.76	0.715	0.693	0.717	0.731	0.691	0.859	0.865	0.81	0.806	0.769
CpG_898	0.987	0.981	0.99	0.985	0.892	0.985	0.983	0.972	0.983	0.984	0.979	0.988	0.962	0.984	0.984	0.973	0.987	0.984	0.973	0.975	0.978	0.978	0.982	0.989	0.945	0.978	0.976	0.973	0.981	0.981	0.986	0.983	0.983	0.984	0.985	0.984	0.981	0.975	0.988	0.978	0.978	0.981	0.982	0.977	0.982	0.976	0.961	0.977	0.987
CpG_899	0.641	0.678	0.664	0.646	0.689	0.672	0.619	0.614	0.66	0.635	0.602	0.653	0.387	0.403	0.388	0.408	0.425	0.395	0.629	0.658	0.65	0.687	0.638	0.688	0.579	0.628	0.627	0.608	0.602	0.672	0.658	0.666	0.664	0.597	0.651	0.632	0.527	0.55	0.532	0.543	0.594	0.592	0.539	0.52	0.715	0.718	0.654	0.652	0.68
CpG_900	0.545	0.529	0.564	0.599	0.531	0.608	0.395	0.407	0.343	0.368	0.345	0.331	0.455	0.477	0.423	0.478	0.452	0.449	0.772	0.673	0.653	0.586	0.633	0.617	0.624	0.757	0.715	0.694	0.715	0.689	0.692	0.648	0.692	0.68	0.69	0.705	0.611	0.615	0.608	0.644	0.631	0.671	0.649	0.681	0.628	0.648	0.653	0.626	0.859
CpG_901	0.776	0.732	0.818	0.76	0.808	0.764	0.837	0.8	0.866	0.851	0.856	0.866	0.787	0.835	0.79	0.783	0.815	0.765	0.872	0.874	0.899	0.9	0.881	0.887	0.802	0.904	0.869	0.862	0.895	0.907	0.83	0.835	0.83	0.808	0.796	0.817	0.814	0.823	0.897	0.834	0.809	0.821	0.883	0.825	0.803	0.821	0.77	0.773	0.85
CpG_902	0.693	0.81	0.807	0.756	0.718	0.688	0.76	0.695	0.852	0.719	0.72	0.672	0.534	0.781	0.655	0.521	0.641	0.761	0.832	0.758	0.743	0.824	0.844	0.844	0.816	0.823	0.756	0.77	0.797	0.758	0.595	0.644	0.756	0.631	0.628	0.682	0.64	0.623	0.733	0.742	0.714	0.646	0.779	0.692	0.614	0.473	0.567	0.539	0.588
CpG_903	0.125	0.109	0.135	0.097	0.163	0.133	0.257	0.215	0.262	0.29	0.255	0.295	0.49	0.527	0.503	0.502	0.535	0.504	0.585	0.529	0.536	0.508	0.583	0.575	0.566	0.546	0.588	0.563	0.552	0.536	0.656	0.646	0.646	0.612	0.686	0.626	0.697	0.673	0.66	0.661	0.682	0.676	0.642	0.667	0.711	0.782	0.714	0.68	0.612
CpG_904	0.374	0.445	0.468	0.371	0.379	0.36	0.417	0.395	0.417	0.446	0.431	0.551	0.534	0.667	0.576	0.552	0.598	0.578	0.895	0.904	0.904	0.925	0.894	0.883	0.843	0.881	0.895	0.814	0.896	0.906	0.758	0.774	0.768	0.729	0.73	0.728	0.616	0.626	0.682	0.67	0.737	0.742	0.757	0.722	0.759	0.71	0.727	0.626	0.752
CpG_905	0.437	0.41	0.453	0.343	0.359	0.396	0.472	0.523	0.574	0.552	0.539	0.575	0.374	0.377	0.434	0.416	0.453	0.429	0.651	0.661	0.661	0.692	0.639	0.618	0.576	0.636	0.625	0.55	0.574	0.594	0.494	0.452	0.479	0.359	0.45	0.422	0.38	0.375	0.417	0.419	0.418	0.447	0.455	0.459	0.481	0.448	0.44	0.4	0.524
CpG_906	0.919	0.723	0.728	0.665	0.632	0.651	0.891	0.832	0.894	0.876	0.831	0.895	0.856	0.92	0.88	0.802	0.855	0.799	0.838	0.88	0.862	0.823	0.84	0.864	0.823	0.815	0.893	0.818	0.842	0.882	0.817	0.764	0.793	0.772	0.787	0.761	0.713	0.733	0.682	0.753	0.737	0.861	0.709	0.729	0.804	0.745	0.829	0.822	0.855
CpG_907	0.984	0.983	0.983	0.976	0.965	0.973	0.986	0.977	0.984	0.985	0.985	0.985	0.931	0.986	0.97	0.971	0.983	0.977	0.979	0.978	0.974	0.983	0.98	0.981	0.922	0.974	0.98	0.978	0.981	0.982	0.971	0.979	0.976	0.96	0.98	0.968	0.95	0.937	0.973	0.97	0.971	0.979	0.965	0.963	0.964	0.956	0.945	0.957	0.976
CpG_908	0.719	0.668	0.73	0.71	0.7	0.732	0.355	0.371	0.216	0.262	0.193	0.181	0.315	0.269	0.177	0.214	0.218	0.156	0.635	0.648	0.609	0.484	0.632	0.713	0.566	0.669	0.577	0.616	0.607	0.557	0.814	0.94	0.867	0.837	0.709	0.775	0.746	0.802	0.8	0.841	0.8	0.822	0.879	0.834	0.694	0.747	0.631	0.613	0.775
CpG_909	0.075	0.047	0.056	0.043	0.046	0.035	0.038	0.04	0.046	0.055	0.048	0.036	0.232	0.268	0.152	0.246	0.231	0.182	0.75	0.582	0.562	0.518	0.499	0.501	0.572	0.814	0.659	0.683	0.668	0.658	0.757	0.735	0.733	0.756	0.742	0.722	0.815	0.871	0.839	0.797	0.813	0.806	0.851	0.809	0.719	0.747	0.782	0.786	0.855
CpG_910	0.515	0.493	0.52	0.512	0.503	0.518	0.469	0.517	0.457	0.441	0.519	0.511	0.755	0.792	0.823	0.823	0.816	0.82	0.96	0.942	0.941	0.96	0.948	0.956	0.839	0.968	0.931	0.909	0.919	0.951	0.832	0.799	0.825	0.808	0.836	0.828	0.855	0.855	0.912	0.849	0.854	0.88	0.826	0.825	0.813	0.802	0.778	0.777	0.885
CpG_911	0.843	0.896	0.879	0.844	0.843	0.861	0.88	0.837	0.895	0.855	0.866	0.89	0.789	0.823	0.731	0.771	0.841	0.889	0.811	0.836	0.844	0.878	0.83	0.842	0.714	0.759	0.754	0.722	0.836	0.778	0.722	0.688	0.732	0.741	0.721	0.726	0.726	0.735	0.779	0.742	0.753	0.765	0.739	0.7	0.729	0.761	0.72	0.74	0.709
CpG_912	0.686	0.674	0.628	0.566	0.634	0.554	0.568	0.564	0.672	0.662	0.662	0.616	0.454	0.303	0.408	0.532	0.527	0.62	0.757	0.695	0.682	0.73	0.665	0.743	0.627	0.684	0.7	0.692	0.636	0.665	0.673	0.558	0.629	0.609	0.543	0.573	0.599	0.589	0.665	0.741	0.576	0.673	0.638	0.582	0.683	0.634	0.679	0.624	0.673
CpG_913	0.548	0.504	0.497	0.577	0.515	0.508	0.365	0.393	0.349	0.394	0.397	0.367	0.476	0.527	0.482	0.509	0.505	0.483	0.817	0.742	0.76	0.753	0.76	0.759	0.769	0.814	0.78	0.792	0.792	0.81	0.786	0.773	0.772	0.783	0.834	0.776	0.78	0.749	0.798	0.786	0.784	0.807	0.817	0.793	0.792	0.743	0.778	0.758	0.831
CpG_914	0.138	0.114	0.136	0.095	0.086	0.099	0.059	0.08	0.06	0.048	0.052	0.046	0.143	0.024	0.022	0.056	0.034	0.023	0.51	0.463	0.442	0.463	0.421	0.475	0.495	0.608	0.519	0.537	0.532	0.544	0.502	0.489	0.515	0.48	0.475	0.538	0.524	0.559	0.542	0.559	0.58	0.581	0.656	0.616	0.454	0.498	0.492	0.487	0.542
CpG_915	0.795	0.689	0.819	0.73	0.766	0.646	0.823	0.745	0.854	0.783	0.819	0.826	0.152	0.029	0.024	0.083	0.034	0.023	0.741	0.783	0.767	0.817	0.714	0.696	0.74	0.729	0.793	0.761	0.786	0.787	0.615	0.573	0.632	0.394	0.589	0.517	0.253	0.144	0.234	0.178	0.318	0.146	0.084	0.096	0.821	0.914	0.829	0.832	0.846
CpG_916	0.218	0.154	0.207	0.227	0.191	0.171	0.464	0.436	0.474	0.472	0.485	0.51	0.703	0.751	0.714	0.675	0.741	0.765	0.809	0.812	0.82	0.818	0.814	0.831	0.73	0.815	0.84	0.795	0.812	0.82	0.697	0.699	0.692	0.662	0.733	0.732	0.652	0.69	0.712	0.702	0.709	0.748	0.74	0.705	0.725	0.726	0.706	0.741	0.739
CpG_917	0.427	0.346	0.262	0.222	0.263	0.205	0.815	0.844	0.949	0.92	0.967	0.952	0.818	0.879	0.926	0.928	0.935	0.936	0.944	0.936	0.956	0.953	0.96	0.948	0.836	0.915	0.936	0.895	0.92	0.944	0.516	0.475	0.383	0.344	0.371	0.444	0.371	0.345	0.442	0.383	0.381	0.506	0.428	0.437	0.474	0.436	0.418	0.356	0.491
CpG_918	0.183	0.176	0.236	0.264	0.343	0.303	0.087	0.129	0.051	0.061	0.033	0.034	0.544	0.592	0.571	0.611	0.608	0.583	0.682	0.526	0.505	0.554	0.578	0.526	0.645	0.724	0.62	0.656	0.66	0.65	0.756	0.771	0.79	0.812	0.839	0.774	0.822	0.848	0.789	0.802	0.846	0.853	0.821	0.801	0.83	0.858	0.817	0.857	0.801
CpG_919	0.852	0.876	0.886	0.878	0.846	0.458	0.876	0.468	0.88	0.867	0.893	0.892	0.822	0.879	0.845	0.842	0.855	0.869	0.877	0.875	0.859	0.899	0.889	0.91	0.851	0.91	0.877	0.877	0.869	0.903	0.865	0.859	0.828	0.908	0.846	0.836	0.858	0.854	0.854	0.866	0.884	0.865	0.878	0.873	0.86	0.475	0.84	0.869	0.878
CpG_920	0.788	0.709	0.77	0.805	0.796	0.772	0.837	0.865	0.895	0.9	0.867	0.936	0.864	0.877	0.855	0.859	0.895	0.915	0.958	0.953	0.932	0.948	0.962	0.96	0.882	0.927	0.946	0.924	0.939	0.941	0.872	0.941	0.904	0.937	0.923	0.895	0.906	0.923	0.942	0.932	0.926	0.922	0.946	0.896	0.946	0.932	0.938	0.934	0.915
CpG_921	0.257	0.189	0.194	0.291	0.196	0.175	0.494	0.372	0.542	0.526	0.649	0.635	0.705	0.743	0.73	0.786	0.793	0.771	0.841	0.864	0.88	0.918	0.861	0.884	0.764	0.851	0.897	0.828	0.851	0.861	0.554	0.546	0.561	0.561	0.652	0.61	0.624	0.61	0.637	0.58	0.628	0.607	0.562	0.531	0.661	0.657	0.631	0.663	0.646
CpG_922	0.781	0.773	0.776	0.701	0.7	0.661	0.876	0.862	0.902	0.934	0.908	0.914	0.853	0.844	0.861	0.864	0.893	0.837	0.977	0.981	0.967	0.98	0.972	0.968	0.881	0.961	0.973	0.938	0.93	0.973	0.775	0.7	0.754	0.693	0.694	0.758	0.821	0.713	0.787	0.76	0.707	0.799	0.698	0.765	0.802	0.788	0.79	0.76	0.844
CpG_923	0.217	0.235	0.25	0.218	0.181	0.196	0.216	0.271	0.265	0.257	0.215	0.271	0.341	0.415	0.342	0.383	0.4	0.361	0.775	0.799	0.766	0.743	0.767	0.785	0.741	0.809	0.774	0.799	0.853	0.772	0.674	0.55	0.63	0.558	0.59	0.605	0.582	0.545	0.631	0.606	0.581	0.645	0.598	0.634	0.653	0.539	0.569	0.536	0.713
CpG_924	0.526	0.436	0.476	0.533	0.594	0.577	0.126	0.123	0.173	0.144	0.129	0.068	0.358	0.454	0.318	0.297	0.396	0.282	0.645	0.628	0.61	0.649	0.544	0.691	0.684	0.796	0.709	0.678	0.747	0.728	0.899	0.899	0.915	0.772	0.878	0.801	0.876	0.812	0.82	0.874	0.876	0.861	0.905	0.883	0.852	0.783	0.834	0.786	0.81
CpG_925	0.565	0.562	0.565	0.495	0.472	0.494	0.818	0.811	0.887	0.907	0.929	0.953	0.712	0.771	0.75	0.816	0.687	0.768	0.94	0.943	0.953	0.948	0.941	0.947	0.847	0.916	0.957	0.905	0.918	0.945	0.723	0.769	0.725	0.587	0.647	0.716	0.576	0.584	0.659	0.662	0.625	0.662	0.668	0.673	0.753	0.727	0.717	0.715	0.741
CpG_926	0.686	0.705	0.703	0.657	0.58	0.632	0.407	0.437	0.488	0.419	0.472	0.369	0.664	0.707	0.687	0.673	0.732	0.646	0.797	0.798	0.783	0.728	0.737	0.721	0.706	0.773	0.755	0.752	0.778	0.809	0.666	0.667	0.666	0.643	0.676	0.667	0.628	0.707	0.672	0.688	0.735	0.726	0.677	0.723	0.738	0.684	0.726	0.656	0.73
CpG_927	0.082	0.106	0.173	0.118	0.2	0.12	0.059	0.075	0.071	0.041	0.102	0.053	0.365	0.388	0.365	0.41	0.424	0.452	0.825	0.628	0.625	0.575	0.583	0.611	0.636	0.779	0.625	0.651	0.719	0.685	0.957	0.922	0.952	0.965	0.96	0.958	0.928	0.93	0.885	0.931	0.932	0.941	0.905	0.918	0.918	0.928	0.943	0.946	0.967
CpG_928	0.894	0.917	0.894	0.893	0.783	0.849	0.914	0.942	0.956	0.919	0.936	0.958	0.887	0.951	0.902	0.903	0.95	0.949	0.975	0.971	0.975	0.973	0.963	0.972	0.973	0.964	0.97	0.976	0.984	0.971	0.958	0.958	0.964	0.957	0.939	0.95	0.944	0.939	0.965	0.969	0.958	0.98	0.976	0.957	0.957	0.954	0.943	0.964	0.965
CpG_929	0.871	0.979	0.98	0.97	0.982	0.947	0.959	0.968	0.981	0.973	0.982	0.984	0.237	0.078	0.099	0.193	0.072	0.04	0.032	0.035	0.039	0.023	0.028	0.022	0.183	0.024	0.046	0.079	0.05	0.034	0.069	0.059	0.05	0.061	0.043	0.1	0.025	0.086	0.049	0.041	0.053	0.019	0.026	0.031	0.029	0.031	0.066	0.027	0.046
CpG_930	0.879	0.862	0.848	0.884	0.774	0.838	0.883	0.889	0.91	0.888	0.88	0.915	0.801	0.842	0.86	0.858	0.819	0.835	0.788	0.795	0.784	0.801	0.808	0.782	0.706	0.607	0.759	0.697	0.742	0.76	0.405	0.441	0.43	0.524	0.455	0.468	0.576	0.683	0.594	0.604	0.553	0.649	0.589	0.526	0.596	0.593	0.583	0.545	0.447
CpG_931	0.504	0.561	0.504	0.505	0.504	0.536	0.336	0.421	0.355	0.382	0.33	0.307	0.42	0.432	0.37	0.458	0.494	0.451	0.568	0.613	0.611	0.601	0.552	0.565	0.596	0.606	0.581	0.581	0.633	0.624	0.549	0.538	0.53	0.47	0.483	0.49	0.601	0.657	0.581	0.602	0.563	0.601	0.612	0.588	0.571	0.64	0.572	0.567	0.474
CpG_932	0.684	0.453	0.551	0.722	0.692	0.706	0.09	0.111	0.162	0.237	0.106	0.081	0.246	0.158	0.188	0.284	0.231	0.139	0.892	0.881	0.871	0.822	0.848	0.83	0.662	0.666	0.7	0.654	0.659	0.698	0.83	0.785	0.832	0.895	0.879	0.896	0.86	0.808	0.776	0.741	0.776	0.676	0.502	0.603	0.793	0.861	0.802	0.848	0.944
CpG_933	0.871	0.865	0.884	0.88	0.871	0.876	0.908	0.929	0.905	0.925	0.916	0.943	0.935	0.938	0.909	0.936	0.931	0.936	0.931	0.929	0.926	0.926	0.922	0.932	0.903	0.934	0.928	0.924	0.926	0.926	0.908	0.89	0.848	0.902	0.875	0.916	0.861	0.88	0.879	0.89	0.888	0.888	0.878	0.87	0.847	0.822	0.889	0.861	0.92
CpG_934	0.398	0.407	0.447	0.414	0.433	0.421	0.356	0.351	0.297	0.367	0.344	0.353	0.327	0.285	0.267	0.324	0.379	0.32	0.522	0.422	0.433	0.485	0.462	0.473	0.476	0.431	0.416	0.427	0.441	0.477	0.487	0.461	0.51	0.532	0.569	0.533	0.471	0.514	0.445	0.495	0.461	0.492	0.429	0.442	0.549	0.527	0.573	0.54	0.62
CpG_935	0.21	0.167	0.07	0.161	0.132	0.09	0.622	0.38	0.226	0.252	0.382	0.502	0.217	0.153	0.138	0.255	0.155	0.091	0.794	0.788	0.803	0.803	0.822	0.794	0.735	0.742	0.802	0.72	0.727	0.788	0.552	0.533	0.527	0.528	0.626	0.536	0.382	0.521	0.485	0.372	0.478	0.473	0.471	0.372	0.696	0.667	0.619	0.664	0.629
CpG_936	0.642	0.67	0.661	0.572	0.58	0.616	0.732	0.761	0.798	0.778	0.767	0.767	0.585	0.614	0.612	0.647	0.585	0.65	0.748	0.798	0.788	0.819	0.771	0.804	0.727	0.756	0.806	0.717	0.721	0.816	0.324	0.325	0.325	0.203	0.308	0.382	0.46	0.503	0.476	0.393	0.338	0.455	0.344	0.323	0.428	0.303	0.389	0.363	0.533
CpG_937	0.682	0.667	0.576	0.679	0.683	0.564	0.839	0.802	0.802	0.913	0.847	0.878	0.415	0.391	0.302	0.445	0.379	0.225	0.942	0.953	0.957	0.938	0.963	0.946	0.87	0.902	0.946	0.891	0.909	0.922	0.731	0.784	0.78	0.695	0.815	0.827	0.551	0.592	0.575	0.511	0.607	0.565	0.436	0.457	0.713	0.696	0.654	0.626	0.943
CpG_938	0.671	0.572	0.624	0.682	0.657	0.65	0.442	0.47	0.405	0.463	0.392	0.433	0.487	0.49	0.474	0.5	0.503	0.493	0.625	0.629	0.638	0.607	0.624	0.622	0.599	0.649	0.618	0.616	0.646	0.602	0.805	0.792	0.801	0.841	0.816	0.822	0.823	0.811	0.788	0.814	0.831	0.846	0.871	0.833	0.879	0.854	0.827	0.846	0.811
CpG_939	0.483	0.488	0.554	0.495	0.52	0.496	0.556	0.568	0.681	0.607	0.595	0.59	0.452	0.493	0.539	0.489	0.526	0.517	0.54	0.614	0.619	0.586	0.627	0.539	0.566	0.522	0.555	0.577	0.582	0.571	0.514	0.433	0.477	0.498	0.483	0.525	0.532	0.546	0.565	0.554	0.584	0.544	0.526	0.469	0.538	0.587	0.564	0.52	0.499
CpG_940	0.489	0.512	0.571	0.54	0.542	0.54	0.544	0.576	0.647	0.617	0.62	0.599	0.29	0.343	0.281	0.277	0.345	0.254	0.831	0.758	0.8	0.747	0.76	0.722	0.599	0.57	0.668	0.571	0.562	0.642	0.547	0.5	0.526	0.477	0.531	0.523	0.483	0.496	0.516	0.415	0.448	0.409	0.279	0.319	0.747	0.779	0.706	0.735	0.659
CpG_941	0.588	0.593	0.659	0.673	0.692	0.646	0.32	0.345	0.275	0.274	0.209	0.221	0.406	0.474	0.419	0.438	0.443	0.429	0.578	0.464	0.467	0.433	0.465	0.475	0.485	0.495	0.457	0.491	0.464	0.484	0.562	0.6	0.563	0.538	0.622	0.584	0.541	0.626	0.537	0.567	0.627	0.591	0.511	0.555	0.758	0.781	0.725	0.774	0.663
CpG_942	0.961	0.928	0.958	0.964	0.948	0.943	0.943	0.928	0.985	0.982	0.984	0.981	0.925	0.985	0.964	0.973	0.983	0.98	0.965	0.954	0.964	0.966	0.957	0.98	0.932	0.978	0.968	0.919	0.962	0.972	0.972	0.957	0.974	0.948	0.963	0.965	0.959	0.95	0.958	0.961	0.946	0.976	0.965	0.961	0.945	0.892	0.883	0.887	0.96
CpG_943	0.852	0.848	0.828	0.83	0.758	0.776	0.635	0.549	0.586	0.539	0.466	0.468	0.789	0.818	0.793	0.814	0.955	0.905	0.969	0.941	0.936	0.943	0.919	0.924	0.896	0.945	0.922	0.914	0.919	0.95	0.961	0.953	0.968	0.954	0.964	0.954	0.971	0.976	0.963	0.97	0.95	0.977	0.979	0.965	0.974	0.967	0.963	0.974	0.978
CpG_944	0.864	0.786	0.807	0.883	0.808	0.828	0.487	0.414	0.315	0.354	0.232	0.249	0.47	0.423	0.281	0.38	0.309	0.253	0.969	0.955	0.96	0.951	0.933	0.948	0.896	0.973	0.963	0.942	0.956	0.952	0.929	0.898	0.876	0.937	0.958	0.943	0.972	0.961	0.953	0.963	0.965	0.973	0.965	0.964	0.954	0.962	0.939	0.939	0.977
CpG_945	0.954	0.941	0.975	0.978	0.952	0.962	0.803	0.489	0.378	0.728	0.711	0.386	0.811	0.837	0.796	0.902	0.961	0.897	0.94	0.844	0.867	0.782	0.842	0.876	0.838	0.94	0.919	0.908	0.847	0.879	0.983	0.982	0.976	0.975	0.984	0.977	0.975	0.969	0.959	0.975	0.974	0.977	0.974	0.973	0.967	0.971	0.974	0.978	0.98
CpG_946	0.849	0.864	0.907	0.911	0.934	0.923	0.906	0.926	0.893	0.907	0.89	0.924	0.928	0.952	0.933	0.947	0.945	0.955	0.915	0.905	0.911	0.897	0.912	0.911	0.899	0.926	0.925	0.921	0.911	0.909	0.937	0.937	0.937	0.921	0.932	0.93	0.905	0.918	0.901	0.919	0.906	0.927	0.911	0.912	0.912	0.873	0.91	0.899	0.94
CpG_947	0.717	0.782	0.81	0.695	0.68	0.699	0.835	0.799	0.853	0.866	0.862	0.865	0.806	0.834	0.842	0.847	0.861	0.899	0.812	0.812	0.857	0.819	0.869	0.847	0.787	0.865	0.844	0.803	0.835	0.866	0.74	0.669	0.735	0.672	0.691	0.694	0.689	0.711	0.716	0.742	0.733	0.732	0.739	0.716	0.724	0.686	0.698	0.688	0.754
CpG_948	0.486	0.508	0.525	0.562	0.57	0.557	0.547	0.524	0.495	0.531	0.514	0.584	0.515	0.533	0.522	0.53	0.573	0.501	0.773	0.809	0.827	0.777	0.768	0.805	0.754	0.825	0.823	0.756	0.816	0.861	0.245	0.237	0.24	0.339	0.361	0.323	0.601	0.584	0.664	0.51	0.59	0.537	0.371	0.384	0.311	0.332	0.291	0.261	0.592
CpG_949	0.938	0.921	0.917	0.925	0.884	0.921	0.957	0.935	0.948	0.952	0.944	0.959	0.946	0.974	0.956	0.952	0.949	0.971	0.93	0.911	0.91	0.907	0.904	0.925	0.894	0.951	0.938	0.941	0.926	0.914	0.937	0.947	0.958	0.95	0.971	0.954	0.952	0.948	0.922	0.948	0.931	0.968	0.937	0.944	0.948	0.941	0.952	0.952	0.951
CpG_950	0.888	0.839	0.828	0.835	0.793	0.828	0.866	0.844	0.84	0.913	0.847	0.833	0.725	0.655	0.759	0.758	0.763	0.762	0.831	0.832	0.829	0.853	0.853	0.848	0.799	0.86	0.872	0.812	0.832	0.872	0.736	0.704	0.73	0.692	0.72	0.718	0.704	0.715	0.733	0.709	0.698	0.746	0.713	0.712	0.777	0.738	0.717	0.726	0.775
CpG_951	0.857	0.885	0.899	0.903	0.876	0.873	0.889	0.889	0.927	0.923	0.901	0.928	0.576	0.583	0.496	0.65	0.648	0.488	0.94	0.907	0.918	0.95	0.921	0.935	0.842	0.939	0.925	0.898	0.908	0.931	0.872	0.884	0.897	0.853	0.902	0.868	0.82	0.843	0.825	0.861	0.865	0.893	0.896	0.885	0.873	0.872	0.83	0.851	0.916
CpG_952	0.954	0.968	0.964	0.957	0.957	0.943	0.954	0.96	0.976	0.971	0.973	0.975	0.885	0.957	0.929	0.96	0.963	0.97	0.965	0.958	0.956	0.97	0.963	0.973	0.871	0.969	0.964	0.952	0.949	0.971	0.906	0.93	0.95	0.957	0.958	0.955	0.951	0.94	0.949	0.945	0.956	0.965	0.948	0.94	0.964	0.951	0.942	0.949	0.962
CpG_953	0.728	0.715	0.705	0.66	0.625	0.682	0.777	0.819	0.838	0.835	0.859	0.831	0.765	0.745	0.825	0.793	0.847	0.853	0.8	0.823	0.851	0.868	0.816	0.824	0.778	0.825	0.838	0.787	0.82	0.842	0.744	0.757	0.765	0.704	0.7	0.743	0.697	0.692	0.684	0.793	0.743	0.79	0.752	0.763	0.71	0.732	0.679	0.663	0.699
CpG_954	0.077	0.072	0.036	0.046	0.221	0.33	0.091	0.352	0.168	0.227	0.037	0.046	0.529	0.571	0.576	0.539	0.644	0.624	0.69	0.731	0.736	0.76	0.811	0.719	0.637	0.69	0.839	0.827	0.713	0.698	0.668	0.635	0.66	0.637	0.747	0.721	0.602	0.512	0.516	0.553	0.586	0.562	0.623	0.622	0.449	0.41	0.394	0.437	0.717
CpG_955	0.916	0.952	0.944	0.936	0.943	0.933	0.884	0.889	0.899	0.907	0.877	0.931	0.885	0.943	0.908	0.92	0.921	0.94	0.946	0.931	0.925	0.928	0.95	0.966	0.875	0.963	0.927	0.897	0.92	0.931	0.943	0.96	0.944	0.96	0.962	0.926	0.932	0.902	0.908	0.935	0.928	0.959	0.949	0.942	0.777	0.843	0.823	0.789	0.962
CpG_956	0.736	0.694	0.738	0.795	0.782	0.802	0.524	0.538	0.409	0.375	0.558	0.492	0.776	0.834	0.773	0.773	0.815	0.846	0.977	0.965	0.969	0.975	0.965	0.976	0.911	0.975	0.969	0.938	0.969	0.969	0.962	0.967	0.976	0.979	0.979	0.98	0.967	0.945	0.945	0.959	0.971	0.969	0.959	0.944	0.972	0.96	0.959	0.967	0.977
CpG_957	0.937	0.929	0.936	0.898	0.856	0.881	0.928	0.908	0.968	0.956	0.956	0.92	0.834	0.856	0.872	0.851	0.919	0.871	0.907	0.894	0.891	0.944	0.87	0.931	0.875	0.931	0.91	0.911	0.924	0.948	0.869	0.883	0.901	0.846	0.868	0.88	0.909	0.848	0.86	0.907	0.908	0.889	0.851	0.884	0.899	0.906	0.894	0.867	0.9
CpG_958	0.032	0.032	0.022	0.025	0.026	0.025	0.023	0.022	0.026	0.022	0.023	0.017	0.268	0.318	0.211	0.303	0.244	0.112	0.821	0.561	0.572	0.557	0.5	0.539	0.681	0.837	0.576	0.633	0.651	0.698	0.818	0.789	0.807	0.83	0.858	0.776	0.938	0.9	0.9	0.922	0.908	0.944	0.915	0.911	0.811	0.77	0.761	0.671	0.97
CpG_959	0.826	0.875	0.831	0.807	0.805	0.784	0.936	0.921	0.961	0.948	0.945	0.964	0.842	0.861	0.877	0.897	0.87	0.903	0.942	0.948	0.928	0.943	0.944	0.954	0.875	0.929	0.928	0.906	0.939	0.934	0.867	0.836	0.825	0.799	0.836	0.825	0.808	0.777	0.802	0.841	0.83	0.878	0.794	0.831	0.849	0.82	0.817	0.811	0.893
CpG_960	0.239	0.307	0.376	0.359	0.264	0.282	0.09	0.113	0.072	0.11	0.053	0.057	0.37	0.366	0.357	0.351	0.445	0.392	0.537	0.436	0.442	0.462	0.495	0.472	0.452	0.492	0.448	0.487	0.502	0.505	0.517	0.634	0.448	0.458	0.477	0.446	0.439	0.431	0.492	0.483	0.467	0.471	0.475	0.419	0.494	0.43	0.41	0.487	0.498
CpG_961	0.246	0.255	0.274	0.359	0.385	0.459	0.052	0.086	0.048	0.109	0.032	0.023	0.585	0.725	0.599	0.592	0.622	0.545	0.802	0.686	0.713	0.59	0.628	0.638	0.594	0.691	0.785	0.774	0.557	0.767	0.76	0.533	0.742	0.666	0.68	0.689	0.67	0.662	0.681	0.666	0.477	0.808	0.773	0.742	0.83	0.831	0.777	0.764	0.744
CpG_962	0.796	0.826	0.812	0.872	0.831	0.828	0.421	0.535	0.468	0.491	0.486	0.463	0.694	0.695	0.686	0.69	0.798	0.712	0.934	0.885	0.911	0.893	0.911	0.891	0.857	0.936	0.919	0.89	0.93	0.924	0.886	0.869	0.882	0.855	0.869	0.874	0.899	0.909	0.899	0.913	0.886	0.936	0.939	0.929	0.834	0.844	0.819	0.855	0.886
CpG_963	0.797	0.792	0.785	0.788	0.847	0.762	0.786	0.822	0.854	0.854	0.866	0.887	0.45	0.42	0.395	0.475	0.38	0.445	0.274	0.184	0.204	0.224	0.275	0.251	0.279	0.168	0.144	0.193	0.192	0.208	0.434	0.442	0.441	0.507	0.516	0.45	0.469	0.457	0.439	0.429	0.465	0.416	0.369	0.386	0.435	0.437	0.443	0.418	0.419
CpG_964	0.969	0.961	0.964	0.932	0.862	0.834	0.966	0.941	0.981	0.972	0.97	0.954	0.909	0.949	0.961	0.928	0.962	0.972	0.977	0.973	0.972	0.977	0.975	0.982	0.959	0.983	0.981	0.962	0.975	0.976	0.966	0.949	0.955	0.936	0.928	0.94	0.93	0.903	0.945	0.915	0.883	0.966	0.924	0.902	0.949	0.923	0.958	0.923	0.946
CpG_965	0.737	0.697	0.751	0.742	0.667	0.767	0.324	0.353	0.235	0.223	0.075	0.055	0.855	0.907	0.869	0.906	0.886	0.873	0.883	0.887	0.867	0.874	0.878	0.884	0.85	0.892	0.885	0.852	0.872	0.872	0.936	0.915	0.903	0.911	0.928	0.955	0.905	0.853	0.925	0.872	0.876	0.898	0.905	0.885	0.597	0.909	0.874	0.902	0.917
CpG_966	0.736	0.764	0.743	0.767	0.747	0.782	0.646	0.653	0.594	0.674	0.581	0.623	0.76	0.779	0.744	0.731	0.789	0.773	0.879	0.852	0.864	0.867	0.887	0.887	0.789	0.89	0.901	0.857	0.827	0.893	0.921	0.892	0.908	0.888	0.908	0.867	0.889	0.844	0.857	0.883	0.861	0.887	0.877	0.855	0.876	0.865	0.843	0.857	0.944
CpG_967	0.409	0.408	0.436	0.449	0.358	0.391	0.603	0.606	0.648	0.634	0.624	0.661	0.405	0.446	0.426	0.456	0.417	0.396	0.831	0.895	0.916	0.903	0.884	0.88	0.702	0.801	0.909	0.803	0.796	0.844	0.484	0.423	0.459	0.49	0.51	0.472	0.45	0.455	0.44	0.441	0.481	0.512	0.493	0.445	0.446	0.406	0.41	0.427	0.541
CpG_968	0.147	0.084	0.076	0.102	0.133	0.121	0.036	0.045	0.038	0.031	0.037	0.03	0.807	0.832	0.674	0.833	0.632	0.714	0.969	0.967	0.966	0.957	0.958	0.952	0.943	0.95	0.964	0.965	0.965	0.953	0.974	0.962	0.972	0.95	0.946	0.942	0.938	0.938	0.948	0.956	0.955	0.962	0.968	0.948	0.933	0.94	0.963	0.942	0.976
CpG_969	0.224	0.164	0.103	0.126	0.072	0.079	0.112	0.072	0.114	0.095	0.049	0.077	0.9	0.934	0.91	0.885	0.905	0.913	0.89	0.917	0.932	0.891	0.914	0.927	0.9	0.936	0.915	0.943	0.914	0.912	0.973	0.969	0.969	0.927	0.974	0.952	0.912	0.94	0.908	0.943	0.938	0.96	0.919	0.934	0.911	0.94	0.943	0.913	0.963
CpG_970	0.899	0.98	0.977	0.982	0.978	0.959	0.965	0.965	0.98	0.927	0.974	0.982	0.874	0.974	0.973	0.962	0.983	0.982	0.974	0.958	0.967	0.976	0.972	0.976	0.868	0.97	0.972	0.949	0.965	0.959	0.963	0.982	0.985	0.98	0.98	0.968	0.971	0.917	0.956	0.957	0.959	0.975	0.951	0.97	0.97	0.961	0.945	0.97	0.984
CpG_971	0.63	0.612	0.662	0.699	0.657	0.655	0.422	0.387	0.339	0.396	0.365	0.381	0.797	0.836	0.797	0.79	0.837	0.82	0.847	0.782	0.789	0.781	0.779	0.802	0.765	0.83	0.804	0.813	0.812	0.808	0.802	0.761	0.788	0.81	0.813	0.767	0.851	0.828	0.786	0.805	0.826	0.86	0.819	0.809	0.763	0.781	0.763	0.817	0.832
CpG_972	0.915	0.884	0.934	0.908	0.929	0.916	0.832	0.85	0.836	0.896	0.835	0.874	0.871	0.924	0.89	0.885	0.873	0.947	0.879	0.883	0.853	0.869	0.882	0.889	0.805	0.899	0.866	0.873	0.876	0.89	0.878	0.899	0.888	0.934	0.931	0.924	0.913	0.862	0.87	0.888	0.893	0.926	0.91	0.909	0.84	0.883	0.88	0.881	0.897
CpG_973	0.441	0.422	0.426	0.387	0.46	0.438	0.389	0.442	0.306	0.302	0.392	0.398	0.692	0.787	0.804	0.738	0.8	0.846	0.846	0.715	0.722	0.707	0.787	0.769	0.751	0.805	0.854	0.805	0.851	0.875	0.894	0.897	0.903	0.929	0.902	0.87	0.825	0.811	0.845	0.862	0.796	0.857	0.864	0.817	0.867	0.797	0.787	0.865	0.913
CpG_974	0.491	0.466	0.485	0.435	0.445	0.431	0.621	0.726	0.824	0.807	0.955	0.957	0.822	0.87	0.967	0.956	0.988	0.988	0.472	0.63	0.649	0.697	0.643	0.679	0.654	0.687	0.801	0.708	0.708	0.765	0.332	0.339	0.373	0.249	0.248	0.347	0.469	0.441	0.462	0.515	0.424	0.506	0.461	0.448	0.401	0.398	0.39	0.306	0.243
CpG_975	0.925	0.915	0.934	0.937	0.942	0.947	0.892	0.906	0.893	0.901	0.894	0.919	0.899	0.931	0.917	0.931	0.928	0.911	0.928	0.94	0.923	0.935	0.926	0.939	0.895	0.939	0.933	0.936	0.931	0.906	0.952	0.945	0.953	0.953	0.958	0.934	0.934	0.934	0.924	0.94	0.938	0.947	0.929	0.93	0.929	0.92	0.929	0.934	0.956
CpG_976	0.808	0.695	0.817	0.813	0.782	0.811	0.635	0.84	0.551	0.71	0.739	0.534	0.613	0.558	0.637	0.629	0.745	0.619	0.892	0.803	0.752	0.765	0.857	0.845	0.817	0.879	0.73	0.766	0.857	0.826	0.834	0.762	0.782	0.801	0.813	0.83	0.862	0.864	0.809	0.869	0.837	0.897	0.837	0.843	0.837	0.819	0.833	0.768	0.823
CpG_977	0.711	0.687	0.639	0.64	0.694	0.683	0.649	0.668	0.563	0.687	0.661	0.61	0.479	0.444	0.494	0.554	0.544	0.484	0.732	0.73	0.751	0.837	0.771	0.828	0.696	0.628	0.824	0.689	0.691	0.722	0.464	0.486	0.478	0.459	0.449	0.495	0.323	0.377	0.398	0.371	0.362	0.361	0.408	0.37	0.439	0.52	0.425	0.442	0.464
CpG_978	0.595	0.588	0.622	0.609	0.604	0.624	0.648	0.659	0.667	0.699	0.681	0.65	0.485	0.527	0.517	0.566	0.534	0.517	0.653	0.728	0.72	0.711	0.714	0.763	0.691	0.738	0.716	0.716	0.732	0.699	0.573	0.635	0.66	0.645	0.612	0.578	0.57	0.594	0.603	0.634	0.604	0.666	0.599	0.649	0.553	0.665	0.582	0.606	0.59
CpG_979	0.881	0.847	0.871	0.899	0.887	0.893	0.931	0.899	0.933	0.921	0.89	0.906	0.847	0.914	0.882	0.875	0.896	0.899	0.913	0.916	0.926	0.902	0.936	0.923	0.869	0.941	0.903	0.885	0.912	0.927	0.937	0.898	0.927	0.912	0.95	0.909	0.874	0.876	0.891	0.868	0.919	0.928	0.865	0.862	0.911	0.903	0.862	0.908	0.899
CpG_980	0.248	0.205	0.28	0.292	0.245	0.355	0.377	0.465	0.358	0.461	0.531	0.306	0.836	0.822	0.797	0.825	0.837	0.804	0.919	0.844	0.858	0.887	0.869	0.899	0.813	0.896	0.916	0.844	0.861	0.866	0.928	0.916	0.916	0.925	0.947	0.92	0.942	0.931	0.917	0.95	0.935	0.953	0.937	0.942	0.953	0.956	0.923	0.95	0.948
CpG_981	0.948	0.959	0.943	0.956	0.953	0.936	0.972	0.962	0.981	0.981	0.971	0.981	0.917	0.956	0.961	0.968	0.968	0.96	0.958	0.968	0.968	0.973	0.977	0.976	0.961	0.967	0.973	0.96	0.969	0.972	0.859	0.94	0.864	0.833	0.916	0.888	0.927	0.879	0.92	0.929	0.891	0.922	0.921	0.9	0.915	0.847	0.86	0.851	0.955
CpG_982	0.946	0.936	0.903	0.915	0.874	0.853	0.971	0.961	0.972	0.978	0.98	0.982	0.927	0.951	0.964	0.949	0.958	0.959	0.967	0.965	0.975	0.977	0.976	0.977	0.944	0.974	0.975	0.955	0.965	0.967	0.914	0.919	0.919	0.888	0.875	0.885	0.888	0.885	0.91	0.911	0.922	0.945	0.889	0.854	0.937	0.925	0.872	0.918	0.925
CpG_983	0.493	0.477	0.529	0.503	0.486	0.483	0.357	0.326	0.372	0.313	0.296	0.309	0.492	0.542	0.444	0.482	0.544	0.488	0.744	0.701	0.683	0.677	0.671	0.64	0.624	0.653	0.657	0.642	0.667	0.685	0.655	0.643	0.623	0.605	0.646	0.618	0.597	0.669	0.662	0.641	0.646	0.661	0.646	0.626	0.685	0.727	0.711	0.716	0.744
CpG_984	0.885	0.921	0.943	0.931	0.949	0.948	0.925	0.947	0.893	0.931	0.902	0.931	0.967	0.97	0.949	0.958	0.95	0.968	0.926	0.935	0.936	0.925	0.944	0.924	0.925	0.927	0.929	0.93	0.935	0.917	0.975	0.969	0.974	0.97	0.977	0.967	0.945	0.958	0.908	0.948	0.95	0.952	0.931	0.934	0.911	0.906	0.933	0.938	0.964
CpG_985	0.268	0.269	0.323	0.329	0.362	0.348	0.176	0.162	0.121	0.146	0.138	0.107	0.297	0.305	0.261	0.283	0.287	0.254	0.579	0.547	0.566	0.529	0.57	0.547	0.463	0.528	0.505	0.497	0.499	0.498	0.703	0.688	0.661	0.682	0.734	0.719	0.663	0.616	0.647	0.615	0.596	0.593	0.608	0.568	0.632	0.651	0.664	0.676	0.752
CpG_986	0.972	0.978	0.966	0.965	0.956	0.942	0.977	0.975	0.974	0.978	0.985	0.982	0.958	0.972	0.971	0.976	0.975	0.975	0.982	0.974	0.975	0.974	0.982	0.975	0.95	0.971	0.965	0.962	0.969	0.969	0.98	0.977	0.976	0.966	0.978	0.974	0.963	0.978	0.954	0.962	0.969	0.975	0.966	0.964	0.976	0.982	0.969	0.98	0.971
CpG_987	0.847	0.846	0.86	0.885	0.869	0.854	0.871	0.842	0.857	0.851	0.891	0.837	0.619	0.704	0.619	0.667	0.683	0.673	0.599	0.587	0.597	0.596	0.581	0.569	0.581	0.527	0.599	0.584	0.549	0.591	0.452	0.443	0.488	0.501	0.438	0.477	0.482	0.514	0.466	0.49	0.461	0.47	0.417	0.387	0.533	0.507	0.502	0.505	0.545
CpG_988	0.832	0.873	0.876	0.876	0.909	0.87	0.86	0.891	0.833	0.865	0.858	0.873	0.856	0.894	0.898	0.895	0.871	0.897	0.892	0.859	0.87	0.878	0.879	0.865	0.809	0.879	0.877	0.844	0.864	0.872	0.885	0.897	0.906	0.912	0.918	0.908	0.881	0.885	0.901	0.897	0.897	0.88	0.86	0.879	0.881	0.861	0.863	0.902	0.915
CpG_989	0.973	0.927	0.962	0.918	0.896	0.84	0.952	0.973	0.985	0.984	0.985	0.984	0.947	0.983	0.968	0.964	0.977	0.987	0.969	0.979	0.975	0.98	0.982	0.981	0.968	0.983	0.982	0.976	0.978	0.977	0.953	0.966	0.967	0.977	0.943	0.976	0.974	0.958	0.968	0.975	0.973	0.981	0.977	0.981	0.899	0.916	0.908	0.869	0.969
CpG_990	0.814	0.724	0.86	0.932	0.728	0.767	0.636	0.372	0.299	0.592	0.549	0.325	0.63	0.675	0.577	0.66	0.772	0.742	0.796	0.679	0.674	0.619	0.669	0.706	0.673	0.875	0.789	0.764	0.698	0.723	0.877	0.85	0.784	0.861	0.844	0.835	0.872	0.859	0.851	0.887	0.85	0.862	0.911	0.893	0.862	0.914	0.893	0.95	0.904
CpG_991	0.795	0.788	0.785	0.791	0.821	0.831	0.631	0.69	0.592	0.665	0.564	0.657	0.864	0.931	0.951	0.926	0.976	0.922	0.64	0.524	0.512	0.484	0.544	0.505	0.608	0.621	0.584	0.582	0.568	0.635	0.879	0.818	0.848	0.853	0.828	0.823	0.845	0.826	0.796	0.8	0.795	0.83	0.794	0.794	0.861	0.852	0.879	0.857	0.891
CpG_992	0.337	0.221	0.333	0.361	0.39	0.295	0.064	0.065	0.046	0.039	0.014	0.011	0.686	0.71	0.684	0.722	0.775	0.71	0.906	0.867	0.866	0.892	0.81	0.896	0.769	0.794	0.755	0.759	0.768	0.772	0.698	0.685	0.635	0.778	0.753	0.707	0.739	0.731	0.741	0.673	0.739	0.747	0.707	0.668	0.118	0.139	0.214	0.186	0.695
CpG_993	0.636	0.749	0.622	0.575	0.618	0.65	0.736	0.914	0.905	0.867	0.841	0.889	0.691	0.6	0.752	0.729	0.826	0.869	0.84	0.871	0.855	0.9	0.873	0.898	0.667	0.831	0.871	0.874	0.849	0.874	0.483	0.572	0.54	0.453	0.464	0.534	0.481	0.507	0.526	0.519	0.549	0.65	0.525	0.521	0.667	0.66	0.45	0.425	0.617
CpG_994	0.977	0.948	0.884	0.937	0.904	0.924	0.94	0.928	0.968	0.965	0.963	0.951	0.868	0.927	0.934	0.922	0.941	0.939	0.955	0.941	0.943	0.944	0.957	0.941	0.918	0.938	0.927	0.921	0.943	0.95	0.931	0.889	0.957	0.934	0.925	0.959	0.936	0.934	0.967	0.902	0.918	0.924	0.948	0.927	0.952	0.936	0.939	0.935	0.908
CpG_995	0.956	0.962	0.977	0.97	0.968	0.959	0.973	0.944	0.943	0.928	0.958	0.971	0.948	0.956	0.966	0.941	0.981	0.97	0.954	0.907	0.926	0.957	0.926	0.947	0.914	0.955	0.941	0.927	0.944	0.967	0.96	0.954	0.954	0.969	0.956	0.956	0.954	0.943	0.965	0.956	0.932	0.968	0.971	0.953	0.96	0.949	0.947	0.953	0.949
CpG_996	0.935	0.979	0.969	0.979	0.979	0.954	0.96	0.918	0.981	0.95	0.953	0.932	0.242	0.073	0.052	0.155	0.061	0.047	0.554	0.438	0.392	0.309	0.382	0.35	0.195	0.023	0.133	0.094	0.109	0.06	0.5	0.494	0.496	0.485	0.476	0.582	0.066	0.105	0.091	0.094	0.145	0.025	0.026	0.08	0.638	0.739	0.725	0.641	0.556
CpG_997	0.967	0.983	0.981	0.98	0.97	0.977	0.965	0.964	0.968	0.961	0.964	0.959	0.739	0.793	0.82	0.825	0.865	0.838	0.948	0.953	0.953	0.97	0.945	0.957	0.869	0.956	0.96	0.909	0.908	0.941	0.746	0.747	0.743	0.68	0.731	0.761	0.654	0.606	0.696	0.641	0.66	0.723	0.663	0.657	0.729	0.64	0.666	0.648	0.816
CpG_998	0.628	0.564	0.64	0.688	0.655	0.703	0.412	0.423	0.361	0.37	0.364	0.394	0.655	0.772	0.707	0.691	0.732	0.721	0.825	0.834	0.827	0.826	0.829	0.837	0.783	0.822	0.824	0.812	0.836	0.81	0.703	0.635	0.664	0.757	0.766	0.725	0.813	0.781	0.81	0.785	0.72	0.804	0.655	0.677	0.771	0.788	0.789	0.798	0.736
CpG_999	0.51	0.567	0.548	0.548	0.493	0.524	0.753	0.764	0.801	0.79	0.846	0.869	0.717	0.74	0.709	0.764	0.745	0.742	0.86	0.853	0.871	0.901	0.863	0.876	0.79	0.886	0.903	0.857	0.871	0.898	0.741	0.74	0.718	0.745	0.733	0.76	0.724	0.72	0.789	0.741	0.757	0.813	0.719	0.771	0.749	0.744	0.672	0.684	0.75
CpG_1000	0.827	0.8	0.849	0.02	0.764	0.859	0.488	0.91	0.056	0.435	0.064	0.863	0.064	0.236	0.088	0.84	0.47	0.225	0.22	0.37	0.384	0.321	0.261	0.337	0.481	0.851	0.888	0.144	0.866	0.248	0.734	0.216	0.23	0.506	0.435	0.873	0.892	0.493	0.416	0.253	0.83	0.313	0.367	0.869	0.589	0.207	0.297	0.332	0.203
CpG_1001	0.782	0.779	0.801	0.761	0.748	0.737	0.835	0.828	0.887	0.858	0.859	0.875	0.364	0.251	0.338	0.38	0.315	0.365	0.683	0.675	0.692	0.657	0.687	0.71	0.687	0.68	0.766	0.678	0.695	0.698	0.287	0.347	0.405	0.388	0.45	0.494	0.5	0.553	0.557	0.431	0.419	0.406	0.365	0.303	0.484	0.517	0.498	0.443	0.527
CpG_1002	0.084	0.029	0.032	0.027	0.022	0.061	0.042	0.043	0.026	0.034	0.021	0.02	0.208	0.074	0.04	0.097	0.072	0.046	0.814	0.698	0.727	0.672	0.699	0.677	0.69	0.763	0.753	0.721	0.719	0.749	0.844	0.705	0.758	0.741	0.839	0.78	0.677	0.683	0.625	0.546	0.534	0.595	0.446	0.484	0.784	0.788	0.76	0.786	0.819
CpG_1003	0.061	0.04	0.047	0.063	0.111	0.126	0.242	0.252	0.268	0.239	0.197	0.266	0.694	0.787	0.719	0.767	0.825	0.827	0.862	0.856	0.877	0.873	0.86	0.874	0.731	0.884	0.862	0.829	0.847	0.84	0.694	0.698	0.688	0.631	0.716	0.715	0.517	0.568	0.657	0.586	0.594	0.62	0.667	0.595	0.759	0.727	0.688	0.689	0.785
CpG_1004	0.125	0.053	0.075	0.075	0.078	0.094	0.261	0.246	0.383	0.261	0.269	0.301	0.811	0.858	0.834	0.815	0.859	0.882	0.882	0.862	0.874	0.911	0.889	0.882	0.816	0.895	0.854	0.852	0.866	0.902	0.868	0.849	0.864	0.833	0.859	0.856	0.855	0.794	0.818	0.825	0.826	0.877	0.789	0.777	0.875	0.902	0.849	0.868	0.852
CpG_1005	0.724	0.704	0.771	0.665	0.648	0.601	0.86	0.856	0.942	0.923	0.956	0.946	0.56	0.608	0.509	0.638	0.576	0.528	0.455	0.476	0.477	0.55	0.679	0.502	0.649	0.502	0.583	0.637	0.591	0.495	0.293	0.312	0.337	0.255	0.327	0.301	0.305	0.443	0.337	0.394	0.377	0.325	0.335	0.351	0.438	0.546	0.472	0.449	0.271
CpG_1006	0.191	0.105	0.191	0.177	0.33	0.263	0.097	0.232	0.147	0.128	0.153	0.128	0.341	0.331	0.124	0.316	0.296	0.117	0.957	0.96	0.96	0.961	0.976	0.973	0.861	0.982	0.954	0.944	0.942	0.955	0.987	0.988	0.982	0.964	0.982	0.98	0.957	0.936	0.957	0.947	0.968	0.972	0.971	0.975	0.964	0.972	0.932	0.965	0.99
CpG_1007	0.964	0.928	0.94	0.934	0.883	0.864	0.922	0.867	0.92	0.947	0.912	0.927	0.807	0.834	0.791	0.788	0.837	0.829	0.932	0.922	0.929	0.96	0.904	0.955	0.915	0.946	0.948	0.898	0.914	0.932	0.847	0.823	0.853	0.828	0.848	0.829	0.83	0.865	0.865	0.839	0.844	0.871	0.851	0.848	0.896	0.935	0.886	0.909	0.881
CpG_1008	0.821	0.723	0.806	0.808	0.766	0.763	0.772	0.81	0.931	0.82	0.875	0.841	0.78	0.835	0.784	0.792	0.777	0.806	0.874	0.851	0.839	0.855	0.839	0.836	0.779	0.847	0.828	0.811	0.841	0.841	0.884	0.835	0.86	0.869	0.903	0.861	0.832	0.812	0.845	0.838	0.906	0.876	0.733	0.799	0.842	0.84	0.801	0.839	0.902
CpG_1009	0.719	0.687	0.701	0.643	0.641	0.637	0.839	0.815	0.871	0.868	0.886	0.899	0.805	0.83	0.841	0.892	0.861	0.858	0.907	0.855	0.878	0.923	0.913	0.88	0.825	0.91	0.891	0.847	0.884	0.925	0.816	0.822	0.83	0.804	0.811	0.833	0.691	0.666	0.697	0.692	0.671	0.717	0.698	0.703	0.88	0.83	0.769	0.8	0.856
CpG_1010	0.605	0.535	0.76	0.733	0.766	0.774	0.612	0.567	0.46	0.528	0.62	0.354	0.277	0.325	0.272	0.346	0.244	0.235	0.834	0.71	0.67	0.685	0.637	0.671	0.606	0.508	0.583	0.551	0.56	0.593	0.749	0.758	0.638	0.788	0.863	0.708	0.819	0.863	0.775	0.768	0.797	0.826	0.724	0.681	0.881	0.854	0.841	0.862	0.864
CpG_1011	0.354	0.363	0.391	0.41	0.358	0.414	0.166	0.189	0.115	0.144	0.07	0.074	0.35	0.417	0.342	0.386	0.388	0.349	0.623	0.588	0.599	0.55	0.515	0.55	0.576	0.649	0.613	0.602	0.602	0.671	0.566	0.578	0.568	0.588	0.603	0.593	0.605	0.596	0.615	0.609	0.598	0.674	0.661	0.631	0.614	0.592	0.585	0.573	0.68
CpG_1012	0.549	0.517	0.535	0.504	0.46	0.478	0.782	0.745	0.811	0.829	0.848	0.866	0.822	0.916	0.892	0.88	0.89	0.915	0.905	0.888	0.89	0.912	0.903	0.916	0.798	0.901	0.89	0.878	0.884	0.896	0.819	0.806	0.821	0.805	0.82	0.799	0.763	0.763	0.773	0.804	0.801	0.834	0.855	0.801	0.798	0.787	0.768	0.78	0.833
CpG_1013	0.354	0.383	0.408	0.429	0.404	0.397	0.257	0.265	0.266	0.313	0.277	0.273	0.252	0.212	0.189	0.247	0.233	0.176	0.605	0.541	0.529	0.514	0.522	0.508	0.492	0.579	0.572	0.511	0.546	0.539	0.483	0.454	0.483	0.486	0.533	0.472	0.521	0.5	0.54	0.483	0.504	0.515	0.496	0.481	0.541	0.532	0.527	0.522	0.584
CpG_1014	0.757	0.767	0.744	0.658	0.739	0.726	0.645	0.57	0.617	0.576	0.582	0.678	0.763	0.778	0.704	0.785	0.798	0.773	0.971	0.953	0.959	0.973	0.961	0.977	0.927	0.965	0.954	0.931	0.95	0.962	0.979	0.974	0.974	0.98	0.981	0.969	0.957	0.957	0.945	0.948	0.963	0.966	0.964	0.931	0.962	0.97	0.948	0.965	0.977
CpG_1015	0.25	0.22	0.285	0.311	0.389	0.289	0.153	0.134	0.082	0.155	0.049	0.081	0.872	0.956	0.925	0.899	0.945	0.95	0.941	0.94	0.953	0.967	0.941	0.96	0.883	0.951	0.937	0.922	0.921	0.951	0.935	0.942	0.938	0.943	0.927	0.914	0.953	0.932	0.957	0.949	0.962	0.979	0.97	0.957	0.946	0.944	0.903	0.913	0.945
CpG_1016	0.026	0.024	0.017	0.021	0.013	0.016	0.019	0.018	0.017	0.02	0.023	0.015	0.585	0.654	0.579	0.566	0.575	0.463	0.946	0.913	0.895	0.893	0.878	0.896	0.844	0.878	0.838	0.853	0.909	0.862	0.942	0.929	0.906	0.956	0.944	0.962	0.955	0.951	0.922	0.929	0.957	0.956	0.863	0.848	0.584	0.692	0.551	0.578	0.949
CpG_1017	0.991	0.986	0.983	0.989	0.983	0.985	0.983	0.982	0.985	0.983	0.976	0.985	0.961	0.982	0.975	0.976	0.972	0.988	0.959	0.975	0.943	0.966	0.972	0.968	0.937	0.969	0.963	0.965	0.971	0.95	0.988	0.983	0.988	0.989	0.986	0.988	0.98	0.961	0.951	0.966	0.974	0.97	0.971	0.969	0.961	0.95	0.967	0.964	0.986
CpG_1018	0.9	0.916	0.904	0.926	0.906	0.937	0.925	0.886	0.95	0.899	0.914	0.924	0.852	0.943	0.912	0.912	0.939	0.908	0.806	0.707	0.734	0.684	0.698	0.73	0.755	0.852	0.828	0.826	0.792	0.832	0.913	0.863	0.883	0.883	0.885	0.899	0.932	0.924	0.895	0.934	0.889	0.942	0.935	0.927	0.854	0.908	0.821	0.822	0.792
CpG_1019	0.672	0.676	0.717	0.558	0.552	0.632	0.869	0.89	0.966	0.926	0.942	0.909	0.642	0.562	0.688	0.749	0.72	0.748	0.865	0.854	0.848	0.951	0.905	0.92	0.769	0.839	0.901	0.85	0.877	0.896	0.548	0.633	0.667	0.37	0.566	0.591	0.347	0.353	0.521	0.457	0.474	0.336	0.559	0.414	0.827	0.801	0.795	0.808	0.62
CpG_1020	0.319	0.355	0.412	0.272	0.301	0.325	0.628	0.689	0.673	0.752	0.809	0.786	0.508	0.598	0.605	0.581	0.662	0.579	0.748	0.801	0.804	0.784	0.781	0.805	0.681	0.736	0.763	0.749	0.721	0.802	0.383	0.319	0.348	0.278	0.343	0.378	0.373	0.336	0.4	0.416	0.365	0.439	0.391	0.365	0.4	0.386	0.386	0.322	0.434
CpG_1021	0.825	0.833	0.822	0.83	0.784	0.779	0.788	0.748	0.796	0.755	0.766	0.786	0.631	0.774	0.641	0.662	0.809	0.793	0.759	0.782	0.717	0.807	0.766	0.78	0.548	0.606	0.582	0.572	0.741	0.63	0.577	0.53	0.579	0.626	0.578	0.601	0.59	0.642	0.673	0.648	0.69	0.657	0.604	0.556	0.633	0.637	0.632	0.623	0.57
CpG_1022	0.493	0.51	0.577	0.531	0.526	0.554	0.511	0.539	0.473	0.491	0.512	0.494	0.399	0.332	0.421	0.377	0.446	0.381	0.548	0.56	0.549	0.601	0.596	0.564	0.494	0.529	0.511	0.508	0.575	0.545	0.562	0.501	0.46	0.491	0.517	0.486	0.494	0.495	0.558	0.501	0.539	0.533	0.506	0.424	0.524	0.502	0.483	0.525	0.498
CpG_1023	0.476	0.504	0.518	0.478	0.476	0.47	0.397	0.423	0.377	0.422	0.394	0.43	0.179	0.043	0.046	0.116	0.067	0.032	0.829	0.822	0.851	0.813	0.808	0.824	0.661	0.748	0.787	0.716	0.73	0.77	0.569	0.499	0.536	0.574	0.59	0.551	0.535	0.524	0.504	0.462	0.455	0.513	0.362	0.424	0.534	0.539	0.531	0.504	0.661
CpG_1024	0.984	0.986	0.97	0.989	0.978	0.956	0.974	0.968	0.982	0.976	0.979	0.973	0.728	0.739	0.755	0.671	0.806	0.736	0.977	0.965	0.973	0.971	0.969	0.983	0.899	0.96	0.956	0.932	0.965	0.961	0.971	0.977	0.981	0.972	0.976	0.968	0.89	0.911	0.887	0.855	0.866	0.882	0.809	0.84	0.977	0.974	0.97	0.979	0.969
CpG_1025	0.974	0.975	0.975	0.975	0.972	0.968	0.973	0.973	0.977	0.976	0.975	0.979	0.934	0.976	0.966	0.962	0.975	0.978	0.964	0.963	0.966	0.968	0.966	0.968	0.912	0.955	0.963	0.954	0.961	0.961	0.957	0.945	0.964	0.943	0.955	0.956	0.953	0.924	0.952	0.943	0.93	0.967	0.93	0.93	0.953	0.956	0.937	0.949	0.971
CpG_1026	0.97	0.958	0.964	0.93	0.937	0.938	0.975	0.98	0.985	0.982	0.985	0.984	0.95	0.966	0.955	0.972	0.956	0.972	0.972	0.949	0.956	0.971	0.977	0.971	0.95	0.97	0.967	0.963	0.973	0.973	0.976	0.965	0.963	0.962	0.969	0.968	0.954	0.956	0.95	0.961	0.933	0.966	0.945	0.957	0.953	0.961	0.954	0.956	0.981
CpG_1027	0.432	0.409	0.477	0.501	0.518	0.505	0.233	0.216	0.18	0.2	0.167	0.157	0.405	0.448	0.409	0.373	0.453	0.4	0.595	0.561	0.585	0.573	0.542	0.607	0.535	0.541	0.535	0.532	0.602	0.581	0.688	0.648	0.665	0.637	0.707	0.633	0.725	0.695	0.689	0.707	0.716	0.684	0.671	0.679	0.644	0.686	0.647	0.642	0.659
CpG_1028	0.102	0.074	0.084	0.072	0.097	0.09	0.091	0.064	0.065	0.059	0.077	0.063	0.434	0.406	0.369	0.381	0.416	0.404	0.869	0.773	0.739	0.755	0.695	0.802	0.738	0.865	0.741	0.802	0.78	0.771	0.972	0.973	0.975	0.975	0.978	0.971	0.963	0.956	0.926	0.959	0.95	0.961	0.953	0.942	0.934	0.935	0.944	0.94	0.976
CpG_1029	0.904	0.857	0.82	0.784	0.738	0.78	0.942	0.915	0.962	0.945	0.96	0.947	0.857	0.855	0.905	0.919	0.929	0.924	0.924	0.927	0.885	0.93	0.945	0.933	0.885	0.919	0.932	0.922	0.947	0.945	0.813	0.768	0.799	0.786	0.776	0.756	0.808	0.788	0.806	0.829	0.835	0.858	0.777	0.806	0.836	0.802	0.843	0.822	0.86
CpG_1030	0.827	0.852	0.879	0.855	0.826	0.827	0.809	0.763	0.841	0.818	0.788	0.772	0.746	0.79	0.773	0.77	0.871	0.817	0.954	0.949	0.961	0.968	0.945	0.958	0.829	0.946	0.929	0.894	0.906	0.933	0.924	0.926	0.924	0.924	0.963	0.923	0.921	0.873	0.898	0.902	0.862	0.92	0.889	0.915	0.949	0.878	0.864	0.897	0.974
CpG_1031	0.176	0.141	0.154	0.24	0.229	0.111	0.474	0.457	0.551	0.67	0.613	0.682	0.69	0.724	0.696	0.85	0.757	0.744	0.768	0.644	0.649	0.588	0.63	0.651	0.729	0.741	0.703	0.692	0.724	0.715	0.485	0.35	0.456	0.622	0.554	0.607	0.683	0.779	0.754	0.715	0.772	0.708	0.587	0.61	0.596	0.669	0.572	0.626	0.571
CpG_1032	0.446	0.45	0.481	0.419	0.391	0.375	0.738	0.734	0.864	0.847	0.868	0.887	0.295	0.228	0.265	0.346	0.34	0.253	0.836	0.876	0.905	0.89	0.889	0.875	0.712	0.818	0.881	0.819	0.818	0.87	0.443	0.442	0.506	0.408	0.431	0.442	0.362	0.342	0.421	0.411	0.374	0.427	0.403	0.391	0.552	0.435	0.481	0.437	0.542
CpG_1033	0.423	0.44	0.504	0.448	0.424	0.387	0.497	0.555	0.585	0.549	0.579	0.581	0.408	0.312	0.389	0.457	0.458	0.446	0.593	0.601	0.603	0.599	0.6	0.592	0.52	0.57	0.632	0.61	0.565	0.597	0.433	0.397	0.396	0.322	0.387	0.421	0.336	0.335	0.352	0.37	0.356	0.379	0.328	0.331	0.49	0.442	0.471	0.423	0.487
CpG_1034	0.966	0.945	0.936	0.959	0.946	0.94	0.945	0.931	0.921	0.916	0.965	0.933	0.933	0.952	0.935	0.943	0.947	0.96	0.939	0.931	0.944	0.921	0.939	0.925	0.943	0.944	0.933	0.942	0.947	0.95	0.941	0.926	0.947	0.947	0.944	0.942	0.935	0.948	0.964	0.956	0.953	0.967	0.951	0.94	0.955	0.947	0.949	0.939	0.929
CpG_1035	0.704	0.757	0.831	0.719	0.736	0.69	0.905	0.865	0.941	0.913	0.892	0.937	0.801	0.784	0.776	0.847	0.815	0.816	0.939	0.949	0.935	0.969	0.956	0.951	0.875	0.953	0.95	0.927	0.916	0.93	0.918	0.889	0.911	0.876	0.898	0.881	0.832	0.794	0.86	0.829	0.871	0.887	0.871	0.831	0.881	0.869	0.849	0.829	0.912
CpG_1036	0.88	0.871	0.869	0.934	0.827	0.898	0.667	0.653	0.623	0.646	0.603	0.551	0.491	0.515	0.443	0.443	0.538	0.452	0.845	0.82	0.815	0.839	0.779	0.828	0.75	0.775	0.843	0.808	0.828	0.817	0.727	0.702	0.723	0.687	0.769	0.705	0.794	0.726	0.749	0.695	0.815	0.696	0.631	0.633	0.721	0.8	0.78	0.739	0.857
CpG_1037	0.449	0.454	0.421	0.429	0.386	0.387	0.868	0.863	0.928	0.909	0.952	0.959	0.692	0.714	0.74	0.742	0.753	0.745	0.973	0.968	0.958	0.969	0.957	0.97	0.831	0.907	0.954	0.939	0.924	0.896	0.684	0.692	0.684	0.644	0.692	0.693	0.669	0.629	0.622	0.651	0.615	0.565	0.509	0.577	0.802	0.795	0.71	0.729	0.795
CpG_1038	0.509	0.445	0.469	0.465	0.358	0.401	0.675	0.674	0.734	0.745	0.801	0.837	0.661	0.687	0.636	0.674	0.643	0.672	0.822	0.805	0.88	0.883	0.861	0.847	0.719	0.795	0.835	0.77	0.801	0.832	0.598	0.624	0.654	0.588	0.628	0.674	0.455	0.552	0.562	0.543	0.559	0.605	0.616	0.492	0.724	0.688	0.671	0.675	0.74
CpG_1039	0.665	0.669	0.738	0.802	0.741	0.698	0.836	0.748	0.811	0.812	0.84	0.844	0.892	0.944	0.923	0.919	0.946	0.937	0.95	0.958	0.948	0.955	0.95	0.953	0.928	0.958	0.94	0.945	0.959	0.947	0.981	0.967	0.974	0.972	0.98	0.969	0.953	0.961	0.944	0.959	0.957	0.961	0.96	0.955	0.947	0.947	0.955	0.947	0.973
CpG_1040	0.594	0.549	0.545	0.525	0.559	0.528	0.645	0.638	0.662	0.675	0.703	0.675	0.397	0.345	0.392	0.42	0.361	0.367	0.706	0.709	0.731	0.748	0.733	0.714	0.635	0.706	0.719	0.679	0.67	0.714	0.611	0.613	0.617	0.573	0.608	0.592	0.48	0.547	0.478	0.488	0.54	0.534	0.491	0.412	0.669	0.697	0.632	0.641	0.623
CpG_1041	0.852	0.865	0.865	0.864	0.851	0.834	0.752	0.77	0.774	0.76	0.785	0.784	0.654	0.566	0.695	0.795	0.725	0.702	0.818	0.814	0.789	0.819	0.822	0.818	0.784	0.813	0.785	0.791	0.799	0.784	0.818	0.775	0.791	0.783	0.764	0.758	0.779	0.738	0.776	0.766	0.771	0.8	0.737	0.783	0.777	0.747	0.78	0.768	0.817
[truncated: 1,580 more rows]
[truncated: 34 more columns]

## Sheet: Figure2C
CellType	Myeloid	mean_beta
CD8nv	Lymphoid	0.758025
CD8nv	Lymphoid	0.81199
CD8nv	Lymphoid	0.810682
CD8nv	Lymphoid	0.788546
CD8nv	Lymphoid	0.802117
CD8nv	Lymphoid	0.808998
[truncated: 77 more rows]

## Sheet: Figure3A
	proportion	OR	lower	upper	pVal
[truncated: 15 more rows]

[truncated: 26 more sheets: Figure_3B, Figure3C, Figure3D, Figure3E, Figure_4A_4B, Figure_4C, Figure_4D, Figure_5A, Figure_6D, Figure_6E, Figure7, Supp_Figure1, Supp_Figure2, Supp_Figure3, Supp_Figure4, Supp_Figure5, Supp_Figure6, Supp_Figure7, Supp_Table1_IPS_training, Supp_Table1_Test …]
